# Supplementary material for: Comprehensive characterization of pre- and post-treatment samples of breast cancer reveal potential mechanisms of chemotherapy resistance
Source: NPJ Breast Cancer. 2022 May 6;8:60. doi: 10.1038/s41523-022-00428-8 (PMC9076915; doi:10.1038/s41523-022-00428-8)
Supplement: Supplementary file 2 — Supplemental data set 1 [file 41523_2022_428_MOESM2_ESM.xlsx]

## Sheet: A Genes correlated with NRI
Ensembl gene id	Score in TN	Q value in TN	Gene	Chromosome	Start	End	Entrez ID	Process	Core enrichment	p-value LUM (n)pCR	estimate LUM (n)pCR	std error LUM (n)pCR	adj p-value LUM (n)pCR	p-value LUM NRI	estimate LUM NRI	std error LUM NRI	adj p-value LUM NRI	Description
ENSG00000024526	4.177	0	DEPDC1	1	68939835	68962904	55635	proliferation	yes	0.00560733	0.34482	0.122956	0.0725335	0.412554	0.25497	0.31014	0.865552	DEP domain containing 1 [Source:HGNC Symbol;Acc:22949]
ENSG00000123473	3.859	0	STIL	1	47715811	47779819	6491	proliferation	yes	0.00514016	0.320762	0.113199	0.0721121	0.471373	0.212131	0.293645	0.881779	SCL/TAL1 interrupting locus [Source:HGNC Symbol;Acc:10879]
ENSG00000137310	3.827	0	TCF19	6	31126319	31134936	6941	proliferation	yes	0.000760045	0.248151	0.0724127	0.0364355	0.028019	0.420893	0.189378	0.576186	transcription factor 19 [Source:HGNC Symbol;Acc:11629]
ENSG00000097046	3.81	0	CDC7	1	91966404	91991321	8317	proliferation	yes	0.0869174	0.202233	0.117475	0.337049	0.422976	0.247615	0.308031	0.865552	cell division cycle 7 homolog (S. cerevisiae) [Source:HGNC Symbol;Acc:1745]
ENSG00000169679	3.794	0	BUB1	2	111395275	111435691	699	proliferation	yes	0.000682532	0.523617	0.151423	0.0353155	0.24938	0.443789	0.383517	0.809794	budding uninhibited by benzimidazoles 1 homolog (yeast) [Source:HGNC Symbol;Acc:1148]
ENSG00000078081	3.791	0	LAMP3	3	182840001	182881627	27074	proliferation	yes	0.0275698	0.38532	0.173425	0.192269	0.44608	0.328561	0.429861	0.881779	lysosomal-associated membrane protein 3 [Source:HGNC Symbol;Acc:14582]
ENSG00000086300	3.752	0	SNX10	7	26331541	26413949	29887	immune response	yes	0.165751	0.199012	0.142993	0.4799	0.216252	0.432575	0.348081	0.798734	sorting nexin 10 [Source:HGNC Symbol;Acc:14974]
ENSG00000117650	3.538	0	NEK2	1	211836114	211848960	4751	proliferation	yes	0.000920061	0.633317	0.187862	0.0382277	0.588413	0.260073	0.479383	0.906893	NIMA (never in mitosis gene a)-related kinase 2 [Source:HGNC Symbol;Acc:7745]
ENSG00000162607	3.527	0	USP1	1	62901968	62917475	7398	proliferation	yes	0.487194	0.0595395	0.0855151	0.75501	0.520808	0.132841	0.20631	0.88587	ubiquitin specific peptidase 1 [Source:HGNC Symbol;Acc:12607]
ENSG00000124795	3.481	0	DEK	6	18224099	18265054	7913	proliferation	yes	0.141486	0.147077	0.0995839	0.441517	0.0826288	0.420501	0.240362	0.686324	DEK oncogene [Source:HGNC Symbol;Acc:2768]
ENSG00000114346	3.479	0	ECT2	3	172468472	172539264	1894	proliferation	yes	0.00656886	0.309973	0.112689	0.082316	0.338767	0.277949	0.289463	0.85383	epithelial cell transforming sequence 2 oncogene [Source:HGNC Symbol;Acc:3155]
ENSG00000112242	3.456	0	E2F3	6	20402137	20493945	1871	proliferation	yes	0.67882	0.0386758	0.0932477	0.856111	0.0119768	0.598673	0.234819	0.461134	E2F transcription factor 3 [Source:HGNC Symbol;Acc:3115]
ENSG00000169245	3.433	0	CXCL10	4	76942273	76944650	3627	immune response	yes	0.0614228	0.439719	0.233586	0.279099	0.0751783	1.00627	0.56088	0.683647	chemokine (C-X-C motif) ligand 10 [Source:HGNC Symbol;Acc:10637]
ENSG00000237649	3.383	0	KIFC1	6	33359313	33377701	3833	proliferation	yes	0.000228566	0.586785	0.155939	0.0244414	0.157612	0.582891	0.410043	0.773433	kinesin family member C1 [Source:HGNC Symbol;Acc:6389]
ENSG00000165304	3.343	0	MELK	9	36572859	36677678	9833	proliferation	yes	0.00264568	0.496678	0.162867	0.0568516	0.668987	0.183114	0.427301	0.931173	maternal embryonic leucine zipper kinase [Source:HGNC Symbol;Acc:16870]
ENSG00000143942	3.327	0	CHAC2	2	53994929	54002333	494143	proliferation	yes	0.886277	0.00926495	0.0646886	0.951532	0.102957	0.263685	0.160538	0.707589	ChaC, cation transport regulator homolog 2 (E. coli) [Source:HGNC Symbol;Acc:32363]
ENSG00000115163	3.319	0	CENPA	2	26987157	27023935	1058	proliferation	yes	0.00463552	0.407917	0.142229	0.0716532	0.478112	0.259307	0.364479	0.881779	centromere protein A [Source:HGNC Symbol;Acc:1851]
ENSG00000090889	3.231	0	KIF4A	X	69509879	69640682	24137	proliferation	yes	0.00222041	0.397643	0.128079	0.0531572	0.362605	0.313635	0.343257	0.85656	kinesin family member 4A [Source:HGNC Symbol;Acc:13339]
ENSG00000164754	3.223	0	RAD21	8	117858174	117887105	5885	proliferation	yes	0.248438	0.190655	0.164643	0.572596	0.949266	-0.0256662	0.40258	0.994074	RAD21 homolog (S. pombe) [Source:HGNC Symbol;Acc:9811]
ENSG00000143228	3.222	0	NUF2	1	163236366	163325554	83540	proliferation	yes	0.000642685	0.419368	0.120673	0.0353155	0.535877	0.186628	0.30065	0.891671	NUF2, NDC80 kinetochore complex component, homolog (S. cerevisiae) [Source:HGNC Symbol;Acc:14621]
ENSG00000176890	3.222	0	TYMS	18	657604	673578	7298	proliferation	yes	0.109288	0.228518	0.141976	0.384424	0.469347	0.276991	0.381679	0.881779	thymidylate synthetase [Source:HGNC Symbol;Acc:12441]
ENSG00000153310	3.219	0	FAM49B	8	130853716	131029375	51571	proliferation	yes	0.035031	0.253775	0.119456	0.216949	0.545706	-0.180472	0.29789	0.891953	family with sequence similarity 49, member B [Source:HGNC Symbol;Acc:25216]
ENSG00000104951	3.212	0	IL4I1	19	50392916	50432796	259307	immune response	yes	0.0258796	0.295797	0.131638	0.185202	0.166057	0.451082	0.323823	0.782346	interleukin 4 induced 1 [Source:HGNC Symbol;Acc:19094]
ENSG00000113810	3.208	0	SMC4	3	160117062	160152750	10051	proliferation	yes	0.134916	0.167613	0.111601	0.43023	0.76312	0.088229	0.292116	0.956645	structural maintenance of chromosomes 4 [Source:HGNC Symbol;Acc:14013]
ENSG00000137804	3.202	0	NUSAP1	15	41624892	41673248	51203	proliferation	yes	0.00383739	0.50523	0.172425	0.0669041	0.273221	0.49601	0.450736	0.819151	nucleolar and spindle associated protein 1 [Source:HGNC Symbol;Acc:18538]
ENSG00000164985	3.19	0	PSIP1	9	15464064	15511017	11168	proliferation	yes	0.318307	0.109266	0.10918	0.648092	0.684864	-0.113525	0.279091	0.933265	PC4 and SFRS1 interacting protein 1 [Source:HGNC Symbol;Acc:9527]
ENSG00000085999	3.187	0	RAD54L	1	46713360	46744145	8438	proliferation	yes	0.0412574	0.201121	0.0978209	0.23467	0.374127	0.225204	0.252496	0.85656	RAD54-like (S. cerevisiae) [Source:HGNC Symbol;Acc:9826]
ENSG00000179750	3.175	0	APOBEC3B	22	39378352	39388809	9582	other	yes	0.00166775	0.428015	0.134044	0.0469312	0.534528	0.21455	0.344488	0.891671	apolipoprotein B mRNA editing enzyme, catalytic polypeptide-like 3B [Source:HGNC Symbol;Acc:17352]
ENSG00000113368	3.148	0	LMNB1	5	126112315	126172712	4001	proliferation	yes	2.8858e-05	0.477082	0.111085	0.011572	0.358058	0.268938	0.291556	0.856037	lamin B1 [Source:HGNC Symbol;Acc:6637]
ENSG00000142945	3.107	0	KIF2C	1	45205490	45233439	11004	proliferation	yes	0.00159867	0.411419	0.128328	0.0469312	0.487737	0.228925	0.328943	0.881779	kinesin family member 2C [Source:HGNC Symbol;Acc:6393]
ENSG00000112312	3.082	0	GMNN	6	24775159	24786327	51053	proliferation	yes	0.000617616	0.388761	0.1115	0.0353155	0.204345	0.339991	0.266487	0.796788	geminin, DNA replication inhibitor [Source:HGNC Symbol;Acc:17493]
ENSG00000204392	3.062	1.286	LSM2	6	31765173	31774761	57819	proliferation	yes	0.026328	0.147361	0.0657799	0.18522	0.0699171	0.290597	0.158982	0.683647	LSM2 homolog, U6 small nuclear RNA associated (S. cerevisiae) [Source:HGNC Symbol;Acc:13940]
ENSG00000107371	3.061	1.286	EXOSC3	9	37766975	37801434	51010	proliferation	yes	0.649197	0.0562086	0.123357	0.847982	0.522684	0.207725	0.324069	0.88812	exosome component 3 [Source:HGNC Symbol;Acc:17944]
ENSG00000116062	3.061	1.286	MSH6	2	48010221	48034092	2956	proliferation	yes	0.0234564	0.153152	0.0670004	0.172587	0.506914	0.110971	0.166739	0.884417	mutS homolog 6 (E. coli) [Source:HGNC Symbol;Acc:7329]
ENSG00000111846	3.045	1.286	GCNT2	6	10492456	10629601	2651	proliferation	yes	0.318934	-0.131456	0.131525	0.648092	0.033435	0.698251	0.324739	0.588022	glucosaminyl (N-acetyl) transferase 2, I-branching enzyme (I blood group) [Source:HGNC Symbol;Acc:4204]
ENSG00000171320	3.04	1.286	ESCO2	8	27629466	27670157	157570	proliferation	yes	0.29391	0.0775178	0.0736353	0.623586	0.416309	0.154294	0.189199	0.865552	establishment of cohesion 1 homolog 2 (S. cerevisiae) [Source:HGNC Symbol;Acc:27230]
ENSG00000131747	3.031	1.286	TOP2A	17	38544768	38574408	7153	proliferation	yes	0.0054488	0.559123	0.198688	0.0721121	0.412732	0.422181	0.513728	0.865552	topoisomerase (DNA) II alpha 170kDa [Source:HGNC Symbol;Acc:11989]
ENSG00000162385	3.024	1.286	MAGOH	1	53692564	53704282	4116	proliferation	yes	0.546982	0.0450392	0.0746354	0.792981	0.04272	0.373513	0.182468	0.639708	mago-nashi homolog, proliferation-associated (Drosophila) [Source:HGNC Symbol;Acc:6815]
ENSG00000013810	3.014	1.286	TACC3	4	1723227	1746898	10460	proliferation	yes	0.000788907	0.382414	0.111945	0.0364355	0.600118	0.15958	0.303645	0.911467	transforming, acidic coiled-coil containing protein 3 [Source:HGNC Symbol;Acc:11524]
ENSG00000124562	3.014	1.286	SNRPC	6	34725183	34741571	6631	proliferation	yes	0.00553842	0.23026	0.0819845	0.0722247	0.0664753	0.362983	0.196088	0.683647	small nuclear ribonucleoprotein polypeptide C [Source:HGNC Symbol;Acc:11157]
ENSG00000135114	3.008	1.286	OASL	12	121458121	121477045	8638	immune response	yes	0.342544	0.176968	0.185946	0.658012	0.021276	1.10227	0.472675	0.536838	2'-5'-oligoadenylate synthetase-like [Source:HGNC Symbol;Acc:8090]
ENSG00000163781	3.002	1.286	TOPBP1	3	133317019	133380737	11073	proliferation	yes	0.381254	0.0708703	0.0807371	0.692561	0.410208	0.166403	0.201393	0.865552	topoisomerase (DNA) II binding protein 1 [Source:HGNC Symbol;Acc:17008]
ENSG00000143476	2.978	1.286	DTL	1	212208919	212280742	51514	proliferation	yes	0.00250071	0.356949	0.116369	0.0557103	0.0964824	0.513436	0.30661	0.707589	denticleless homolog (Drosophila) [Source:HGNC Symbol;Acc:30288]
ENSG00000198759	2.978	1.286	EGFL6	X	13587724	13651694	25975	proliferation	yes	0.676571	0.0738208	0.176671	0.855657	0.202363	0.560962	0.437749	0.793621	EGF-like-domain, multiple 6 [Source:HGNC Symbol;Acc:3235]
ENSG00000134690	2.97	1.286	CDCA8	1	38158090	38175391	55143	proliferation	yes	0.000929476	0.435185	0.129204	0.0382277	0.447777	0.267218	0.350915	0.881779	cell division cycle associated 8 [Source:HGNC Symbol;Acc:14629]
ENSG00000204574	2.947	1.286	ABCF1	6	30539153	30564956	23	proliferation	yes	0.00864822	0.169873	0.0639724	0.0975605	0.000561819	0.563729	0.159289	0.281402	ATP-binding cassette, sub-family F (GCN20), member 1 [Source:HGNC Symbol;Acc:70]
ENSG00000130816	2.946	1.286	DNMT1	19	10244023	10305755	1786	proliferation	yes	0.0730966	0.159924	0.0886982	0.308941	0.258379	0.274045	0.241381	0.818338	DNA (cytosine-5-)-methyltransferase 1 [Source:HGNC Symbol;Acc:2976]
ENSG00000174371	2.946	1.286	EXO1	1	242011269	242058450	9156	proliferation	yes	0.000300591	0.515457	0.139753	0.0261382	0.158158	0.52159	0.367406	0.773433	exonuclease 1 [Source:HGNC Symbol;Acc:3511]
ENSG00000117399	2.943	1.286	CDC20	1	43824599	43828874	991	proliferation	yes	0.0023847	0.567578	0.18414	0.0546436	0.876079	-0.0763204	0.48843	0.973678	cell division cycle 20 homolog (S. cerevisiae) [Source:HGNC Symbol;Acc:1723]
ENSG00000156970	2.942	1.286	BUB1B	15	40453224	40513337	701	proliferation	yes	0.0429428	0.178674	0.0876272	0.24084	0.180855	0.298343	0.221731	0.785736	budding uninhibited by benzimidazoles 1 homolog beta (yeast) [Source:HGNC Symbol;Acc:1149]
ENSG00000183814	2.929	1.286	LIN9	1	226418850	226497570	286826	proliferation	yes	0.0159778	0.239837	0.0985794	0.136352	0.175619	0.323065	0.237205	0.785736	lin-9 homolog (C. elegans) [Source:HGNC Symbol;Acc:30830]
ENSG00000028116	2.922	1.286	VRK2	2	58134786	58387055	7444	proliferation	yes	0.263212	-0.137942	0.122897	0.591306	0.704756	0.12244	0.322412	0.941507	vaccinia related kinase 2 [Source:HGNC Symbol;Acc:12719]
ENSG00000030110	2.92	1.286	BAK1	6	33540324	33548070	578	proliferation	yes	0.316339	0.0625901	0.0622868	0.646498	0.00101819	0.496511	0.147623	0.281402	BCL2-antagonist/killer 1 [Source:HGNC Symbol;Acc:949]
ENSG00000117228	2.916	1.286	GBP1	1	89518002	89531043	2633	immune response	yes	0.0468438	0.311399	0.155561	0.246321	0.0590251	0.741804	0.389373	0.683647	guanylate binding protein 1, interferon-inducible [Source:HGNC Symbol;Acc:4182]
ENSG00000075218	2.881	1.286	GTSE1	22	46692638	46726707	51512	proliferation	yes	0.00374684	0.296134	0.100797	0.0661416	0.999677	0.000109963	0.270781	0.999774	G-2 and S-phase expressed 1 [Source:HGNC Symbol;Acc:13698]
ENSG00000065328	2.877	1.286	MCM10	10	13203554	13253104	55388	proliferation	yes	0.00131444	0.512893	0.157076	0.0438754	0.49069	0.282008	0.407987	0.881779	minichromosome maintenance complex component 10 [Source:HGNC Symbol;Acc:18043]
ENSG00000169248	2.865	1.286	CXCL11	4	76954835	76962568	6373	immune response	yes	0.228617	0.280181	0.231912	0.553413	0.0016097	1.7353	0.53833	0.290623	chemokine (C-X-C motif) ligand 11 [Source:HGNC Symbol;Acc:10638]
ENSG00000114805	2.862	1.286	PLCH1	3	155093369	155462856	23007	proliferation	yes	0.146988	0.239798	0.16462	0.449084	0.507996	0.266195	0.400993	0.884417	phospholipase C, eta 1 [Source:HGNC Symbol;Acc:29185]
ENSG00000196230	2.861	1.286	TUBB	6	30687978	30693203	203068	proliferation	yes	0.00529392	0.234747	0.0831331	0.0721121	0.0753331	0.376868	0.210174	0.683647	tubulin, beta class I [Source:HGNC Symbol;Acc:20778]
ENSG00000204267	2.853	1.286	TAP2	6	32781544	32806599	6891	immune response	yes	0.0366896	0.248752	0.118158	0.222076	0.00348826	0.910002	0.305693	0.413506	transporter 2, ATP-binding cassette, sub-family B (MDR/TAP) [Source:HGNC Symbol;Acc:44]
ENSG00000019169	2.841	1.897	MARCO	2	119699742	119752236	8685	other	yes	0.116224	0.192352	0.12185	0.394965	0.116638	0.507901	0.321495	0.715234	macrophage receptor with collagenous structure [Source:HGNC Symbol;Acc:6895]
ENSG00000168078	2.84	1.897	PBK	8	27667137	27695612	55872	proliferation	yes	0.0446249	0.395925	0.195748	0.243717	0.96928	0.0198713	0.514966	0.994074	PDZ binding kinase [Source:HGNC Symbol;Acc:18282]
ENSG00000177807	2.833	1.897	KCNJ10	1	160007257	160040038	3766	immune response	yes	0.387914	0.0652198	0.0753505	0.697149	0.105976	0.297983	0.183022	0.707589	potassium inwardly-rectifying channel, subfamily J, member 10 [Source:HGNC Symbol;Acc:6256]
ENSG00000182481	2.832	1.897	KPNA2	17	66031848	66042969	3838	proliferation	yes	0.0511592	0.279335	0.142261	0.258862	0.662243	0.158181	0.361273	0.931173	karyopherin alpha 2 (RAG cohort 1, importin alpha 1) [Source:HGNC Symbol;Acc:6395]
ENSG00000135069	2.824	1.897	PSAT1	9	80912043	80945009	29968	other	yes	0.567718	0.0726102	0.126831	0.806719	0.487479	-0.214152	0.307533	0.881779	phosphoserine aminotransferase 1 [Source:HGNC Symbol;Acc:19129]
ENSG00000181544	2.821	1.897	FANCB	X	14861529	14891191	2187	proliferation	yes	0.0173872	0.147906	0.0615989	0.144503	0.394708	0.122339	0.143252	0.860206	Fanconi anemia, complementation group B [Source:HGNC Symbol;Acc:3583]
ENSG00000204209	2.817	1.897	DAXX	6	33286335	33297046	1616	proliferation	yes	0.276423	0.078432	0.0718388	0.604064	0.358639	0.159129	0.172722	0.856037	death-domain associated protein [Source:HGNC Symbol;Acc:2681]
ENSG00000221829	2.804	1.897	FANCG	9	35073832	35080013	2189	proliferation	yes	0.498846	0.0576825	0.0851139	0.760191	0.430742	0.170707	0.215964	0.874571	Fanconi anemia, complementation group G [Source:HGNC Symbol;Acc:3588]
ENSG00000159147	2.796	1.897	DONSON	21	34947783	34961014	29980	proliferation	yes	0.0181189	0.237027	0.0993625	0.147527	0.0218766	0.590619	0.25446	0.536838	downstream neighbor of SON [Source:HGNC Symbol;Acc:2993]
ENSG00000101945	2.791	1.897	SUV39H1	X	48553945	48567403	6839	proliferation	yes	0.00766779	0.217832	0.0807562	0.0938865	0.882065	0.0302437	0.203455	0.973678	suppressor of variegation 3-9 homolog 1 (Drosophila) [Source:HGNC Symbol;Acc:11479]
ENSG00000112308	2.785	1.897	C6orf62	6	24705089	24721064	81688	proliferation	yes	0.0884098	0.14272	0.0832992	0.340888	0.013512	0.518518	0.206996	0.461134	chromosome 6 open reading frame 62 [Source:HGNC Symbol;Acc:20998]
ENSG00000164611	2.785	1.897	PTTG1	5	159848829	159855748	9232	proliferation	yes	0.000197599	0.628003	0.165173	0.0243409	0.471349	0.312032	0.431911	0.881779	pituitary tumor-transforming 1 [Source:HGNC Symbol;Acc:9690]
ENSG00000095209	2.783	1.897	TMEM38B	9	108456825	108538893	55151	proliferation	yes	0.766753	0.0341372	0.114908	0.901336	0.519128	-0.19129	0.29589	0.885718	transmembrane protein 38B [Source:HGNC Symbol;Acc:25535]
ENSG00000184661	2.756	1.897	CDCA2	8	25316513	25365436	157313	proliferation	yes	0.00357257	0.260285	0.0881309	0.0651182	0.963319	-0.0106366	0.230828	0.994074	cell division cycle associated 2 [Source:HGNC Symbol;Acc:14623]
ENSG00000126067	2.748	1.897	PSMB2	1	36067185	36107445	5690	proliferation	yes	0.0938413	0.133077	0.0789971	0.35005	0.499243	0.143768	0.212165	0.881779	proteasome (prosome, macropain) subunit, beta type, 2 [Source:HGNC Symbol;Acc:9539]
ENSG00000147889	2.744	1.897	CDKN2A	9	21967751	21995300	1029	other	yes	0.241529	0.137939	0.117382	0.567423	0.686836	-0.120459	0.298108	0.933265	cyclin-dependent kinase inhibitor 2A (melanoma, p16, inhibits CDK4) [Source:HGNC Symbol;Acc:1787]
ENSG00000128383	2.742	1.897	APOBEC3A	22	39348746	39359188	200315	immune response	yes	0.272731	0.108934	0.0990098	0.599261	0.146661	0.306229	0.209695	0.765897	apolipoprotein B mRNA editing enzyme, catalytic polypeptide-like 3A [Source:HGNC Symbol;Acc:17343]
ENSG00000111537	2.74	1.897	IFNG	12	68548548	68553527	3458	immune response	yes	0.000328365	0.553601	0.151091	0.0263349	0.493413	0.272561	0.396812	0.881779	interferon, gamma [Source:HGNC Symbol;Acc:5438]
ENSG00000099901	2.736	1.897	RANBP1	22	20103461	20114878	5902	proliferation	yes	0.0215356	0.188521	0.0812887	0.164491	0.572687	0.11977	0.211771	0.901512	RAN binding protein 1 [Source:HGNC Symbol;Acc:9847]
ENSG00000117724	2.735	1.897	CENPF	1	214776538	214837931	1063	proliferation	yes	0.00842064	0.438947	0.164723	0.0975605	0.578079	0.234963	0.42136	0.901681	centromere protein F, 350/400kDa (mitosin) [Source:HGNC Symbol;Acc:1857]
ENSG00000163607	2.732	1.897	GTPBP8	3	112709765	112733907	29083	proliferation	yes	0.193544	0.0974793	0.074688	0.512067	0.12896	0.279309	0.182775	0.736499	GTP-binding protein 8 (putative) [Source:HGNC Symbol;Acc:25007]
ENSG00000072571	2.728	1.897	HMMR	5	162887175	162918947	3161	proliferation	yes	0.00744069	0.412645	0.15239	0.0918067	0.504442	0.260408	0.389005	0.88409	hyaluronan-mediated motility receptor (RHAMM) [Source:HGNC Symbol;Acc:5012]
ENSG00000164104	2.723	1.897	HMGB2	4	174252846	174256276	3148	proliferation	yes	0.00548484	0.440307	0.15659	0.0721121	0.35192	0.359967	0.385278	0.85383	high mobility group box 2 [Source:HGNC Symbol;Acc:5000]
ENSG00000178053	2.721	1.897	MLF1	3	158288952	158325041	4291	proliferation	yes	0.248727	0.111313	0.0961848	0.572596	0.507488	0.170477	0.256496	0.884417	myeloid leukemia factor 1 [Source:HGNC Symbol;Acc:7125]
ENSG00000034063	2.714	1.897	UHRF1	19	4909510	4962162	29128	proliferation	yes	0.00196682	0.533724	0.169848	0.0500758	0.277434	0.486634	0.446134	0.825612	ubiquitin-like with PHD and ring finger domains 1 [Source:HGNC Symbol;Acc:12556]
ENSG00000198841	2.712	1.897	KTI12	1	52497775	52499488	112970	proliferation	yes	0.585741	-0.0264908	0.0485159	0.814502	0.103115	0.212801	0.129618	0.707589	KTI12 homolog, chromatin associated (S. cerevisiae) [Source:HGNC Symbol;Acc:25160]
ENSG00000108700	2.709	1.897	CCL8	17	32646055	32648421	6355	immune response	yes	0.0276901	0.512248	0.230733	0.192272	0.0574791	1.09138	0.569303	0.683647	chemokine (C-C motif) ligand 8 [Source:HGNC Symbol;Acc:10635]
ENSG00000176597	2.702	1.897	B3GNT5	3	182971032	183016292	84002	proliferation	yes	0.610474	0.0422775	0.0828468	0.829946	0.790752	0.0511456	0.192353	0.965298	UDP-GlcNAc:betaGal beta-1,3-N-acetylglucosaminyltransferase 5 [Source:HGNC Symbol;Acc:15684]
ENSG00000124789	2.695	1.897	NUP153	6	17615269	17706818	9972	proliferation	yes	0.327782	0.0801267	0.081652	0.649184	0.000610113	0.753611	0.214396	0.281402	nucleoporin 153kDa [Source:HGNC Symbol;Acc:8062]
ENSG00000120802	2.693	1.897	TMPO	12	98909290	98944157	7112	proliferation	yes	0.00671324	0.258637	0.0942813	0.0834731	0.775448	0.0733106	0.256452	0.959728	thymopoietin [Source:HGNC Symbol;Acc:11875]
ENSG00000167325	2.685	2.653	RRM1	11	4115937	4160106	6240	proliferation	yes	0.444378	0.067209	0.0876777	0.736554	0.626197	0.10875	0.222722	0.916488	ribonucleotide reductase M1 [Source:HGNC Symbol;Acc:10451]
ENSG00000117155	2.662	2.653	SSX2IP	1	85109390	85156486	117178	proliferation	yes	0.856136	0.0172323	0.0949118	0.941535	0.228346	0.29247	0.241617	0.798734	synovial sarcoma, X breakpoint 2 interacting protein [Source:HGNC Symbol;Acc:16509]
ENSG00000171793	2.661	2.653	CTPS	1	41445007	41478235	NULL	proliferation	yes	0.0643328	0.174168	0.0935605	0.285535	0.587194	0.136599	0.250966	0.906893	CTP synthase [Source:HGNC Symbol;Acc:2519]
ENSG00000155629	2.659	2.653	PIK3AP1	10	98353069	98480271	118788	immune response	yes	0.0782054	0.16913	0.0954721	0.323303	0.348805	0.2188	0.232671	0.85383	phosphoinositide-3-kinase adaptor protein 1 [Source:HGNC Symbol;Acc:30034]
ENSG00000115267	2.653	2.653	IFIH1	2	163123589	163175213	64135	immune response	yes	0.724794	0.0476171	0.135037	0.877411	0.0104864	0.875075	0.336834	0.461134	interferon induced with helicase C domain 1 [Source:HGNC Symbol;Acc:18873]
ENSG00000175175	2.649	2.653	PPM1E	17	56833232	57062532	22843	proliferation	yes	0.0338944	0.416299	0.194712	0.214218	0.202053	-0.652905	0.509144	0.793621	protein phosphatase, Mg2+/Mn2+ dependent, 1E [Source:HGNC Symbol;Acc:19322]
ENSG00000051341	2.641	2.653	POLQ	3	121150274	121265488	10721	proliferation	yes	0.00415206	0.385786	0.13283	0.0690662	0.344065	0.319253	0.33616	0.85383	polymerase (DNA directed), theta [Source:HGNC Symbol;Acc:9186]
ENSG00000151725	2.641	2.653	MLF1IP	4	185615772	185655287	NULL	proliferation	yes	0.0132207	0.311738	0.124539	0.121709	0.647426	0.150258	0.327766	0.93079	MLF1 interacting protein [Source:HGNC Symbol;Acc:21348]
ENSG00000088035	2.636	2.653	ALG6	1	63833261	63904233	29929	proliferation	yes	0.374156	0.0740868	0.083152	0.683863	0.129885	0.313493	0.205645	0.736499	asparagine-linked glycosylation 6, alpha-1,3-glucosyltransferase homolog (S. cerevisiae) [Source:HGNC Symbol;Acc:23157]
ENSG00000168394	2.631	2.653	TAP1	6	32812986	32821755	6890	immune response	yes	0.06192	0.266275	0.141723	0.279774	0.0740391	0.65461	0.363423	0.683647	transporter 1, ATP-binding cassette, sub-family B (MDR/TAP) [Source:HGNC Symbol;Acc:43]
ENSG00000112096	2.629	2.653	SOD2	6	160100096	160183561	6648	proliferation	yes	0.651135	0.0596282	0.131641	0.847982	0.101773	0.558339	0.338747	0.707589	superoxide dismutase 2, mitochondrial [Source:HGNC Symbol;Acc:11180]
ENSG00000138821	2.629	2.653	SLC39A8	4	103172198	103352415	64116	immune response	yes	0.440091	-0.159754	0.206456	0.736554	0.991905	0.00546645	0.537703	0.999774	solute carrier family 39 (zinc transporter), member 8 [Source:HGNC Symbol;Acc:20862]
ENSG00000079215	2.628	2.653	SLC1A3	5	36606457	36688436	6507	immune response	yes	0.0738224	0.209253	0.116353	0.31079	0.0517724	0.577922	0.294332	0.675146	solute carrier family 1 (glial high affinity glutamate transporter), member 3 [Source:HGNC Symbol;Acc:10941]
ENSG00000100526	2.625	2.653	CDKN3	14	54863567	54886936	1033	proliferation	yes	0.00505874	0.450127	0.158553	0.0721121	0.592161	0.225112	0.419151	0.908299	cyclin-dependent kinase inhibitor 3 [Source:HGNC Symbol;Acc:1791]
ENSG00000137040	2.625	2.653	RANBP6	9	6011043	6015618	26953	proliferation	yes	0.0296362	-0.181694	0.0828608	0.198898	0.637415	0.100392	0.212492	0.924425	RAN binding protein 6 [Source:HGNC Symbol;Acc:9851]
ENSG00000066279	2.621	2.653	ASPM	1	197053258	197115824	259266	proliferation	yes	0.00269371	0.523558	0.172003	0.0568516	0.421569	0.363709	0.451076	0.865552	asp (abnormal spindle) homolog, microcephaly associated (Drosophila) [Source:HGNC Symbol;Acc:19048]
ENSG00000115364	2.62	2.653	MRPL19	2	75873909	75917977	9801	proliferation	yes	0.154859	0.120967	0.0846689	0.461153	0.485421	0.153942	0.220025	0.881779	mitochondrial ribosomal protein L19 [Source:HGNC Symbol;Acc:14052]
ENSG00000159131	2.619	2.653	GART	21	34870940	34915797	2618	proliferation	yes	0.758771	-0.0203583	0.0661901	0.897356	0.0396155	0.36207	0.174143	0.629141	phosphoribosylglycinamide formyltransferase, phosphoribosylglycinamide synthetase, phosphoribosylaminoimidazole synthetase [Source:HGNC Symbol;Acc:4163]
ENSG00000104889	2.616	2.653	RNASEH2A	19	12917428	12924462	10535	proliferation	yes	4.61387e-06	0.388527	0.082163	0.0046685	0.317437	0.210623	0.209849	0.844393	ribonuclease H2, subunit A [Source:HGNC Symbol;Acc:18518]
ENSG00000006074	2.609	2.653	CCL18	17	34391640	34399392	6362	immune response	yes	0.067957	0.212658	0.115789	0.293648	0.0676112	0.550675	0.298738	0.683647	chemokine (C-C motif) ligand 18 (pulmonary and activation-regulated) [Source:HGNC Symbol;Acc:10616]
ENSG00000105364	2.609	2.653	MRPL4	19	10362640	10370736	51073	proliferation	yes	0.777988	-0.0180059	0.0637662	0.905385	0.293253	0.16701	0.158245	0.834563	mitochondrial ribosomal protein L4 [Source:HGNC Symbol;Acc:14276]
ENSG00000143319	2.609	2.653	ISG20L2	1	156691683	156698591	81875	proliferation	yes	0.499527	0.0480343	0.0709902	0.760191	0.254028	0.21758	0.189891	0.811323	interferon stimulated exonuclease gene 20kDa-like 2 [Source:HGNC Symbol;Acc:25745]
ENSG00000156787	2.609	2.653	WDR67	8	124054208	124164393	NULL	proliferation	yes	0.0137545	0.290793	0.116851	0.124417	0.771807	0.0891059	0.306593	0.958896	WD repeat domain 67 [Source:HGNC Symbol;Acc:30888]
ENSG00000084090	2.604	2.653	STARD7	2	96850597	96874563	56910	proliferation	yes	0.956782	-0.00357924	0.0659527	0.987566	0.110161	0.272442	0.169353	0.707589	StAR-related lipid transfer (START) domain containing 7 [Source:HGNC Symbol;Acc:18063]
ENSG00000002549	2.603	2.653	LAP3	4	17578815	17609595	51056	immune response	yes	0.388299	0.0756221	0.0874396	0.697149	0.117889	0.360371	0.228898	0.715234	leucine aminopeptidase 3 [Source:HGNC Symbol;Acc:18449]
ENSG00000095002	2.601	2.653	MSH2	2	47630108	47789450	4436	proliferation	yes	0.292065	0.0729174	0.0690002	0.623067	0.919459	-0.0167389	0.165214	0.985511	mutS homolog 2, colon cancer, nonpolyposis type 1 (E. coli) [Source:HGNC Symbol;Acc:7325]
ENSG00000123609	2.599	2.653	NMI	2	152126979	152146571	9111	immune response	yes	0.613929	0.0505001	0.0999263	0.829946	0.0114112	0.61465	0.239423	0.461134	N-myc (and STAT) interactor [Source:HGNC Symbol;Acc:7854]
ENSG00000008517	2.594	2.653	IL32	16	3115298	3131908	9235	immune response	yes	0.490703	0.084308	0.122073	0.75501	0.0893011	0.506115	0.295594	0.695335	interleukin 32 [Source:HGNC Symbol;Acc:16830]
ENSG00000198554	2.591	2.653	WDHD1	14	55405668	55493823	11169	proliferation	yes	0.0132788	0.223111	0.0891897	0.121709	0.127455	0.346436	0.225801	0.732754	WD repeat and HMG-box DNA binding protein 1 [Source:HGNC Symbol;Acc:23170]
ENSG00000176105	2.585	2.653	YES1	18	721588	812327	7525	proliferation	yes	0.539399	-0.0621842	0.101125	0.785182	0.100864	0.41653	0.252032	0.707589	v-yes-1 Yamaguchi sarcoma viral oncogene homolog 1 [Source:HGNC Symbol;Acc:12841]
ENSG00000108424	2.583	2.653	KPNB1	17	45726842	45760998	3837	proliferation	yes	0.733583	0.019531	0.057292	0.88044	0.110953	0.242449	0.151048	0.709037	karyopherin (importin) beta 1 [Source:HGNC Symbol;Acc:6400]
ENSG00000163950	2.582	2.653	SLBP	4	1694527	1714282	7884	proliferation	yes	0.0640718	0.193329	0.10375	0.285475	0.985742	0.0048667	0.271802	0.999774	stem-loop binding protein [Source:HGNC Symbol;Acc:10904]
ENSG00000163535	2.576	2.653	SGOL2	2	201374731	201448505	151246	proliferation	yes	0.00173847	0.28832	0.090656	0.0470171	0.355356	0.206394	0.222494	0.854279	shugoshin-like 2 (S. pombe) [Source:HGNC Symbol;Acc:30812]
ENSG00000073111	2.574	2.653	MCM2	3	127317066	127341276	4171	proliferation	yes	0.00517353	0.334135	0.118008	0.0721121	0.231191	0.35859	0.298065	0.798734	minichromosome maintenance complex component 2 [Source:HGNC Symbol;Acc:6944]
ENSG00000172575	2.573	2.653	RASGRP1	15	38780304	38857776	10125	immune response	yes	0.628724	-0.0691262	0.142713	0.836697	0.426	-0.270382	0.33856	0.870451	RAS guanyl releasing protein 1 (calcium and DAG-regulated) [Source:HGNC Symbol;Acc:9878]
ENSG00000153574	2.57	2.653	RPIA	2	88991162	89050445	22934	proliferation	yes	0.10023	0.10553	0.0638636	0.365354	0.0781493	0.28363	0.159713	0.683647	ribose 5-phosphate isomerase A [Source:HGNC Symbol;Acc:10297]
ENSG00000145996	2.566	2.653	CDKAL1	6	20534688	21232635	54901	proliferation	yes	0.667348	0.0268611	0.0623931	0.854652	0.113511	0.263564	0.165389	0.711518	CDK5 regulatory subunit associated protein 1-like 1 [Source:HGNC Symbol;Acc:21050]
ENSG00000158402	2.559	2.653	CDC25C	5	137620954	137674044	995	proliferation	yes	5.82107e-06	0.603741	0.129134	0.0046685	0.312704	0.350494	0.345793	0.838404	cell division cycle 25 homolog C (S. pombe) [Source:HGNC Symbol;Acc:1727]
ENSG00000175305	2.558	2.653	CCNE2	8	95891998	95908906	9134	proliferation	yes	0.0203794	0.410649	0.175455	0.161824	0.308299	0.47528	0.464639	0.836164	cyclin E2 [Source:HGNC Symbol;Acc:1590]
ENSG00000073792	2.555	2.653	IGF2BP2	3	185361527	185542844	10644	proliferation	yes	0.613477	-0.0535271	0.105781	0.829946	0.230547	0.312152	0.259105	0.798734	insulin-like growth factor 2 mRNA binding protein 2 [Source:HGNC Symbol;Acc:28867]
ENSG00000115415	2.555	2.653	STAT1	2	191829084	191885686	6772	immune response	yes	0.0464334	0.35329	0.176154	0.246321	0.108366	0.719244	0.444809	0.707589	signal transducer and activator of transcription 1, 91kDa [Source:HGNC Symbol;Acc:11362]
ENSG00000118193	2.553	2.653	KIF14	1	200520628	200589862	9928	proliferation	yes	0.00350832	0.434734	0.146906	0.0646821	0.515256	0.25193	0.386098	0.884417	kinesin family member 14 [Source:HGNC Symbol;Acc:19181]
ENSG00000137812	2.548	2.653	CASC5	15	40886218	40956540	57082	proliferation	yes	0.0611087	0.12193	0.0646921	0.278461	0.27225	0.181327	0.164442	0.819151	cancer susceptibility candidate 5 [Source:HGNC Symbol;Acc:24054]
ENSG00000189159	2.547	2.653	HN1	17	73131343	73150778	51155	proliferation	yes	0.110377	0.163476	0.101881	0.3859	0.321882	0.26317	0.264632	0.844929	hematological and neurological expressed 1 [Source:HGNC Symbol;Acc:14569]
ENSG00000104147	2.546	2.653	OIP5	15	41601466	41624819	11339	proliferation	yes	0.0130904	0.358862	0.143157	0.121709	0.208488	0.450854	0.356643	0.798734	Opa interacting protein 5 [Source:HGNC Symbol;Acc:20300]
ENSG00000134545	2.546	2.653	KLRC1	12	10594863	10607284	3821	immune response	yes	0.00375242	0.286166	0.0974202	0.0661416	0.957124	-0.0141647	0.262948	0.994074	killer cell lectin-like receptor subfamily C, member 1 [Source:HGNC Symbol;Acc:6374]
ENSG00000134684	2.545	2.653	YARS	1	33240840	33283754	8565	proliferation	yes	0.620991	0.0337721	0.0681823	0.830751	0.205638	0.232858	0.18304	0.796788	tyrosyl-tRNA synthetase [Source:HGNC Symbol;Acc:12840]
ENSG00000145907	2.536	3.449	G3BP1	5	151150606	151192346	10146	proliferation	yes	0.0390116	0.242337	0.116531	0.228542	0.958794	-0.0154228	0.297915	0.994074	GTPase activating protein (SH3 domain) binding protein 1 [Source:HGNC Symbol;Acc:30292]
ENSG00000137337	2.535	3.449	MDC1	6	30667584	30685666	9656	proliferation	yes	0.500064	0.0647625	0.095833	0.760287	0.11224	0.404181	0.252724	0.709733	mediator of DNA-damage checkpoint 1 [Source:HGNC Symbol;Acc:21163]
ENSG00000161888	2.532	3.449	SPC24	19	11257444	11266484	147841	proliferation	yes	0.000806199	0.397061	0.116448	0.0364355	0.484524	0.205275	0.292791	0.881779	SPC24, NDC80 kinetochore complex component, homolog (S. cerevisiae) [Source:HGNC Symbol;Acc:26913]
ENSG00000105374	2.529	3.449	NKG7	19	51874874	51875960	4818	immune response	yes	0.0131775	0.473296	0.18899	0.121709	0.448991	0.372911	0.491028	0.881779	natural killer cell group 7 sequence [Source:HGNC Symbol;Acc:7830]
ENSG00000071626	2.524	3.449	DAZAP1	19	1407584	1435683	26528	proliferation	yes	0.113481	0.0885229	0.0556518	0.390401	0.527477	0.0899225	0.141922	0.890582	DAZ associated protein 1 [Source:HGNC Symbol;Acc:2683]
ENSG00000163840	2.524	3.449	DTX3L	3	122283085	122294050	151636	proliferation	yes	0.809152	-0.0176167	0.0728312	0.91723	0.120207	0.29315	0.187385	0.716186	deltex 3-like (Drosophila) [Source:HGNC Symbol;Acc:30323]
ENSG00000112984	2.522	3.449	KIF20A	5	137514408	137523404	10112	proliferation	yes	0.000137836	0.624724	0.160276	0.0243409	0.286697	0.448408	0.419115	0.830241	kinesin family member 20A [Source:HGNC Symbol;Acc:9787]
ENSG00000111331	2.519	3.449	OAS3	12	113376157	113411054	4940	immune response	yes	0.528132	0.120565	0.190733	0.776919	0.0235309	1.13308	0.49429	0.536838	2'-5'-oligoadenylate synthetase 3, 100kDa [Source:HGNC Symbol;Acc:8088]
ENSG00000162616	2.512	3.449	DNAJB4	1	78444859	78483648	11080	proliferation	yes	0.941711	-0.00526261	0.0718701	0.979993	0.677747	0.077149	0.185231	0.931689	DnaJ (Hsp40) homolog, subfamily B, member 4 [Source:HGNC Symbol;Acc:14886]
ENSG00000144909	2.507	3.449	OSBPL11	3	125247702	125313934	114885	proliferation	yes	0.493768	0.0535867	0.0781423	0.755117	0.266248	0.215154	0.192676	0.819151	oxysterol binding protein-like 11 [Source:HGNC Symbol;Acc:16397]
ENSG00000011426	2.506	3.449	ANLN	7	36429415	36493400	54443	proliferation	yes	0.00131053	0.494268	0.151331	0.0438754	0.148687	0.569212	0.391746	0.765897	anillin, actin binding protein [Source:HGNC Symbol;Acc:14082]
ENSG00000100167	2.499	3.449	SEPT3	22	42372276	42394225	NULL	proliferation	yes	0.00918664	0.54716	0.207719	0.100241	0.220712	-0.659356	0.535759	0.798734	septin 3 [Source:HGNC Symbol;Acc:10750]
ENSG00000157193	2.497	3.449	LRP8	1	53711217	53793742	7804	proliferation	yes	0.0200462	0.306696	0.130685	0.160771	0.835499	0.0686362	0.329853	0.973678	low density lipoprotein receptor-related protein 8, apolipoprotein e receptor [Source:HGNC Symbol;Acc:6700]
ENSG00000161570	2.492	3.449	CCL5	17	34198495	34207797	6352	immune response	yes	0.00490178	0.556588	0.195331	0.0721121	0.208687	0.632678	0.500693	0.798734	chemokine (C-C motif) ligand 5 [Source:HGNC Symbol;Acc:10632]
ENSG00000166851	2.492	3.449	PLK1	16	23688977	23701688	5347	proliferation	yes	0.00103293	0.214986	0.0644231	0.0388786	0.492258	-0.11214	0.162824	0.881779	polo-like kinase 1 [Source:HGNC Symbol;Acc:9077]
ENSG00000163507	2.487	3.449	KIAA1524	3	108268833	108308491	57650	proliferation	yes	0.0150953	0.202845	0.0826542	0.131592	0.0812129	0.367146	0.208882	0.685608	KIAA1524 [Source:HGNC Symbol;Acc:29302]
ENSG00000188313	2.487	3.449	PLSCR1	3	146232967	146262651	5359	immune response	yes	0.610796	-0.0517305	0.101463	0.829946	0.142509	0.385985	0.261567	0.756904	phospholipid scramblase 1 [Source:HGNC Symbol;Acc:9092]
ENSG00000138646	2.473	3.449	HERC5	4	89378268	89427314	51191	immune response	yes	0.495156	0.123523	0.180707	0.75641	0.0445093	0.923046	0.454841	0.639708	hect domain and RLD 5 [Source:HGNC Symbol;Acc:24368]
ENSG00000134321	2.471	3.449	RSAD2	2	7005937	7038370	91543	immune response	yes	0.804565	0.0450234	0.18168	0.91723	0.0492312	0.876971	0.441664	0.659371	radical S-adenosyl methionine domain containing 2 [Source:HGNC Symbol;Acc:30908]
ENSG00000134057	2.469	3.449	CCNB1	5	68462837	68474072	891	proliferation	yes	0.000605348	0.487354	0.139548	0.0353155	0.706269	0.13283	0.351663	0.941507	cyclin B1 [Source:HGNC Symbol;Acc:1579]
ENSG00000204516	2.465	3.449	MICB	6	31462658	31478901	4277	immune response	yes	0.530707	0.0933184	0.148556	0.778112	0.0476916	0.76565	0.382927	0.659371	MHC class I polypeptide-related sequence B [Source:HGNC Symbol;Acc:7091]
ENSG00000106462	2.462	3.449	EZH2	7	148504475	148581413	2146	proliferation	yes	0.00466625	0.303021	0.105736	0.0716532	0.303435	0.291571	0.282179	0.834563	enhancer of zeste homolog 2 (Drosophila) [Source:HGNC Symbol;Acc:3527]
ENSG00000204220	2.459	3.449	PFDN6	6	33257079	33266178	10471	proliferation	yes	0.0454627	0.158112	0.0784806	0.244962	0.00679963	0.506019	0.183904	0.419485	prefoldin subunit 6 [Source:HGNC Symbol;Acc:4926]
ENSG00000107201	2.458	3.449	DDX58	9	32455300	32526322	23586	immune response	yes	0.457951	-0.101297	0.136177	0.739169	0.00632937	0.989881	0.356539	0.413506	DEAD (Asp-Glu-Ala-Asp) box polypeptide 58 [Source:HGNC Symbol;Acc:19102]
ENSG00000115091	2.454	3.449	ACTR3	2	114647537	114720173	10096	proliferation	yes	0.108604	0.160583	0.099575	0.384424	0.976825	0.00741572	0.254772	0.998615	ARP3 actin-related protein 3 homolog (yeast) [Source:HGNC Symbol;Acc:170]
ENSG00000127337	2.448	3.449	YEATS4	12	69753483	69784576	8089	proliferation	yes	0.00161704	0.381563	0.119145	0.0469312	0.60709	0.16409	0.318303	0.911467	YEATS domain containing 4 [Source:HGNC Symbol;Acc:24859]
ENSG00000131462	2.447	3.449	TUBG1	17	40761358	40767254	7283	proliferation	yes	0.144647	0.154893	0.105713	0.445323	0.258664	0.311762	0.274768	0.818338	tubulin, gamma 1 [Source:HGNC Symbol;Acc:12417]
ENSG00000143155	2.447	3.449	TIPRL	1	168148171	168169950	261726	proliferation	yes	0.158916	0.133697	0.094504	0.468567	0.614305	-0.126018	0.249451	0.911467	TIP41, TOR signaling pathway regulator-like (S. cerevisiae) [Source:HGNC Symbol;Acc:30231]
ENSG00000122643	2.445	3.449	NT5C3	7	33053742	33102409	NULL	immune response	yes	0.655897	0.0350184	0.078456	0.847982	0.0679742	0.342611	0.186113	0.683647	5'-nucleotidase, cytosolic III [Source:HGNC Symbol;Acc:17820]
ENSG00000089685	2.443	3.449	BIRC5	17	76210277	76221715	332	proliferation	yes	0.0232187	0.446489	0.194989	0.171945	0.498865	0.351748	0.518633	0.881779	baculoviral IAP repeat containing 5 [Source:HGNC Symbol;Acc:593]
ENSG00000137055	2.443	3.449	PLAA	9	26904081	26947461	9373	proliferation	yes	0.555652	0.0340028	0.0575888	0.800052	0.0684291	0.254059	0.138241	0.683647	phospholipase A2-activating protein [Source:HGNC Symbol;Acc:9043]
ENSG00000125319	2.442	3.449	C17orf53	17	42219274	42239844	78995	proliferation	yes	0.00646411	0.31433	0.114045	0.0822892	0.118165	0.456437	0.290137	0.715234	chromosome 17 open reading frame 53 [Source:HGNC Symbol;Acc:28460]
ENSG00000153898	2.442	3.449	MCOLN2	1	85391268	85462796	255231	immune response	yes	0.209102	0.172226	0.136616	0.531587	0.0810862	0.574703	0.326831	0.685608	mucolipin 2 [Source:HGNC Symbol;Acc:13357]
ENSG00000124571	2.439	3.449	XPO5	6	43490072	43543812	57510	proliferation	yes	0.00861738	0.198231	0.0746165	0.0975605	0.187227	0.255891	0.192983	0.786295	exportin 5 [Source:HGNC Symbol;Acc:17675]
ENSG00000127252	2.437	3.449	HRASLS	3	192958914	192995527	57110	proliferation	yes	0.0710787	0.286054	0.157522	0.303219	0.930239	0.0339699	0.387261	0.987691	HRAS-like suppressor [Source:HGNC Symbol;Acc:14922]
ENSG00000112640	2.435	3.449	PPP2R5D	6	42952237	42980080	5528	proliferation	yes	0.00537229	0.183307	0.0650298	0.0721121	0.0234809	0.345781	0.150786	0.536838	protein phosphatase 2, regulatory subunit B', delta [Source:HGNC Symbol;Acc:9312]
ENSG00000137965	2.432	3.449	IFI44	1	79115481	79129763	10561	immune response	yes	0.526689	0.113609	0.179102	0.776919	0.0576976	0.856449	0.447153	0.683647	interferon-induced protein 44 [Source:HGNC Symbol;Acc:16938]
ENSG00000196503	2.432	3.449	ARL9	4	57371375	57390058	132946	proliferation	yes	0.0962343	0.20506	0.122619	0.355512	0.165598	-0.416854	0.298925	0.782346	ADP-ribosylation factor-like 9 [Source:HGNC Symbol;Acc:23592]
ENSG00000162654	2.43	3.449	GBP4	1	89646831	89664615	115361	immune response	yes	0.0914823	0.286605	0.168899	0.346897	0.0285886	0.924809	0.417643	0.580183	guanylate binding protein 4 [Source:HGNC Symbol;Acc:20480]
ENSG00000138180	2.422	3.449	CEP55	10	95256389	95288849	55165	proliferation	yes	0.00511992	0.429351	0.15145	0.0721121	0.304896	0.385445	0.374163	0.834563	centrosomal protein 55kDa [Source:HGNC Symbol;Acc:1161]
ENSG00000197279	2.419	3.449	ZNF165	6	28048753	28057341	7718	proliferation	yes	0.673606	0.0467461	0.110797	0.855657	0.0797689	0.49285	0.279049	0.684221	zinc finger protein 165 [Source:HGNC Symbol;Acc:12953]
ENSG00000112578	2.414	4.676	BYSL	6	41888926	41900784	705	proliferation	yes	0.00401709	0.225612	0.077392	0.0683121	0.0557174	0.369625	0.191421	0.683647	bystin-like [Source:HGNC Symbol;Acc:1157]
ENSG00000114450	2.413	4.676	GNB4	3	179116990	179169378	59345	proliferation	yes	0.0996528	0.147222	0.0889418	0.364938	0.422596	0.167571	0.208285	0.865552	guanine nucleotide binding protein (G protein), beta polypeptide 4 [Source:HGNC Symbol;Acc:20731]
ENSG00000156374	2.412	4.676	PCGF6	10	105062553	105110891	84108	proliferation	yes	0.183713	0.104134	0.0780234	0.502002	0.876104	0.030641	0.196135	0.973678	polycomb group ring finger 6 [Source:HGNC Symbol;Acc:21156]
ENSG00000108671	2.41	4.676	PSMD11	17	30771502	30809398	5717	proliferation	yes	0.0206433	0.142806	0.0611451	0.162313	0.0488538	0.325517	0.163661	0.659371	proteasome (prosome, macropain) 26S subunit, non-ATPase, 11 [Source:HGNC Symbol;Acc:9556]
ENSG00000158882	2.409	4.676	TOMM40L	1	161195793	161200408	84134	proliferation	yes	0.384226	0.0578637	0.0663336	0.696382	0.00911416	0.462543	0.174652	0.461134	translocase of outer mitochondrial membrane 40 homolog (yeast)-like [Source:HGNC Symbol;Acc:25756]
ENSG00000035499	2.407	4.676	DEPDC1B	5	59892739	59996017	55789	proliferation	yes	0.00141841	0.43652	0.134633	0.0455027	0.471874	0.243483	0.337427	0.881779	DEP domain containing 1B [Source:HGNC Symbol;Acc:24902]
ENSG00000065911	2.404	4.676	MTHFD2	2	74425689	74444692	10797	proliferation	yes	0.000270056	0.399613	0.107491	0.0254806	0.704357	0.108217	0.284555	0.941507	methylenetetrahydrofolate dehydrogenase (NADP+ dependent) 2, methenyltetrahydrofolate cyclohydrolase [Source:HGNC Symbol;Acc:7434]
ENSG00000181192	2.403	4.676	DHTKD1	10	12110971	12165224	55526	proliferation	yes	0.102078	0.153441	0.0933659	0.368769	0.0192306	0.546964	0.230664	0.536838	dehydrogenase E1 and transketolase domain containing 1 [Source:HGNC Symbol;Acc:23537]
ENSG00000047579	2.4	4.676	DTNBP1	6	15523032	15663289	84062	proliferation	yes	0.410855	0.0624094	0.0757072	0.722129	0.00367752	0.553805	0.18713	0.413506	dystrobrevin binding protein 1 [Source:HGNC Symbol;Acc:17328]
ENSG00000156509	2.397	4.676	FBXO43	8	101145588	101158028	286151	proliferation	yes	0.172841	0.107855	0.0788014	0.489117	0.262228	0.226722	0.201325	0.819151	F-box protein 43 [Source:HGNC Symbol;Acc:28521]
ENSG00000136937	2.394	4.676	NCBP1	9	100395908	100436030	4686	proliferation	yes	0.189501	0.108331	0.0822467	0.5066	0.647607	0.0984787	0.214935	0.93079	nuclear cap binding protein subunit 1, 80kDa [Source:HGNC Symbol;Acc:7658]
ENSG00000139714	2.394	4.676	MORN3	12	122089024	122110537	283385	proliferation	yes	0.49052	-0.0445527	0.0644822	0.75501	0.312667	0.170755	0.168452	0.838404	MORN repeat containing 3 [Source:HGNC Symbol;Acc:29807]
ENSG00000166920	2.391	4.676	C15orf48	15	45722727	45740959	84419	immune response	yes	0.32511	0.246409	0.249712	0.649184	0.531544	0.376291	0.599793	0.891671	chromosome 15 open reading frame 48 [Source:HGNC Symbol;Acc:29898]
ENSG00000088325	2.387	4.676	TPX2	20	30327074	30389608	22974	proliferation	yes	0.00147872	0.441017	0.13655	0.0456129	0.210627	0.459297	0.365042	0.798734	TPX2, microtubule-associated, homolog (Xenopus laevis) [Source:HGNC Symbol;Acc:1249]
ENSG00000112742	2.386	4.676	TTK	6	80713604	80752244	7272	proliferation	yes	0.00606316	0.424982	0.152982	0.0778025	0.673191	0.16607	0.392829	0.931173	TTK protein kinase [Source:HGNC Symbol;Acc:12401]
ENSG00000198814	2.385	4.676	GK	X	30671476	30748725	2710	immune response	yes	0.704424	-0.0302027	0.0794867	0.86715	0.1153	0.322185	0.203185	0.714061	glycerol kinase [Source:HGNC Symbol;Acc:4289]
ENSG00000240065	2.384	4.676	PSMB9	6	32811913	32847364	5698	immune response	yes	0.14244	0.201577	0.136814	0.441921	0.0933664	0.607389	0.359275	0.707589	proteasome (prosome, macropain) subunit, beta type, 9 (large multifunctional peptidase 2) [Source:HGNC Symbol;Acc:9546]
ENSG00000058804	2.378	4.676	TMEM48	1	54231133	54304533	NULL	proliferation	yes	0.740964	-0.0275614	0.0832423	0.884963	0.23207	0.251038	0.209062	0.798734	transmembrane protein 48 [Source:HGNC Symbol;Acc:25525]
ENSG00000174021	2.378	4.676	GNG5	1	84964008	84972248	2787	proliferation	yes	0.419295	0.0653862	0.0807691	0.72338	0.151321	0.288274	0.199695	0.765897	guanine nucleotide binding protein (G protein), gamma 5 [Source:HGNC Symbol;Acc:4408]
ENSG00000135045	2.377	4.676	C9orf40	9	77561497	77567802	55071	proliferation	yes	0.184369	0.0957975	0.0718849	0.502002	0.26539	0.209937	0.187666	0.819151	chromosome 9 open reading frame 40 [Source:HGNC Symbol;Acc:23433]
ENSG00000188612	2.373	4.676	SUMO2	17	73163825	73179098	6613	proliferation	yes	0.331047	0.126095	0.129368	0.649937	0.487922	0.228061	0.327842	0.881779	SMT3 suppressor of mif two 3 homolog 2 (S. cerevisiae) [Source:HGNC Symbol;Acc:11125]
ENSG00000232810	2.372	4.676	TNF	6	31543344	31546113	7124	immune response	yes	0.461846	0.0898767	0.121879	0.739169	0.101163	0.503417	0.304874	0.707589	tumor necrosis factor [Source:HGNC Symbol;Acc:11892]
ENSG00000174125	2.369	4.676	TLR1	4	38792298	38858438	7096	immune response	yes	0.426476	0.0840847	0.10549	0.726147	0.385573	0.226681	0.26035	0.857578	toll-like receptor 1 [Source:HGNC Symbol;Acc:11847]
ENSG00000089692	2.363	4.676	LAG3	12	6881678	6887621	3902	immune response	yes	0.076071	0.239443	0.134182	0.318584	0.239347	0.410629	0.347352	0.805414	lymphocyte-activation gene 3 [Source:HGNC Symbol;Acc:6476]
ENSG00000122952	2.363	4.676	ZWINT	10	58116989	58121036	11130	proliferation	yes	2.80511e-05	0.556263	0.129312	0.011572	0.725529	0.115185	0.327365	0.947697	ZW10 interactor [Source:HGNC Symbol;Acc:13195]
ENSG00000234127	2.361	4.676	TRIM26	6	30152232	30181204	7726	proliferation	yes	0.105817	0.110913	0.0682276	0.376342	0.00270592	0.506861	0.165673	0.361691	tripartite motif containing 26 [Source:HGNC Symbol;Acc:12962]
ENSG00000172167	2.356	4.676	MTBP	8	121457640	121554373	27085	proliferation	yes	0.0570101	0.182626	0.0953259	0.268954	0.666812	0.106301	0.246332	0.931173	Mdm2, transformed 3T3 cell double minute 2, p53 binding protein (mouse) binding protein, 104kDa [Source:HGNC Symbol;Acc:7417]
ENSG00000185104	2.355	4.676	FAF1	1	50905150	51425935	11124	proliferation	yes	0.40153	-0.0556599	0.0661887	0.711662	0.590772	0.0894392	0.165909	0.908193	Fas (TNFRSF6) associated factor 1 [Source:HGNC Symbol;Acc:3578]
ENSG00000092470	2.354	4.676	WDR76	15	44119161	44160617	79968	proliferation	yes	0.175864	0.0734808	0.054067	0.491438	0.24609	0.167382	0.143641	0.808617	WD repeat domain 76 [Source:HGNC Symbol;Acc:25773]
ENSG00000155561	2.351	4.676	NUP205	7	135242667	135333505	23165	proliferation	yes	0.0907568	0.144715	0.0850891	0.345722	0.304038	0.230782	0.223628	0.834563	nucleoporin 205kDa [Source:HGNC Symbol;Acc:18658]
ENSG00000243772	2.343	4.676	KIR2DL3	19	55249980	55295776	3804	immune response	yes	0.00336438	0.257099	0.0864836	0.0646821	0.470903	0.163326	0.225847	0.881779	killer cell immunoglobulin-like receptor, two domains, long cytoplasmic tail, 3 [Source:HGNC Symbol;Acc:6331]
ENSG00000137807	2.339	4.676	KIF23	15	69706585	69740764	9493	proliferation	yes	0.00268597	0.38401	0.12612	0.0568516	0.199439	0.418959	0.324806	0.792279	kinesin family member 23 [Source:HGNC Symbol;Acc:6392]
ENSG00000178691	2.337	4.676	SUZ12	17	30264056	30328064	23512	proliferation	yes	0.483401	0.07355	0.104723	0.753522	0.3249	0.263399	0.266526	0.848828	suppressor of zeste 12 homolog (Drosophila) [Source:HGNC Symbol;Acc:17101]
ENSG00000173083	2.336	4.676	HPSE	4	84213614	84256306	10855	immune response	yes	0.00181737	0.280373	0.0885369	0.0470171	0.0369925	0.468936	0.222451	0.618083	heparanase [Source:HGNC Symbol;Acc:5164]
ENSG00000145386	2.335	4.676	CCNA2	4	122737599	122745087	890	proliferation	yes	0.00423145	0.42201	0.145615	0.0692576	0.673876	0.158407	0.375539	0.931173	cyclin A2 [Source:HGNC Symbol;Acc:1578]
ENSG00000178966	2.335	4.676	RMI1	9	86595626	86618985	80010	proliferation	yes	0.0447211	0.211087	0.10441	0.243717	0.230893	0.329837	0.273989	0.798734	RMI1, RecQ mediated genome instability 1, homolog (S. cerevisiae) [Source:HGNC Symbol;Acc:25764]
ENSG00000157456	2.332	4.676	CCNB2	15	59397277	59417244	9133	proliferation	yes	0.00455091	0.507987	0.176745	0.0716532	0.513457	0.299296	0.456728	0.884417	cyclin B2 [Source:HGNC Symbol;Acc:1580]
ENSG00000126953	2.33	4.676	TIMM8A	X	100600649	100604184	1678	proliferation	yes	0.87134	0.012793	0.0788756	0.947524	0.583718	0.107772	0.196174	0.902877	translocase of inner mitochondrial membrane 8 homolog A (yeast) [Source:HGNC Symbol;Acc:11817]
ENSG00000138231	2.327	4.676	DBR1	3	137879854	137893791	51163	proliferation	yes	0.667103	0.0293939	0.0682227	0.854652	0.336935	0.165984	0.172203	0.85383	debranching enzyme homolog 1 (S. cerevisiae) [Source:HGNC Symbol;Acc:15594]
ENSG00000165891	2.325	4.676	E2F7	12	77415027	77459360	144455	proliferation	yes	9.28119e-05	0.488319	0.122052	0.0243409	0.722883	0.111909	0.314887	0.947697	E2F transcription factor 7 [Source:HGNC Symbol;Acc:23820]
ENSG00000167088	2.322	4.676	SNRPD1	18	19192260	19210204	6632	proliferation	yes	0.224332	0.107749	0.0883637	0.549765	0.463393	0.167349	0.227532	0.881779	small nuclear ribonucleoprotein D1 polypeptide 16kDa [Source:HGNC Symbol;Acc:11158]
ENSG00000167670	2.32	4.676	CHAF1A	19	4402659	4443394	10036	proliferation	yes	0.18559	0.0725414	0.0545862	0.502002	0.380976	0.122639	0.139497	0.85656	chromatin assembly factor 1, subunit A (p150) [Source:HGNC Symbol;Acc:1910]
ENSG00000196409	2.315	4.676	ZNF658	9	40760700	40836415	26149	proliferation	yes	0.574008	-0.0473078	0.0839966	0.811197	0.422377	0.163097	0.202628	0.865552	zinc finger protein 658 [Source:HGNC Symbol;Acc:25226]
ENSG00000255833	2.315	4.676	TIFAB	5	134779908	134788089	497189	immune response	yes	0.633695	0.041824	0.0876146	0.838777	0.185817	0.285376	0.214527	0.786295	TRAF-interacting protein with forkhead-associated domain, family member B [Source:HGNC Symbol;Acc:34024]
ENSG00000057252	2.314	4.676	SOAT1	1	179262925	179327815	6646	proliferation	yes	0.912975	-0.00874907	0.0799409	0.963142	0.612598	0.0984422	0.193928	0.911467	sterol O-acyltransferase 1 [Source:HGNC Symbol;Acc:11177]
ENSG00000137364	2.313	4.676	TPMT	6	18128542	18155305	7172	proliferation	yes	0.731614	-0.0340213	0.0990359	0.88044	0.0695191	0.453849	0.247937	0.683647	thiopurine S-methyltransferase [Source:HGNC Symbol;Acc:12014]
ENSG00000140157	2.306	6.234	NIPA2	15	23004684	23034427	81614	NA		0.192432	0.0860445	0.0657615	0.512067	0.333368	0.166183	0.171137	0.852895	non imprinted in Prader-Willi/Angelman syndrome 2 [Source:HGNC Symbol;Acc:17044]
ENSG00000115523	2.303	6.234	GNLY	2	85912298	85925977	10578	NA		0.000212452	0.706195	0.186694	0.0243409	0.460704	0.361043	0.487937	0.881779	granulysin [Source:HGNC Symbol;Acc:4414]
ENSG00000101974	2.299	6.234	ATP11C	X	138808505	139027435	286410	NA		0.129323	0.106876	0.070132	0.423156	0.788067	0.0437298	0.162329	0.965298	ATPase, class VI, type 11C [Source:HGNC Symbol;Acc:13554]
ENSG00000137309	2.299	6.234	HMGA1	6	34204577	34214008	3159	NA		0.0428945	0.266011	0.130429	0.24084	0.560504	0.189315	0.324374	0.897635	high mobility group AT-hook 1 [Source:HGNC Symbol;Acc:5010]
ENSG00000101574	2.297	6.234	METTL4	18	2537524	2571508	64863	NA		0.778303	-0.0160734	0.0570056	0.905385	0.0314623	0.314496	0.144578	0.588022	methyltransferase like 4 [Source:HGNC Symbol;Acc:24726]
ENSG00000004961	2.294	6.234	HCCS	X	11129421	11141198	3052	NA		0.528252	0.0432049	0.0683697	0.776919	0.810408	-0.0408341	0.169859	0.967903	holocytochrome c synthase [Source:HGNC Symbol;Acc:4837]
ENSG00000152253	2.293	6.234	SPC25	2	169690642	169769881	57405	NA		0.00129452	0.354167	0.108313	0.0438754	0.25142	0.328032	0.284711	0.809794	SPC25, NDC80 kinetochore complex component, homolog (S. cerevisiae) [Source:HGNC Symbol;Acc:24031]
ENSG00000176912	2.293	6.234	C18orf56	18	649621	658340	NULL	NA		0.41936	0.12879	0.159111	0.72338	0.934756	0.0349352	0.425911	0.989763	chromosome 18 open reading frame 56 [Source:HGNC Symbol;Acc:29553]
ENSG00000058056	2.29	6.234	USP13	3	179370543	179507189	8975	NA		0.844147	-0.0179443	0.0911423	0.933801	0.296025	-0.217898	0.207657	0.834563	ubiquitin specific peptidase 13 (isopeptidase T-3) [Source:HGNC Symbol;Acc:12611]
ENSG00000197753	2.285	6.234	LHFPL5	6	35773070	35801651	222662	NA		0.298319	-0.108432	0.103949	0.626427	0.950917	-0.0152354	0.247022	0.994074	lipoma HMGIC fusion partner-like 5 [Source:HGNC Symbol;Acc:21253]
ENSG00000101888	2.283	6.234	NXT2	X	108779010	108787919	55916	NA		0.652867	0.0499477	0.110859	0.847982	0.728957	0.0981294	0.282566	0.948294	nuclear transport factor 2-like export factor 2 [Source:HGNC Symbol;Acc:18151]
ENSG00000107295	2.282	6.234	SH3GL2	9	17578953	17797127	6456	NA		0.233645	-0.14998	0.125493	0.559353	0.504879	-0.20026	0.299461	0.88409	SH3-domain GRB2-like 2 [Source:HGNC Symbol;Acc:10831]
ENSG00000134758	2.28	6.234	RNF138	18	29671828	29711524	51444	NA		0.0159394	0.234784	0.0964668	0.136352	0.50323	0.173208	0.258007	0.88409	ring finger protein 138 [Source:HGNC Symbol;Acc:17765]
ENSG00000170606	2.277	6.234	HSPA4	5	132387654	132442141	3308	NA		0.44618	0.0807559	0.105769	0.736554	0.910047	0.0292561	0.258435	0.980305	heat shock 70kDa protein 4 [Source:HGNC Symbol;Acc:5237]
ENSG00000072274	2.276	6.234	TFRC	3	195754054	195809060	7037	NA		0.681645	0.04879	0.118739	0.856864	0.877023	-0.0488469	0.315026	0.973678	transferrin receptor (p90, CD71) [Source:HGNC Symbol;Acc:11763]
ENSG00000125454	2.276	6.234	SLC25A19	17	73269062	73285530	60386	NA		0.0675256	0.179579	0.0976238	0.293648	0.100433	0.39659	0.239659	0.707589	solute carrier family 25 (mitochondrial thiamine pyrophosphate carrier), member 19 [Source:HGNC Symbol;Acc:14409]
ENSG00000161800	2.271	6.234	RACGAP1	12	50370706	50426919	29127	NA		0.00234484	0.372897	0.120772	0.054509	0.438976	0.243074	0.313091	0.881733	Rac GTPase activating protein 1 [Source:HGNC Symbol;Acc:9804]
ENSG00000139572	2.264	6.234	GPR84	12	54756229	54758271	53831	NA		0.913904	-0.0102033	0.0942377	0.963142	0.0880041	0.403331	0.234596	0.691962	G protein-coupled receptor 84 [Source:HGNC Symbol;Acc:4535]
ENSG00000140105	2.264	6.234	WARS	14	100800125	100843142	7453	NA		0.0812036	0.180594	0.102972	0.330406	0.281285	0.289359	0.26742	0.827854	tryptophanyl-tRNA synthetase [Source:HGNC Symbol;Acc:12729]
ENSG00000186818	2.264	6.234	LILRB4	19	55155340	55181810	11006	NA		0.0664827	0.209442	0.11342	0.291179	0.182223	0.383932	0.286242	0.785736	leukocyte immunoglobulin-like receptor, subfamily B (with TM and ITIM domains), member 4 [Source:HGNC Symbol;Acc:6608]
ENSG00000132305	2.263	6.234	IMMT	2	86371055	86422893	10989	NA		0.240482	0.070973	0.0602609	0.566422	0.136903	0.241188	0.161126	0.749016	inner membrane protein, mitochondrial [Source:HGNC Symbol;Acc:6047]
ENSG00000144354	2.263	6.234	CDCA7	2	174219548	174233725	83879	NA		0.140598	0.286413	0.193491	0.440467	0.859016	-0.0906385	0.50924	0.973678	cell division cycle associated 7 [Source:HGNC Symbol;Acc:14628]
ENSG00000112130	2.258	6.234	RNF8	6	37321748	37362514	9025	NA		0.848317	0.0111652	0.0582889	0.937163	0.00387109	0.423408	0.143893	0.413506	ring finger protein 8 [Source:HGNC Symbol;Acc:10071]
ENSG00000250565	2.258	6.234	ATP6V1E2	2	46717889	46769696	90423	NA		0.743804	-0.0270323	0.082583	0.887035	0.881994	-0.0305148	0.205153	0.973678	ATPase, H+ transporting, lysosomal 31kDa, V1 subunit E2 [Source:HGNC Symbol;Acc:18125]
ENSG00000111581	2.256	6.234	NUP107	12	69080514	69136785	57122	NA		0.00153424	0.383264	0.119081	0.0464324	0.4456	0.250628	0.327553	0.881779	nucleoporin 107kDa [Source:HGNC Symbol;Acc:29914]
ENSG00000116212	2.256	6.234	LRRC42	1	54411750	54433841	115353	NA		0.0106921	-0.220813	0.085582	0.109237	0.227631	0.263347	0.217222	0.798734	leucine rich repeat containing 42 [Source:HGNC Symbol;Acc:28792]
ENSG00000023572	2.253	6.234	GLRX2	1	193065598	193075244	51022	NA		0.0469428	0.195976	0.0979453	0.246321	0.46496	0.180439	0.246194	0.881779	glutaredoxin 2 [Source:HGNC Symbol;Acc:16065]
ENSG00000143436	2.249	6.234	MRPL9	1	151732119	151736040	65005	NA		0.229724	0.0797787	0.0661925	0.554936	0.0173412	0.406829	0.168739	0.536838	mitochondrial ribosomal protein L9 [Source:HGNC Symbol;Acc:14277]
ENSG00000120889	2.248	6.234	TNFRSF10B	8	22877646	22926692	8795	NA		0.0229776	-0.208383	0.0908422	0.171945	0.750787	0.0715039	0.224649	0.953629	tumor necrosis factor receptor superfamily, member 10b [Source:HGNC Symbol;Acc:11905]
ENSG00000180329	2.247	6.234	CCDC43	17	42754805	42767165	124808	NA		0.461386	0.0539889	0.0731375	0.739169	0.178559	0.247742	0.183148	0.785736	coiled-coil domain containing 43 [Source:HGNC Symbol;Acc:26472]
ENSG00000065548	2.246	6.234	ZC3H15	2	187350883	187374090	55854	NA		0.102068	0.112087	0.0682012	0.368769	0.123463	0.263858	0.170154	0.725242	zinc finger CCCH-type containing 15 [Source:HGNC Symbol;Acc:29528]
ENSG00000146670	2.244	6.234	CDCA5	11	64833772	64851636	113130	NA		0.000188795	0.637744	0.167198	0.0243409	0.423063	0.353905	0.440335	0.865552	cell division cycle associated 5 [Source:HGNC Symbol;Acc:14626]
ENSG00000100714	2.243	6.234	MTHFD1	14	64854749	64926725	4522	NA		0.0364823	0.14349	0.0680821	0.221657	0.109609	0.294399	0.182716	0.707589	methylenetetrahydrofolate dehydrogenase (NADP+ dependent) 1, methenyltetrahydrofolate cyclohydrolase, formyltetrahydrofolate synthetase [Source:HGNC Symbol;Acc:7432]
ENSG00000117569	2.243	6.234	PTBP2	1	97187221	97280349	58155	NA		0.841853	-0.0176742	0.0884514	0.933602	0.472926	0.163718	0.227426	0.881779	polypyrimidine tract binding protein 2 [Source:HGNC Symbol;Acc:17662]
ENSG00000066697	2.242	6.234	C9orf30	9	103189438	103213511	NULL	NA		0.966737	-0.00291937	0.0699077	0.991794	0.364887	0.151713	0.166836	0.85656	chromosome 9 open reading frame 30 [Source:HGNC Symbol;Acc:23370]
ENSG00000146232	2.236	6.234	NFKBIE	6	44225919	44233500	4794	NA		0.321231	0.0741217	0.0745141	0.648936	0.0419699	0.392706	0.191136	0.639708	nuclear factor of kappa light polypeptide gene enhancer in B-cells inhibitor, epsilon [Source:HGNC Symbol;Acc:7799]
ENSG00000174842	2.236	6.234	GLMN	1	92711959	92764544	11146	NA		0.612784	0.0530379	0.10461	0.829946	0.303939	0.254449	0.246511	0.834563	glomulin, FKBP associated protein [Source:HGNC Symbol;Acc:14373]
ENSG00000100297	2.235	6.234	MCM5	22	35796056	35820495	4174	NA		0.0125886	0.196232	0.0778371	0.119968	0.499267	0.136654	0.201678	0.881779	minichromosome maintenance complex component 5 [Source:HGNC Symbol;Acc:6948]
ENSG00000216490	2.235	6.234	IFI30	19	18284579	18288927	10437	NA		0.0136475	0.310061	0.12445	0.124379	0.1255	0.505886	0.328017	0.727037	interferon, gamma-inducible protein 30 [Source:HGNC Symbol;Acc:5398]
ENSG00000121211	2.233	6.234	MND1	4	154265801	154336270	84057	NA		0.000620842	0.431056	0.123683	0.0353155	0.266877	0.360259	0.323049	0.819151	meiotic nuclear divisions 1 homolog (S. cerevisiae) [Source:HGNC Symbol;Acc:24839]
ENSG00000134028	2.233	6.234	ADAMDEC1	8	24241798	24263526	27299	NA		0.059261	0.477776	0.251654	0.273145	0.205244	0.809992	0.636146	0.796788	ADAM-like, decysin 1 [Source:HGNC Symbol;Acc:16299]
ENSG00000151576	2.233	6.234	QTRTD1	3	113724680	113807269	79691	NA		0.472195	0.0534114	0.0741346	0.746954	0.0739066	0.35449	0.196713	0.683647	queuine tRNA-ribosyltransferase domain containing 1 [Source:HGNC Symbol;Acc:25771]
ENSG00000131979	2.232	6.234	GCH1	14	55308726	55369570	2643	NA		0.00542326	0.256607	0.091136	0.0721121	0.362932	0.214297	0.234697	0.85656	GTP cyclohydrolase 1 [Source:HGNC Symbol;Acc:4193]
ENSG00000049249	2.227	6.234	TNFRSF9	1	7979907	8000926	3604	NA		0.0334748	0.18614	0.0868534	0.214218	0.130236	0.303644	0.199368	0.736499	tumor necrosis factor receptor superfamily, member 9 [Source:HGNC Symbol;Acc:11924]
ENSG00000112029	2.227	6.234	FBXO5	6	153291664	153304714	26271	NA		0.00134033	0.310624	0.0953018	0.0438754	0.555555	0.149735	0.253348	0.895951	F-box protein 5 [Source:HGNC Symbol;Acc:13584]
ENSG00000213024	2.224	6.234	NUP62	19	50410086	50432786	23636	NA		0.54228	0.0469513	0.0768989	0.788592	0.393625	0.174433	0.203783	0.860206	nucleoporin 62kDa [Source:HGNC Symbol;Acc:8066]
ENSG00000050344	2.223	6.234	NFE2L3	7	26191860	26226745	9603	NA		0.616572	0.0624621	0.124524	0.830751	0.398626	0.270781	0.31972	0.864048	nuclear factor (erythroid-derived 2)-like 3 [Source:HGNC Symbol;Acc:7783]
ENSG00000204564	2.218	6.234	C6orf136	6	30614816	30620987	221545	NA		0.0129827	0.166611	0.0663845	0.121709	0.130862	0.24987	0.16433	0.736499	chromosome 6 open reading frame 136 [Source:HGNC Symbol;Acc:21301]
ENSG00000109861	2.217	6.234	CTSC	11	88026773	88070955	1075	NA		0.067664	0.231323	0.125817	0.293648	0.313095	0.317568	0.313563	0.838404	cathepsin C [Source:HGNC Symbol;Acc:2528]
ENSG00000131142	2.214	6.234	CCL25	19	8117651	8127534	6370	NA		0.694645	0.0277732	0.070633	0.862617	0.0734465	0.308468	0.170898	0.683647	chemokine (C-C motif) ligand 25 [Source:HGNC Symbol;Acc:10624]
ENSG00000183856	2.214	6.234	IQGAP3	1	156495197	156542396	128239	NA		0.116145	0.115621	0.073227	0.394965	0.518298	0.127844	0.197358	0.885718	IQ motif containing GTPase activating protein 3 [Source:HGNC Symbol;Acc:20669]
ENSG00000152229	2.205	6.234	PSTPIP2	18	43563502	43652238	9050	NA		0.539446	-0.0754919	0.12278	0.785182	0.328004	0.31946	0.325341	0.851166	proline-serine-threonine phosphatase interacting protein 2 [Source:HGNC Symbol;Acc:9581]
ENSG00000096401	2.204	6.234	CDC5L	6	44355262	44418163	988	NA		0.125576	0.0964316	0.0626546	0.417027	0.216959	0.186723	0.150483	0.798734	CDC5 cell division cycle 5-like (S. pombe) [Source:HGNC Symbol;Acc:1743]
ENSG00000111206	2.203	7.403	FOXM1	12	2966847	2986206	2305	NA		0.0193603	0.338436	0.143393	0.15605	0.156143	0.5453	0.382232	0.773433	forkhead box M1 [Source:HGNC Symbol;Acc:3818]
ENSG00000099995	2.202	7.403	SF3A1	22	30727979	30752936	10291	NA		0.37259	0.0615232	0.0688247	0.683863	0.374699	0.158146	0.177524	0.85656	splicing factor 3a, subunit 1, 120kDa [Source:HGNC Symbol;Acc:10765]
ENSG00000111716	2.199	7.403	LDHB	12	21788276	21910791	3945	NA		0.643818	-0.0602697	0.130126	0.847982	0.907707	-0.0379169	0.326412	0.979473	lactate dehydrogenase B [Source:HGNC Symbol;Acc:6541]
ENSG00000134954	2.197	7.403	ETS1	11	128328656	128457437	2113	NA		0.0543241	0.201169	0.103846	0.267398	0.960507	0.0126735	0.255436	0.994074	v-ets erythroblastosis virus E26 oncogene homolog 1 (avian) [Source:HGNC Symbol;Acc:3488]
ENSG00000147065	2.197	7.403	MSN	X	64887537	64961791	4478	NA		0.702773	0.0323627	0.0846745	0.866206	0.383423	0.175668	0.200846	0.85656	moesin [Source:HGNC Symbol;Acc:7373]
ENSG00000094804	2.194	7.403	CDC6	17	38443885	38459171	990	NA		0.00953908	0.15501	0.0591454	0.102689	0.335631	0.150828	0.156056	0.85383	cell division cycle 6 homolog (S. cerevisiae) [Source:HGNC Symbol;Acc:1744]
ENSG00000204632	2.194	7.403	HLA-G	6	29794744	29798902	3135	NA		0.880771	0.0261074	0.173806	0.950071	0.265336	0.488461	0.436593	0.819151	major histocompatibility complex, class I, G [Source:HGNC Symbol;Acc:4964]
ENSG00000109674	2.193	7.403	NEIL3	4	178230990	178284097	55247	NA		0.000741144	0.346845	0.100998	0.0364355	0.31958	0.271634	0.271842	0.844929	nei endonuclease VIII-like 3 (E. coli) [Source:HGNC Symbol;Acc:24573]
ENSG00000198574	2.193	7.403	SH2D1B	1	162365056	162381928	117157	NA		0.0407791	0.127108	0.0616746	0.234444	0.0956982	0.257163	0.153205	0.707589	SH2 domain containing 1B [Source:HGNC Symbol;Acc:30416]
ENSG00000115392	2.192	7.403	FANCL	2	58386378	58468507	55120	NA		0.0483025	0.147502	0.0741764	0.249295	0.0573919	0.355785	0.185525	0.683647	Fanconi anemia, complementation group L [Source:HGNC Symbol;Acc:20748]
ENSG00000156876	2.183	7.403	SASS6	1	100549119	100598511	163786	NA		0.313612	0.0853307	0.0844386	0.643265	0.0696043	0.38299	0.209291	0.683647	spindle assembly 6 homolog (C. elegans) [Source:HGNC Symbol;Acc:25403]
ENSG00000182487	2.183	7.403	NCF1B	7	72634611	72649979	654816	NA		0.271277	0.0787689	0.0713751	0.597489	0.458587	0.124565	0.167552	0.881779	neutrophil cytosolic factor 1B pseudogene [Source:HGNC Symbol;Acc:32522]
ENSG00000138071	2.182	7.403	ACTR2	2	65454887	65498387	10097	NA		0.0125782	0.144024	0.0571215	0.119968	0.0774986	0.247834	0.139247	0.683647	ARP2 actin-related protein 2 homolog (yeast) [Source:HGNC Symbol;Acc:169]
ENSG00000173894	2.182	7.403	CBX2	17	77751977	77761449	84733	NA		0.00045831	0.696564	0.195049	0.0320853	0.873621	0.0781241	0.490169	0.973678	chromobox homolog 2 [Source:HGNC Symbol;Acc:1552]
ENSG00000147324	2.181	7.403	MFHAS1	8	8640864	8751155	9258	NA		0.4605	0.0613669	0.0829678	0.739169	0.845165	-0.0426681	0.218039	0.973678	malignant fibrous histiocytoma amplified sequence 1 [Source:HGNC Symbol;Acc:16982]
ENSG00000162775	2.18	7.403	RBM15	1	110881128	110889299	64783	NA		0.00883441	0.16081	0.0607306	0.0984055	0.688312	0.0580255	0.144319	0.933265	RNA binding motif protein 15 [Source:HGNC Symbol;Acc:14959]
ENSG00000154040	2.177	7.403	CABYR	18	21718942	21741564	26256	NA		0.0661229	-0.234868	0.127019	0.291179	0.154278	0.461486	0.322012	0.770907	calcium binding tyrosine-(Y)-phosphorylation regulated [Source:HGNC Symbol;Acc:15569]
ENSG00000062822	2.175	7.403	POLD1	19	50887593	50921270	5424	NA		0.0830134	0.120687	0.069226	0.330406	0.0659977	0.330703	0.178332	0.683647	polymerase (DNA directed), delta 1, catalytic subunit 125kDa [Source:HGNC Symbol;Acc:9175]
ENSG00000133773	2.175	7.403	CCDC59	12	82617460	82752584	29080	NA		0.02621	0.19842	0.0885013	0.185202	0.299853	0.231083	0.221982	0.834563	coiled-coil domain containing 59 [Source:HGNC Symbol;Acc:25005]
ENSG00000173193	2.175	7.403	PARP14	3	122399465	122449687	54625	NA		0.763605	0.0351318	0.116633	0.900838	0.0511053	0.579469	0.294263	0.671909	poly (ADP-ribose) polymerase family, member 14 [Source:HGNC Symbol;Acc:29232]
ENSG00000196550	2.174	7.403	FAM72A	1	206136916	206155151	729533	NA		0.0522825	0.221883	0.113552	0.262066	0.696064	0.11332	0.289432	0.938223	family with sequence similarity 72, member A [Source:HGNC Symbol;Acc:24044]
ENSG00000107551	2.173	7.403	RASSF4	10	45454855	45490172	83937	NA		0.0632202	0.177976	0.095202	0.283255	0.0295619	0.524532	0.238343	0.580183	Ras association (RalGDS/AF-6) domain family member 4 [Source:HGNC Symbol;Acc:20793]
ENSG00000146109	2.173	7.403	ABT1	6	26597180	26600278	29777	NA		0.179415	0.0754545	0.0559783	0.495844	0.0213099	0.326051	0.139855	0.536838	activator of basal transcription 1 [Source:HGNC Symbol;Acc:17369]
ENSG00000154451	2.171	7.403	GBP5	1	89724633	89738544	115362	NA		0.0044735	0.542822	0.188493	0.0716532	0.214637	0.574325	0.46051	0.798734	guanylate binding protein 5 [Source:HGNC Symbol;Acc:19895]
ENSG00000158714	2.171	7.403	SLAMF8	1	159796540	159807039	56833	NA		0.00869773	0.307644	0.115943	0.0975605	0.0300219	0.644501	0.293696	0.580183	SLAM family member 8 [Source:HGNC Symbol;Acc:21391]
ENSG00000154640	2.17	7.403	BTG3	21	18965971	18985265	10950	NA		0.841778	-0.026157	0.130841	0.933602	0.644919	0.153149	0.33154	0.930261	BTG family, member 3 [Source:HGNC Symbol;Acc:1132]
ENSG00000163428	2.169	7.403	LRRC58	3	120043356	120068186	116064	NA		0.615665	0.0357315	0.0710513	0.830553	0.382594	0.15559	0.177581	0.85656	leucine rich repeat containing 58 [Source:HGNC Symbol;Acc:26968]
ENSG00000143614	2.168	7.403	GATAD2B	1	153777201	153895451	57459	NA		0.220371	-0.0890734	0.0724225	0.545487	0.0117436	0.464832	0.181808	0.461134	GATA zinc finger domain containing 2B [Source:HGNC Symbol;Acc:30778]
ENSG00000151790	2.168	7.403	TDO2	4	156775890	156841558	6999	NA		0.0483359	0.333198	0.167585	0.249295	0.393618	0.354918	0.414631	0.860206	tryptophan 2,3-dioxygenase [Source:HGNC Symbol;Acc:11708]
ENSG00000096968	2.166	7.403	JAK2	9	4985033	5128183	3717	NA		0.787884	0.0236466	0.0877523	0.909184	0.0340194	0.471815	0.220164	0.588022	Janus kinase 2 [Source:HGNC Symbol;Acc:6192]
ENSG00000145979	2.164	7.403	TBC1D7	6	13266774	13328776	51256	NA		0.0515777	0.17022	0.0868482	0.260159	0.00536233	0.618083	0.218159	0.413506	TBC1 domain family, member 7 [Source:HGNC Symbol;Acc:21066]
ENSG00000196611	2.161	7.403	MMP1	11	102660651	102668891	4312	NA		0.315813	0.225902	0.224562	0.646498	0.592886	0.331598	0.618636	0.908299	matrix metallopeptidase 1 (interstitial collagenase) [Source:HGNC Symbol;Acc:7155]
ENSG00000142512	2.159	7.403	SIGLEC10	19	51913275	51921057	89790	NA		0.367005	0.100126	0.110707	0.677746	0.0381365	0.574543	0.274215	0.629141	sialic acid binding Ig-like lectin 10 [Source:HGNC Symbol;Acc:15620]
ENSG00000124657	2.155	7.403	OR2B6	6	27925019	27925960	26212	NA		0.150357	0.161431	0.11175	0.453331	0.0807231	0.517812	0.294121	0.685608	olfactory receptor, family 2, subfamily B, member 6 [Source:HGNC Symbol;Acc:8241]
ENSG00000077152	2.153	7.403	UBE2T	1	202300785	202311108	29089	NA		0.00473519	0.466783	0.163156	0.0716532	0.504189	0.290738	0.434054	0.88409	ubiquitin-conjugating enzyme E2T (putative) [Source:HGNC Symbol;Acc:25009]
ENSG00000124688	2.153	7.403	MAD2L1BP	6	43597277	43608689	9587	NA		0.135316	0.107948	0.0719484	0.430648	0.0490052	0.354735	0.178473	0.659371	MAD2L1 binding protein [Source:HGNC Symbol;Acc:21059]
ENSG00000169131	2.153	7.403	ZNF354A	5	178138593	178157703	6940	NA		0.880009	0.00792003	0.0523889	0.949888	0.0726139	0.23461	0.129597	0.683647	zinc finger protein 354A [Source:HGNC Symbol;Acc:11628]
ENSG00000111665	2.15	7.403	CDCA3	12	6957967	6961230	83461	NA		0.00178392	0.462197	0.145691	0.0470171	0.199586	0.490071	0.380063	0.792279	cell division cycle associated 3 [Source:HGNC Symbol;Acc:14624]
ENSG00000160883	2.15	7.403	HK3	5	176307870	176326333	3101	NA		0.00248244	0.320535	0.104419	0.0557103	0.0221206	0.61639	0.266062	0.536838	hexokinase 3 (white cell) [Source:HGNC Symbol;Acc:4925]
ENSG00000136938	2.149	7.403	ANP32B	9	100745638	100778225	10541	NA		0.0870442	0.0906678	0.0526893	0.337049	0.499712	-0.0938559	0.138659	0.881779	acidic (leucine-rich) nuclear phosphoprotein 32 family, member B [Source:HGNC Symbol;Acc:16677]
ENSG00000157601	2.148	7.403	MX1	21	42792231	42831141	4599	NA		0.762094	0.0707419	0.233316	0.900147	0.300754	0.619424	0.596143	0.834563	myxovirus (influenza virus) resistance 1, interferon-inducible protein p78 (mouse) [Source:HGNC Symbol;Acc:7532]
ENSG00000134717	2.145	7.403	BTF3L4	1	52521797	52556388	91408	NA		0.89311	-0.0105107	0.078109	0.954772	0.301144	0.200938	0.193543	0.834563	basic transcription factor 3-like 4 [Source:HGNC Symbol;Acc:30547]
ENSG00000185880	2.144	7.403	TRIM69	15	45021186	45060027	140691	NA		0.940852	0.00407246	0.0548077	0.979993	0.219082	0.172764	0.139881	0.798734	tripartite motif containing 69 [Source:HGNC Symbol;Acc:17857]
ENSG00000119812	2.143	7.403	FAM98A	2	33808725	33824449	25940	NA		0.154963	0.108031	0.0756336	0.461153	0.173871	0.259645	0.189863	0.785736	family with sequence similarity 98, member A [Source:HGNC Symbol;Acc:24520]
ENSG00000096654	2.138	7.403	ZNF184	6	27418522	27440897	7738	NA		0.692775	0.0230533	0.0582535	0.861615	0.0434611	0.297277	0.14575	0.639708	zinc finger protein 184 [Source:HGNC Symbol;Acc:12975]
ENSG00000143294	2.134	7.403	PRCC	1	156720402	156770607	5546	NA		0.330279	0.0636896	0.0652389	0.649937	0.0723431	0.315893	0.17433	0.683647	papillary renal cell carcinoma (translocation-associated) [Source:HGNC Symbol;Acc:9343]
ENSG00000168411	2.134	7.403	RFWD3	16	74655297	74700779	55159	NA		0.0160664	0.228969	0.0941928	0.136352	0.719445	0.0847766	0.23549	0.947697	ring finger and WD repeat domain 3 [Source:HGNC Symbol;Acc:25539]
ENSG00000010030	2.133	7.403	ETV7	6	36322419	36356164	51513	NA		0.428821	0.0666535	0.0840479	0.726147	0.0126619	0.54269	0.214584	0.461134	ets variant 7 [Source:HGNC Symbol;Acc:18160]
ENSG00000136231	2.131	7.403	IGF2BP3	7	23349828	23510086	10643	NA		0.0466023	0.158243	0.0789631	0.246321	0.270836	0.216272	0.195552	0.819151	insulin-like growth factor 2 mRNA binding protein 3 [Source:HGNC Symbol;Acc:28868]
ENSG00000136522	2.13	7.403	MRPL47	3	179306073	179322442	57129	NA		0.251175	0.126485	0.109864	0.573911	0.860975	0.0479851	0.273437	0.973678	mitochondrial ribosomal protein L47 [Source:HGNC Symbol;Acc:16652]
ENSG00000132429	2.129	7.403	POPDC3	6	105606155	105627870	64208	NA		0.602904	-0.0482893	0.0926558	0.826909	0.797265	0.0624258	0.242498	0.965298	popeye domain containing 3 [Source:HGNC Symbol;Acc:17649]
ENSG00000132481	2.127	7.403	TRIM47	17	73870247	73874656	91107	NA		0.339794	0.104089	0.108747	0.655872	0.232223	0.329027	0.2741	0.798734	tripartite motif containing 47 [Source:HGNC Symbol;Acc:19020]
ENSG00000133302	2.127	7.403	ANKRD32	5	93954052	94075141	84250	NA		0.226495	0.0958139	0.0789447	0.552124	0.0172362	0.480782	0.199221	0.536838	ankyrin repeat domain 32 [Source:HGNC Symbol;Acc:25408]
ENSG00000163558	2.127	7.403	PRKCI	3	169940153	170023769	5584	NA		0.131576	0.10373	0.0684703	0.426361	0.904516	-0.0208604	0.17355	0.979473	protein kinase C, iota [Source:HGNC Symbol;Acc:9404]
ENSG00000121621	2.121	7.403	KIF18A	11	28042167	28129693	81930	NA		0.00513646	0.35329	0.124667	0.0721121	0.30751	0.309802	0.302371	0.836164	kinesin family member 18A [Source:HGNC Symbol;Acc:29441]
ENSG00000086475	2.12	7.403	SEPHS1	10	13359424	13390297	22929	NA		0.303209	0.0792773	0.0767746	0.63409	0.526663	0.123147	0.193976	0.890582	selenophosphate synthetase 1 [Source:HGNC Symbol;Acc:19685]
ENSG00000143669	2.12	7.403	LYST	1	235824341	236046940	1130	NA		0.426537	0.0678449	0.0851276	0.726147	0.0911499	0.355517	0.208848	0.702906	lysosomal trafficking regulator [Source:HGNC Symbol;Acc:1968]
ENSG00000196116	2.118	7.403	TDRD7	9	100174232	100258407	23424	NA		0.332827	0.0836908	0.0861806	0.650837	0.173177	0.313604	0.228947	0.785736	tudor domain containing 7 [Source:HGNC Symbol;Acc:30831]
ENSG00000204316	2.118	7.403	MRPL38	17	73894724	73905899	64978	NA		0.167888	0.137487	0.0992879	0.482373	0.168552	0.35658	0.257502	0.782346	mitochondrial ribosomal protein L38 [Source:HGNC Symbol;Acc:14033]
ENSG00000137673	2.116	7.403	MMP7	11	102391239	102401484	4316	NA		0.839524	0.053221	0.262428	0.933602	0.0446679	-1.33541	0.658537	0.639708	matrix metallopeptidase 7 (matrilysin, uterine) [Source:HGNC Symbol;Acc:7174]
ENSG00000129173	2.115	7.403	E2F8	11	19245610	19263389	79733	NA		0.0138069	0.208162	0.0836939	0.124417	0.361812	0.205317	0.224337	0.85656	E2F transcription factor 8 [Source:HGNC Symbol;Acc:24727]
ENSG00000158092	2.113	7.403	NCK1	3	136581050	136668665	4690	NA		0.660089	0.031707	0.0719736	0.851908	0.298542	0.181319	0.173703	0.834563	NCK adaptor protein 1 [Source:HGNC Symbol;Acc:7664]
ENSG00000091483	2.111	7.403	FH	1	241660903	241683061	2271	NA		0.183581	0.1111	0.0832172	0.502002	0.265711	0.234049	0.209361	0.819151	fumarate hydratase [Source:HGNC Symbol;Acc:3700]
ENSG00000156234	2.109	7.403	CXCL13	4	78432907	78532988	10563	NA		0.455134	0.240566	0.321381	0.738746	0.117099	1.1464	0.726579	0.715234	chemokine (C-X-C motif) ligand 13 [Source:HGNC Symbol;Acc:10639]
ENSG00000156802	2.109	7.403	ATAD2	8	124332090	124428590	29028	NA		0.122515	0.258276	0.16644	0.410258	0.428511	0.343478	0.432436	0.87202	ATPase family, AAA domain containing 2 [Source:HGNC Symbol;Acc:30123]
ENSG00000205358	2.109	7.403	MT1H	16	56703726	56705041	4496	NA		0.293815	0.170277	0.161717	0.623586	0.700015	-0.169868	0.439876	0.940389	metallothionein 1H [Source:HGNC Symbol;Acc:7400]
ENSG00000204394	2.105	7.403	VARS	6	31745295	31763730	7407	NA		0.00280902	0.252163	0.083206	0.0570338	0.164729	0.295039	0.211134	0.782346	valyl-tRNA synthetase [Source:HGNC Symbol;Acc:12651]
ENSG00000069974	2.102	7.403	RAB27A	15	55495164	55611311	5873	NA		0.628728	-0.0401032	0.0827953	0.836697	0.851683	0.0379937	0.202793	0.973678	RAB27A, member RAS oncogene family [Source:HGNC Symbol;Acc:9766]
ENSG00000158201	2.101	7.403	ABHD3	18	19230858	19284766	171586	NA		0.683476	-0.0525327	0.128631	0.857198	0.535751	0.196245	0.316044	0.891671	abhydrolase domain containing 3 [Source:HGNC Symbol;Acc:18718]
ENSG00000122705	2.1	7.403	CLTA	9	36190853	36304778	1211	NA		0.476851	-0.0455495	0.0638932	0.748306	0.428943	0.130962	0.165035	0.87202	clathrin, light chain A [Source:HGNC Symbol;Acc:2090]
ENSG00000204371	2.099	7.403	EHMT2	6	31847536	31865464	10919	NA		0.416157	0.0516361	0.0633549	0.72338	0.0838651	0.258043	0.148099	0.686324	euchromatic histone-lysine N-methyltransferase 2 [Source:HGNC Symbol;Acc:14129]
ENSG00000168275	2.097	7.403	C1orf31	1	234509202	234519795	NULL	NA		0.525369	0.0491404	0.0772211	0.776919	0.0859672	0.329518	0.190416	0.689457	chromosome 1 open reading frame 31 [Source:HGNC Symbol;Acc:18025]
ENSG00000152766	2.095	7.403	ANKRD22	10	90581889	90611575	118932	NA		0.105172	0.265762	0.163178	0.374879	0.0344601	0.876011	0.409798	0.588022	ankyrin repeat domain 22 [Source:HGNC Symbol;Acc:28321]
ENSG00000112039	2.093	7.403	FANCE	6	35420138	35434880	2178	NA		0.00289154	0.225905	0.0747691	0.0579753	0.408444	0.153505	0.185083	0.865552	Fanconi anemia, complementation group E [Source:HGNC Symbol;Acc:3586]
ENSG00000169495	2.093	7.403	HTRA4	8	38831683	38846181	203100	NA		0.0148548	0.24633	0.10013	0.130918	0.490431	0.18492	0.267368	0.881779	HtrA serine peptidase 4 [Source:HGNC Symbol;Acc:26909]
ENSG00000178999	2.093	7.403	AURKB	17	8108051	8113936	9212	NA		0.00216787	0.464154	0.149143	0.0526857	0.49785	0.267089	0.392877	0.881779	aurora kinase B [Source:HGNC Symbol;Acc:11390]
ENSG00000091527	2.092	7.403	CDV3	3	133292574	133309105	55573	NA		0.886005	0.0127857	0.089056	0.951532	0.419263	0.17051	0.210419	0.865552	CDV3 homolog (mouse) [Source:HGNC Symbol;Acc:26928]
ENSG00000096060	2.092	7.403	FKBP5	6	35541362	35696360	2289	NA		0.850947	-0.0348688	0.185289	0.93938	0.0229957	1.10691	0.480965	0.536838	FK506 binding protein 5 [Source:HGNC Symbol;Acc:3721]
ENSG00000102524	2.092	7.403	TNFSF13B	13	108903588	108959385	10673	NA		0.0360269	0.269941	0.127764	0.219723	0.0867088	0.552201	0.319859	0.691945	tumor necrosis factor (ligand) superfamily, member 13b [Source:HGNC Symbol;Acc:11929]
ENSG00000106554	2.092	7.403	CHCHD3	7	132469629	132766848	54927	NA		0.491886	0.0517657	0.0751586	0.75501	0.96274	0.00842271	0.179941	0.994074	coiled-coil-helix-coiled-coil-helix domain containing 3 [Source:HGNC Symbol;Acc:21906]
ENSG00000100985	2.091	7.403	MMP9	20	44637547	44645200	4318	NA		0.470005	0.212597	0.293627	0.745685	0.844266	-0.139571	0.709051	0.973678	matrix metallopeptidase 9 (gelatinase B, 92kDa gelatinase, 92kDa type IV collagenase) [Source:HGNC Symbol;Acc:7176]
ENSG00000114473	2.09	7.403	IQCG	3	197615946	197687013	84223	NA		0.684065	-0.0419393	0.102894	0.857198	0.350009	0.248987	0.265436	0.85383	IQ motif containing G [Source:HGNC Symbol;Acc:25251]
ENSG00000104998	2.089	7.403	IL27RA	19	14142262	14164026	9466	NA		0.514121	-0.0805351	0.123188	0.769263	0.474086	-0.225972	0.314732	0.881779	interleukin 27 receptor, alpha [Source:HGNC Symbol;Acc:17290]
ENSG00000006652	2.088	7.403	IFRD1	7	112063023	112121072	3475	NA		0.174481	0.120926	0.0886909	0.489117	0.189221	0.29855	0.22618	0.786295	interferon-related developmental regulator 1 [Source:HGNC Symbol;Acc:5456]
ENSG00000135148	2.088	7.403	TRAFD1	12	112563305	112591407	10906	NA		0.372159	0.0602127	0.0672978	0.683863	0.00122806	0.549122	0.166066	0.281402	TRAF-type zinc finger domain containing 1 [Source:HGNC Symbol;Acc:24808]
ENSG00000141682	2.088	7.403	PMAIP1	18	57567180	57571538	5366	NA		0.0845749	0.289853	0.167107	0.333313	0.765101	-0.129064	0.431031	0.956645	phorbol-12-myristate-13-acetate-induced protein 1 [Source:HGNC Symbol;Acc:9108]
ENSG00000158769	2.088	7.403	F11R	1	160965001	161008784	50848	NA		0.0937588	0.194283	0.115301	0.35005	0.544955	0.183476	0.302282	0.891953	F11 receptor [Source:HGNC Symbol;Acc:14685]
ENSG00000221963	2.086	9.413	APOL6	22	36044442	36057404	80830	NA		0.187505	0.0856509	0.0647331	0.504629	0.00108376	0.529224	0.158235	0.281402	apolipoprotein L, 6 [Source:HGNC Symbol;Acc:14870]
ENSG00000128965	2.084	9.413	CHAC1	15	41245160	41248710	79094	NA		0.246221	0.0862949	0.0741714	0.572215	0.226067	0.228401	0.18776	0.798734	ChaC, cation transport regulator homolog 1 (E. coli) [Source:HGNC Symbol;Acc:28680]
ENSG00000247626	2.083	9.413	MARS2	2	198570087	198573113	92935	NA		0.823665	-0.0169008	0.0757319	0.924534	0.272468	0.22071	0.200249	0.819151	methionyl-tRNA synthetase 2, mitochondrial [Source:HGNC Symbol;Acc:25133]
ENSG00000137135	2.079	9.413	C9orf100	9	35658872	35675863	NULL	NA		0.00347782	0.207529	0.0700615	0.0646821	0.622442	0.0937219	0.189874	0.913478	chromosome 9 open reading frame 100 [Source:HGNC Symbol;Acc:25909]
ENSG00000096063	2.076	9.413	SRPK1	6	35800743	35889119	6732	NA		0.185556	0.106678	0.0802669	0.502002	0.0975625	0.342683	0.205311	0.707589	SRSF protein kinase 1 [Source:HGNC Symbol;Acc:11305]
ENSG00000133106	2.075	9.413	EPSTI1	13	43460524	43566407	94240	NA		0.207213	0.216762	0.171228	0.52841	0.0321794	0.914714	0.422307	0.588022	epithelial stromal interaction 1 (breast) [Source:HGNC Symbol;Acc:16465]
ENSG00000054938	2.07	9.413	CHRDL2	11	74407474	74442430	25884	NA		0.879308	0.0153087	0.100671	0.949771	0.247035	0.296511	0.254967	0.808617	chordin-like 2 [Source:HGNC Symbol;Acc:24168]
ENSG00000189013	2.07	9.413	KIR2DL4	19	55236002	55325972	3805	NA		0.0119229	0.224694	0.0884335	0.117327	0.8612	0.0402499	0.229735	0.973678	killer cell immunoglobulin-like receptor, two domains, long cytoplasmic tail, 4 [Source:HGNC Symbol;Acc:6332]
ENSG00000131467	2.066	9.413	PSME3	17	40976443	40995775	10197	NA		0.854889	0.0155712	0.0850178	0.941141	0.0405198	0.425739	0.205714	0.630649	proteasome (prosome, macropain) activator subunit 3 (PA28 gamma; Ki) [Source:HGNC Symbol;Acc:9570]
ENSG00000143167	2.066	9.413	GPA33	1	167022073	167059868	10223	NA		0.581428	0.0457954	0.0829141	0.813071	0.617392	-0.113441	0.226528	0.911467	glycoprotein A33 (transmembrane) [Source:HGNC Symbol;Acc:4445]
ENSG00000166797	2.065	9.413	FAM96A	15	64364758	64386217	84191	NA		0.427223	-0.0785878	0.0987539	0.726147	0.225395	0.301994	0.247896	0.798734	family with sequence similarity 96, member A [Source:HGNC Symbol;Acc:26235]
ENSG00000171161	2.064	9.413	ZNF672	1	249132409	249143716	79894	NA		0.298373	0.0750989	0.0720019	0.626427	0.341871	0.182423	0.191209	0.85383	zinc finger protein 672 [Source:HGNC Symbol;Acc:26179]
ENSG00000197472	2.057	9.413	ZNF695	1	247108849	247171395	57116	NA		0.510221	0.0529512	0.080249	0.768446	0.906911	-0.0222385	0.189798	0.979473	zinc finger protein 695 [Source:HGNC Symbol;Acc:30954]
ENSG00000088247	2.056	9.413	KHSRP	19	6413121	6424822	8570	NA		0.0110184	0.186748	0.0726834	0.110459	0.574699	0.108898	0.193562	0.901512	KH-type splicing regulatory protein [Source:HGNC Symbol;Acc:6316]
ENSG00000134242	2.056	9.413	PTPN22	1	114356433	114414381	26191	NA		0.113555	0.181731	0.114272	0.390401	0.41092	0.210004	0.254551	0.865552	protein tyrosine phosphatase, non-receptor type 22 (lymphoid) [Source:HGNC Symbol;Acc:9652]
ENSG00000170113	2.054	9.413	NIPA1	15	23043277	23100005	123606	NA		0.306071	0.103156	0.100495	0.635108	0.558793	0.153291	0.261507	0.897271	non imprinted in Prader-Willi/Angelman syndrome 1 [Source:HGNC Symbol;Acc:17043]
ENSG00000055332	2.051	9.413	EIF2AK2	2	37326353	37384208	5610	NA		0.65334	0.0496693	0.110402	0.847982	0.12981	0.407847	0.267486	0.736499	eukaryotic translation initiation factor 2-alpha kinase 2 [Source:HGNC Symbol;Acc:9437]
ENSG00000168811	2.051	9.413	IL12A	3	159706537	159713806	3592	NA		0.812347	0.0266907	0.112261	0.918046	0.575589	-0.151708	0.270284	0.901512	interleukin 12A (natural killer cell stimulatory factor 1, cytotoxic lymphocyte maturation factor 1, p35) [Source:HGNC Symbol;Acc:5969]
ENSG00000137959	2.05	9.413	IFI44L	1	79085607	79108484	10964	NA		0.472667	0.173923	0.241662	0.746954	0.132489	0.91824	0.606465	0.737888	interferon-induced protein 44-like [Source:HGNC Symbol;Acc:17817]
ENSG00000198952	2.05	9.413	SMG5	1	156219015	156252616	23381	NA		0.234953	0.0998749	0.0838033	0.559977	0.10675	0.361587	0.222585	0.707589	smg-5 homolog, nonsense mediated mRNA decay factor (C. elegans) [Source:HGNC Symbol;Acc:24644]
ENSG00000080503	2.049	9.413	SMARCA2	9	2015342	2193624	6595	NA		0.100167	-0.136553	0.0826224	0.365354	0.794035	-0.0565759	0.216249	0.965298	SWI/SNF related, matrix associated, actin dependent regulator of chromatin, subfamily a, member 2 [Source:HGNC Symbol;Acc:11098]
ENSG00000143368	2.048	9.413	SF3B4	1	149895209	149900236	10262	NA		0.224915	0.112263	0.0921822	0.549944	0.0680594	0.431066	0.234237	0.683647	splicing factor 3b, subunit 4, 49kDa [Source:HGNC Symbol;Acc:10771]
ENSG00000197646	2.048	9.413	PDCD1LG2	9	5510545	5571282	80380	NA		0.173643	0.119001	0.0871087	0.489117	0.411675	0.154799	0.18794	0.865552	programmed cell death 1 ligand 2 [Source:HGNC Symbol;Acc:18731]
ENSG00000143437	2.047	9.413	ARNT	1	150782181	150849244	405	NA		0.070819	-0.0925906	0.0509399	0.302916	0.00090007	0.416573	0.12251	0.281402	aryl hydrocarbon receptor nuclear translocator [Source:HGNC Symbol;Acc:700]
ENSG00000079999	2.046	9.413	KEAP1	19	10596796	10614054	9817	NA		0.645856	-0.029592	0.0642861	0.847982	0.968434	0.00648623	0.163584	0.994074	kelch-like ECH-associated protein 1 [Source:HGNC Symbol;Acc:23177]
ENSG00000051825	2.044	9.413	MPHOSPH9	12	123636867	123728561	10198	NA		0.0332032	0.130324	0.0607151	0.214218	0.0762527	0.287996	0.161123	0.683647	M-phase phosphoprotein 9 [Source:HGNC Symbol;Acc:7215]
ENSG00000087157	2.042	9.413	PGS1	17	76374735	76420635	9489	NA		0.55719	-0.0545816	0.0928034	0.800119	0.0249977	0.518559	0.228609	0.548008	phosphatidylglycerophosphate synthase 1 [Source:HGNC Symbol;Acc:30029]
ENSG00000119866	2.042	9.413	BCL11A	2	60678302	60780702	53335	NA		0.373674	0.163691	0.183534	0.683863	0.510628	-0.289245	0.438436	0.884417	B-cell CLL/lymphoma 11A (zinc finger protein) [Source:HGNC Symbol;Acc:13221]
ENSG00000101336	2.04	9.413	HCK	20	30639991	30689659	3055	NA		0.124123	0.157049	0.101644	0.414776	0.232546	0.300969	0.250901	0.798734	hemopoietic cell kinase [Source:HGNC Symbol;Acc:4840]
ENSG00000004468	2.039	9.413	CD38	4	15779898	15851069	952	NA		0.0124291	0.394375	0.156144	0.119968	0.242261	0.463419	0.394456	0.805414	CD38 molecule [Source:HGNC Symbol;Acc:1667]
ENSG00000100473	2.039	9.413	COCH	14	31343720	31364271	1690	NA		0.273904	0.260574	0.237416	0.601016	0.762576	-0.174187	0.575352	0.956645	coagulation factor C homolog, cochlin (Limulus polyphemus) [Source:HGNC Symbol;Acc:2180]
ENSG00000152078	2.037	9.413	TMEM56	1	95582894	95663163	148534	NA		0.417508	-0.0776894	0.0955984	0.72338	0.187631	0.3248	0.245177	0.786295	transmembrane protein 56 [Source:HGNC Symbol;Acc:26477]
ENSG00000160201	2.035	9.413	U2AF1	21	44513066	44527697	7307	NA		0.670679	0.0327343	0.0768535	0.855453	0.342795	0.186305	0.195654	0.85383	U2 small nuclear RNA auxiliary factor 1 [Source:HGNC Symbol;Acc:12453]
ENSG00000172159	2.034	9.413	FRMD3	9	85857905	86153461	257019	NA		0.522453	-0.0513566	0.080138	0.776919	0.692627	0.0830722	0.209676	0.936741	FERM domain containing 3 [Source:HGNC Symbol;Acc:24125]
ENSG00000176619	2.034	9.413	LMNB2	19	2427636	2456994	84823	NA		0.01264	0.234007	0.0928757	0.119968	0.666569	0.106661	0.246975	0.931173	lamin B2 [Source:HGNC Symbol;Acc:6638]
ENSG00000138160	2.033	9.413	KIF11	10	94353043	94415150	3832	NA		0.0116521	0.322263	0.12642	0.115756	0.321427	0.324849	0.326345	0.844929	kinesin family member 11 [Source:HGNC Symbol;Acc:6388]
ENSG00000168961	2.033	9.413	LGALS9	17	25956824	25976586	3965	NA		0.244487	0.13542	0.115967	0.570826	0.0385493	0.606871	0.290273	0.629141	lectin, galactoside-binding, soluble, 9 [Source:HGNC Symbol;Acc:6570]
ENSG00000100567	2.031	9.413	PSMA3	14	58711549	58738730	5684	NA		0.181098	0.129882	0.0967319	0.498217	0.115183	0.381699	0.240638	0.714061	proteasome (prosome, macropain) subunit, alpha type, 3 [Source:HGNC Symbol;Acc:9532]
ENSG00000138081	2.028	9.413	FBXO11	2	48016455	48132932	80204	NA		0.0556733	0.128829	0.0668774	0.267398	0.65805	0.0723298	0.163033	0.931173	F-box protein 11 [Source:HGNC Symbol;Acc:13590]
ENSG00000204560	2.027	9.413	DHX16	6	30620896	30640814	8449	NA		0.311384	0.074692	0.0735707	0.639514	0.00624042	0.510862	0.183681	0.413506	DEAH (Asp-Glu-Ala-His) box polypeptide 16 [Source:HGNC Symbol;Acc:2739]
ENSG00000087586	2.026	9.413	AURKA	20	54944445	54967393	6790	NA		0.000132801	0.695882	0.178085	0.0243409	0.249634	0.533476	0.461271	0.809794	aurora kinase A [Source:HGNC Symbol;Acc:11393]
ENSG00000137054	2.024	9.413	POLR1E	9	37485932	37503694	64425	NA		0.565668	-0.047783	0.0830243	0.805801	0.446288	0.168629	0.22072	0.881779	polymerase (RNA) I polypeptide E, 53kDa [Source:HGNC Symbol;Acc:17631]
ENSG00000139354	2.023	9.413	GAS2L3	12	100967461	101022064	283431	NA		0.000460077	0.345047	0.0966477	0.0320853	0.666314	0.108252	0.250457	0.931173	growth arrest-specific 2 like 3 [Source:HGNC Symbol;Acc:27475]
ENSG00000100385	2.02	9.413	IL2RB	22	37515126	37571094	3560	NA		0.0167697	0.370856	0.153579	0.140831	0.232902	0.471432	0.393308	0.798734	interleukin 2 receptor, beta [Source:HGNC Symbol;Acc:6009]
ENSG00000165168	2.02	9.413	CYBB	X	37639264	37672714	1536	NA		0.342053	0.12851	0.134892	0.658012	0.0568486	0.62255	0.323911	0.683647	cytochrome b-245, beta polypeptide [Source:HGNC Symbol;Acc:2578]
ENSG00000204315	2.019	9.413	FKBPL	6	32096484	32098068	63943	NA		0.397908	0.0482335	0.0569175	0.706805	0.00423224	0.416273	0.142908	0.413506	FK506 binding protein like [Source:HGNC Symbol;Acc:13949]
ENSG00000105612	2.018	9.413	DNASE2	19	12986023	12992335	1777	NA		0.129933	0.110971	0.0729363	0.423156	0.572089	0.102448	0.18086	0.901512	deoxyribonuclease II, lysosomal [Source:HGNC Symbol;Acc:2960]
ENSG00000113387	2.016	9.413	SUB1	5	32531739	32604185	10923	NA		0.269097	0.162427	0.14651	0.597489	0.562291	0.209347	0.360341	0.897635	SUB1 homolog (S. cerevisiae) [Source:HGNC Symbol;Acc:19985]
ENSG00000180644	2.016	9.413	PRF1	10	72357104	72362531	5551	NA		0.0172891	0.290426	0.120847	0.144436	0.380578	0.272399	0.309581	0.85656	perforin 1 (pore forming protein) [Source:HGNC Symbol;Acc:9360]
ENSG00000182952	2.016	9.413	HMGN4	6	26538572	26547160	10473	NA		0.477255	-0.0576842	0.080989	0.748306	0.109842	0.310648	0.192928	0.707589	high mobility group nucleosomal binding domain 4 [Source:HGNC Symbol;Acc:4989]
ENSG00000197568	2.013	9.413	HHLA3	1	70820488	70851022	11147	NA		0.117915	-0.104287	0.0663712	0.399863	0.0204107	0.361367	0.153893	0.536838	HERV-H LTR-associating 3 [Source:HGNC Symbol;Acc:4906]
ENSG00000163918	2.011	9.413	RFC4	3	186507669	186524847	5984	NA		0.059137	0.175112	0.0921896	0.273145	0.271361	0.26407	0.239034	0.819151	replication factor C (activator 1) 4, 37kDa [Source:HGNC Symbol;Acc:9972]
ENSG00000134470	2.008	9.413	IL15RA	10	5991038	6020150	3601	NA		0.32215	0.0687441	0.0692398	0.649156	0.519794	0.110386	0.17102	0.885718	interleukin 15 receptor, alpha [Source:HGNC Symbol;Acc:5978]
ENSG00000115541	2.005	9.413	HSPE1	2	198364718	198368181	3336	NA		0.0825848	0.208533	0.119446	0.330406	0.997503	0.000946878	0.30192	0.999774	heat shock 10kDa protein 1 (chaperonin 10) [Source:HGNC Symbol;Acc:5269]
ENSG00000159377	2.003	9.413	PSMB4	1	151372010	151374420	5692	NA		0.00890164	0.163718	0.0618913	0.0984705	0.157774	0.226627	0.159487	0.773433	proteasome (prosome, macropain) subunit, beta type, 4 [Source:HGNC Symbol;Acc:9541]
ENSG00000111845	2.002	9.413	PAK1IP1	6	10694928	10710015	55003	NA		0.614698	0.043425	0.0861136	0.829946	0.439217	0.162441	0.209343	0.881733	PAK1 interacting protein 1 [Source:HGNC Symbol;Acc:20882]
ENSG00000166803	2.002	9.413	KIAA0101	15	64657193	64679886	9768	NA		0.112808	0.297087	0.186419	0.389965	0.336373	0.463273	0.48007	0.85383	KIAA0101 [Source:HGNC Symbol;Acc:28961]
ENSG00000066557	2.001	9.413	LRRC40	1	70610488	70671303	55631	NA		0.925368	0.00635121	0.0677037	0.970124	0.971403	-0.00607033	0.168999	0.994975	leucine rich repeat containing 40 [Source:HGNC Symbol;Acc:26004]
ENSG00000085274	2.001	9.413	MYNN	3	169490853	169507504	55892	NA		0.699467	-0.0304042	0.0786308	0.864825	0.333983	0.195676	0.201767	0.852895	myoneurin [Source:HGNC Symbol;Acc:14955]
ENSG00000159259	2	9.413	CHAF1B	21	37757676	37789125	8208	NA		0.00833159	0.266685	0.099939	0.0975605	0.0668057	0.48262	0.261039	0.683647	chromatin assembly factor 1, subunit B (p60) [Source:HGNC Symbol;Acc:1911]
ENSG00000164105	1.996	9.413	SAP30	4	174291120	174298683	8819	NA		0.93914	-0.00754746	0.0987116	0.979993	0.415688	0.184285	0.225675	0.865552	Sin3A-associated protein, 30kDa [Source:HGNC Symbol;Acc:10532]
ENSG00000197147	1.996	9.413	LRRC8B	1	89990395	90063423	23507	NA		0.629849	-0.0241953	0.0501161	0.836768	0.230323	0.15743	0.130613	0.798734	leucine rich repeat containing 8 family, member B [Source:HGNC Symbol;Acc:30692]
ENSG00000121774	1.992	9.413	KHDRBS1	1	32479430	32526451	10657	NA		0.193455	0.0586304	0.0449132	0.512067	0.601872	0.0613251	0.117252	0.911467	KH domain containing, RNA binding, signal transduction associated 1 [Source:HGNC Symbol;Acc:18116]
ENSG00000162692	1.992	9.413	VCAM1	1	101185305	101204601	7412	NA		0.0765346	0.250501	0.140603	0.318861	0.075388	0.572571	0.319375	0.683647	vascular cell adhesion molecule 1 [Source:HGNC Symbol;Acc:12663]
ENSG00000184886	1.992	9.413	PIGW	17	34890847	34895150	284098	NA		0.0560462	0.162977	0.0847347	0.267398	0.134971	0.336268	0.223528	0.743962	phosphatidylinositol glycan anchor biosynthesis, class W [Source:HGNC Symbol;Acc:23213]
ENSG00000204642	1.99	9.413	HLA-F	6	29690552	29706305	3134	NA		0.189043	0.187695	0.142352	0.506218	0.0315633	0.779858	0.358729	0.588022	major histocompatibility complex, class I, F [Source:HGNC Symbol;Acc:4963]
ENSG00000176170	1.988	11.4	SPHK1	17	74372742	74383941	8877	NA		0.83178	0.024651	0.115877	0.929739	0.723575	-0.100086	0.282356	0.947697	sphingosine kinase 1 [Source:HGNC Symbol;Acc:11240]
ENSG00000110958	1.987	11.4	PTGES3	12	57057127	57082159	10728	NA		0.0437291	0.189851	0.0934632	0.243717	0.672793	-0.0988428	0.233505	0.931173	prostaglandin E synthase 3 (cytosolic) [Source:HGNC Symbol;Acc:16049]
ENSG00000112343	1.987	11.4	TRIM38	6	25963030	25985348	10475	NA		0.705985	0.0325094	0.086034	0.867552	0.00833754	0.592136	0.220943	0.460224	tripartite motif containing 38 [Source:HGNC Symbol;Acc:10059]
ENSG00000183765	1.984	11.4	CHEK2	22	29083731	29138410	11200	NA		0.0373156	0.151973	0.0724305	0.222506	0.604597	0.094283	0.181629	0.911467	checkpoint kinase 2 [Source:HGNC Symbol;Acc:16627]
ENSG00000138496	1.982	11.4	PARP9	3	122246806	122283424	83666	NA		0.985144	0.00219728	0.117839	0.995952	0.104564	0.518829	0.317363	0.707589	poly (ADP-ribose) polymerase family, member 9 [Source:HGNC Symbol;Acc:24118]
ENSG00000154429	1.982	11.4	C1orf96	1	229456758	229479041	NULL	NA		0.345717	0.040706	0.0430539	0.660498	0.316172	0.108134	0.107454	0.843896	chromosome 1 open reading frame 96 [Source:HGNC Symbol;Acc:29578]
ENSG00000184992	1.977	11.4	BRI3BP	12	125478246	125515684	140707	NA		0.223147	0.125491	0.10265	0.548129	0.950382	0.0170755	0.273865	0.994074	BRI3 binding protein [Source:HGNC Symbol;Acc:14251]
ENSG00000188739	1.976	11.4	RBM34	1	235294498	235324772	23029	NA		0.300453	0.0933089	0.0898481	0.629148	0.0927482	0.381136	0.225014	0.707589	RNA binding motif protein 34 [Source:HGNC Symbol;Acc:28965]
ENSG00000078618	1.975	11.4	NRD1	1	52254863	52344477	4898	NA		0.58098	0.0352023	0.0636595	0.813071	0.0884366	0.288705	0.168155	0.691962	nardilysin (N-arginine dibasic convertase) [Source:HGNC Symbol;Acc:7995]
ENSG00000111335	1.975	11.4	OAS2	12	113416200	113449528	4939	NA		0.646746	0.0969022	0.211081	0.847982	0.0958921	0.907657	0.541057	0.707589	2'-5'-oligoadenylate synthetase 2, 69/71kDa [Source:HGNC Symbol;Acc:8087]
ENSG00000136108	1.974	11.4	CKAP2	13	53029495	53050485	26586	NA		0.0253152	0.255959	0.113468	0.182908	0.367042	0.263091	0.290625	0.85656	cytoskeleton associated protein 2 [Source:HGNC Symbol;Acc:1990]
ENSG00000160818	1.972	11.4	GPATCH4	1	156564279	156571288	54865	NA		0.996318	-0.000536786	0.116159	0.998953	0.106493	0.496019	0.305112	0.707589	G patch domain containing 4 [Source:HGNC Symbol;Acc:25982]
ENSG00000174776	1.972	11.4	WDR49	3	167196472	167371771	151790	NA		0.253477	0.100441	0.0876681	0.575808	0.999378	0.000177548	0.227267	0.999774	WD repeat domain 49 [Source:HGNC Symbol;Acc:26587]
ENSG00000100426	1.97	11.4	ZBED4	22	50247490	50282090	9889	NA		0.0455104	0.151871	0.0754	0.244962	0.92005	-0.0203712	0.202557	0.985511	zinc finger, BED-type containing 4 [Source:HGNC Symbol;Acc:20721]
ENSG00000136842	1.97	11.4	TMOD1	9	100263462	100364023	7111	NA		0.595462	0.0510399	0.0959566	0.821965	0.866821	-0.0411052	0.244618	0.973678	tropomodulin 1 [Source:HGNC Symbol;Acc:11871]
ENSG00000143321	1.969	11.4	HDGF	1	156711899	156736717	3068	NA		0.137865	0.101825	0.0683126	0.437026	0.357496	0.159257	0.172448	0.856037	hepatoma-derived growth factor [Source:HGNC Symbol;Acc:4856]
ENSG00000105887	1.968	11.4	MTPN	7	135611509	135662101	136319	NA		0.420024	0.0620306	0.0767446	0.72338	0.297702	0.201581	0.192777	0.834563	myotrophin [Source:HGNC Symbol;Acc:15667]
ENSG00000148773	1.968	11.4	MKI67	10	129894923	129924649	4288	NA		0.0279492	0.199464	0.0899967	0.192406	0.611106	0.125686	0.246561	0.911467	antigen identified by monoclonal antibody Ki-67 [Source:HGNC Symbol;Acc:7107]
ENSG00000171488	1.967	11.4	LRRC8C	1	90098631	90398809	84230	NA		0.32783	0.0730067	0.0744039	0.649184	0.0832517	0.332907	0.190682	0.686324	leucine rich repeat containing 8 family, member C [Source:HGNC Symbol;Acc:25075]
ENSG00000105173	1.966	11.4	CCNE1	19	30302901	30315216	898	NA		0.000309617	0.410407	0.111517	0.0261382	0.722693	0.0952617	0.267853	0.947697	cyclin E1 [Source:HGNC Symbol;Acc:1589]
ENSG00000142864	1.965	11.4	SERBP1	1	67873493	67896098	26135	NA		0.346409	0.0801232	0.0848667	0.660498	0.867519	0.0362328	0.216771	0.973678	SERPINE1 mRNA binding protein 1 [Source:HGNC Symbol;Acc:17860]
ENSG00000150990	1.965	11.4	DHX37	12	125431371	125473668	57647	NA		0.062566	0.125862	0.0671567	0.281109	0.123522	0.286536	0.184808	0.725242	DEAH (Asp-Glu-Ala-His) box polypeptide 37 [Source:HGNC Symbol;Acc:17210]
ENSG00000141384	1.963	11.4	TAF4B	18	23806409	23971642	6875	NA		0.474136	0.0507241	0.0707147	0.747802	0.96063	-0.00858095	0.173492	0.994074	TAF4b RNA polymerase II, TATA box binding protein (TBP)-associated factor, 105kDa [Source:HGNC Symbol;Acc:11538]
ENSG00000116641	1.96	11.4	DOCK7	1	62920399	63153969	85440	NA		0.469589	-0.0541107	0.0746648	0.745685	0.742758	0.0629635	0.191425	0.949861	dedicator of cytokinesis 7 [Source:HGNC Symbol;Acc:19190]
ENSG00000141446	1.958	11.4	ESCO1	18	19109264	19180845	114799	NA		0.643761	-0.0303576	0.0655325	0.847982	0.150565	0.24268	0.167797	0.765897	establishment of cohesion 1 homolog 1 (S. cerevisiae) [Source:HGNC Symbol;Acc:24645]
ENSG00000172322	1.956	11.4	CLEC12A	12	10103915	10168330	160364	NA		0.121288	0.17596	0.113019	0.407916	0.74045	0.0936763	0.282173	0.949861	C-type lectin domain family 12, member A [Source:HGNC Symbol;Acc:31713]
ENSG00000122420	1.954	11.4	PTGFR	1	78769568	79005434	5737	NA		0.864329	-0.0158099	0.0923931	0.943802	0.298633	0.248875	0.238468	0.834563	prostaglandin F receptor (FP) [Source:HGNC Symbol;Acc:9600]
ENSG00000162521	1.954	11.4	RBBP4	1	33116743	33146258	5928	NA		0.289854	0.0952146	0.0896865	0.621559	0.725564	0.0765951	0.217718	0.947697	retinoblastoma binding protein 4 [Source:HGNC Symbol;Acc:9887]
ENSG00000102390	1.952	11.4	CXorf26	X	75392771	75398039	NULL	NA		0.733907	0.0225981	0.0663727	0.88044	0.795362	0.0454415	0.174843	0.965298	chromosome X open reading frame 26 [Source:HGNC Symbol;Acc:28790]
ENSG00000104695	1.952	11.4	PPP2CB	8	30631973	30671830	5516	NA		0.304659	-0.12091	0.117446	0.635108	0.52802	-0.185247	0.292755	0.890582	protein phosphatase 2, catalytic subunit, beta isozyme [Source:HGNC Symbol;Acc:9300]
ENSG00000204525	1.95	11.4	HLA-C	6	31236526	31239907	3107	NA		0.428916	-0.108444	0.136773	0.726147	0.0431185	0.678924	0.332313	0.639708	major histocompatibility complex, class I, C [Source:HGNC Symbol;Acc:4933]
ENSG00000076382	1.948	11.4	SPAG5	17	26904608	26926297	10615	NA		0.000456882	0.31986	0.0895435	0.0320853	0.113559	0.379635	0.238257	0.711518	sperm associated antigen 5 [Source:HGNC Symbol;Acc:13452]
ENSG00000182508	1.947	11.4	LHFPL1	X	111873876	111923375	340596	NA		0.967021	-0.00382942	0.0924893	0.991794	0.148447	0.318174	0.218845	0.765897	lipoma HMGIC fusion partner-like 1 [Source:HGNC Symbol;Acc:6587]
ENSG00000076248	1.944	11.4	UNG	12	109535379	109548797	7374	NA		0.284856	0.104907	0.0977934	0.613283	0.119686	0.404068	0.25792	0.716186	uracil-DNA glycosylase [Source:HGNC Symbol;Acc:12572]
ENSG00000147687	1.944	11.4	TATDN1	8	125500726	125551699	83940	NA		0.767035	0.0356395	0.120114	0.901336	0.979358	-0.00815568	0.314584	0.999294	TatD DNase domain containing 1 [Source:HGNC Symbol;Acc:24220]
ENSG00000169403	1.943	11.4	PTAFR	1	28473677	28520447	5724	NA		0.481317	0.0497419	0.0704874	0.751352	0.00860768	0.462794	0.173414	0.460224	platelet-activating factor receptor [Source:HGNC Symbol;Acc:9582]
ENSG00000133193	1.942	11.4	FAM104A	17	71203492	71228510	84923	NA		0.3269	0.075296	0.0765892	0.649184	0.075957	0.345846	0.19329	0.683647	family with sequence similarity 104, member A [Source:HGNC Symbol;Acc:25918]
ENSG00000090382	1.94	11.4	LYZ	12	69742121	69748014	4069	NA		0.0466046	0.435778	0.217455	0.246321	0.188266	0.720296	0.544509	0.786295	lysozyme [Source:HGNC Symbol;Acc:6740]
ENSG00000160200	1.939	11.4	CBS	21	44473301	44497053	875	NA		0.928264	-0.0188368	0.208932	0.971806	0.0722786	-0.980478	0.540967	0.683647	cystathionine-beta-synthase [Source:HGNC Symbol;Acc:1550]
ENSG00000135604	1.936	11.4	STX11	6	144471663	144509507	8676	NA		0.00806585	0.264661	0.0987613	0.0969778	0.0150018	0.585021	0.237246	0.501311	syntaxin 11 [Source:HGNC Symbol;Acc:11429]
ENSG00000140030	1.934	11.4	GPR65	14	88471468	88478419	8477	NA		0.125454	0.179381	0.116511	0.417027	0.46452	0.212999	0.290332	0.881779	G protein-coupled receptor 65 [Source:HGNC Symbol;Acc:4517]
ENSG00000162704	1.934	11.4	ARPC5	1	183592401	183604892	10092	NA		0.0212697	0.178684	0.0768877	0.163238	0.525663	0.124823	0.196139	0.890582	actin related protein 2/3 complex, subunit 5, 16kDa [Source:HGNC Symbol;Acc:708]
ENSG00000112992	1.933	11.4	NNT	5	43602791	43707507	23530	NA		0.720212	0.0395469	0.110235	0.876605	0.55578	0.159119	0.26938	0.895951	nicotinamide nucleotide transhydrogenase [Source:HGNC Symbol;Acc:7863]
ENSG00000137288	1.933	11.4	C6orf125	6	33665345	33679504	NULL	NA		0.0529394	0.169026	0.0867447	0.264532	0.13734	0.343117	0.229477	0.749016	chromosome 6 open reading frame 125 [Source:HGNC Symbol;Acc:21237]
ENSG00000173660	1.932	11.4	UQCRH	1	46769303	46782448	7388	NA		0.418862	0.104332	0.128758	0.72338	0.665072	-0.140713	0.324271	0.931173	ubiquinol-cytochrome c reductase hinge protein [Source:HGNC Symbol;Acc:12590]
ENSG00000120063	1.93	11.4	GNA13	17	63005407	63052920	10672	NA		0.128951	0.179411	0.117615	0.422982	0.291016	0.3077	0.290199	0.834563	guanine nucleotide binding protein (G protein), alpha 13 [Source:HGNC Symbol;Acc:4381]
ENSG00000175166	1.928	11.4	PSMD2	3	184016497	184026842	5708	NA		0.148866	0.102361	0.0705985	0.451189	0.238386	0.21259	0.179461	0.805414	proteasome (prosome, macropain) 26S subunit, non-ATPase, 2 [Source:HGNC Symbol;Acc:9559]
ENSG00000068878	1.925	11.4	PSME4	2	54091204	54197977	23198	NA		0.0799896	0.128646	0.0730566	0.328074	0.573611	0.106068	0.187996	0.901512	proteasome (prosome, macropain) activator subunit 4 [Source:HGNC Symbol;Acc:20635]
ENSG00000213886	1.924	11.4	UBD	6	29523292	29527702	10537	NA		0.682511	0.101684	0.248181	0.857198	0.499113	0.438818	0.647387	0.881779	ubiquitin D [Source:HGNC Symbol;Acc:18795]
ENSG00000147140	1.92	11.4	NONO	X	70503042	70521018	4841	NA		0.0833609	0.0941286	0.0540534	0.330967	0.923799	0.0135542	0.141427	0.985511	non-POU domain containing, octamer-binding [Source:HGNC Symbol;Acc:7871]
ENSG00000162437	1.92	11.4	RAVER2	1	65210778	65298915	55225	NA		0.80901	-0.0271109	0.111997	0.91723	0.752482	-0.0844244	0.267122	0.953802	ribonucleoprotein, PTB-binding 2 [Source:HGNC Symbol;Acc:25577]
ENSG00000173085	1.92	11.4	COQ2	4	84182689	84206067	27235	NA		0.0493021	0.203598	0.102846	0.251362	0.379705	0.223473	0.25351	0.85656	coenzyme Q2 homolog, prenyltransferase (yeast) [Source:HGNC Symbol;Acc:25223]
ENSG00000021574	1.918	11.4	SPAST	2	32288680	32382706	6683	NA		0.159283	0.13407	0.0948518	0.468789	0.727907	0.084025	0.240981	0.947697	spastin [Source:HGNC Symbol;Acc:11233]
ENSG00000137124	1.916	11.4	ALDH1B1	9	38392661	38398658	219	NA		0.390899	-0.0881111	0.102442	0.698999	0.588146	0.138667	0.255415	0.906893	aldehyde dehydrogenase 1 family, member B1 [Source:HGNC Symbol;Acc:407]
ENSG00000143390	1.916	11.4	RFX5	1	151313116	151319833	5993	NA		0.486649	-0.0500167	0.0717478	0.75501	0.0199009	0.396624	0.168204	0.536838	regulatory factor X, 5 (influences HLA class II expression) [Source:HGNC Symbol;Acc:9986]
ENSG00000101916	1.915	11.4	TLR8	X	12924739	12941288	51311	NA		0.130043	0.188645	0.124023	0.423156	0.0655894	0.533546	0.287274	0.683647	toll-like receptor 8 [Source:HGNC Symbol;Acc:15632]
ENSG00000017260	1.914	11.4	ATP2C1	3	130569439	130735556	27032	NA		0.904618	0.0101402	0.0844997	0.960832	0.0134373	0.512316	0.204352	0.461134	ATPase, Ca++ transporting, type 2C, member 1 [Source:HGNC Symbol;Acc:13211]
ENSG00000137074	1.914	11.4	APTX	9	32972604	33025166	54840	NA		0.448021	-0.0657757	0.0864991	0.737051	0.442219	0.174428	0.226276	0.881779	aprataxin [Source:HGNC Symbol;Acc:15984]
ENSG00000172543	1.914	11.4	CTSW	11	65647280	65651212	1521	NA		0.0550943	0.218167	0.112983	0.267398	0.814122	-0.0704823	0.29916	0.968733	cathepsin W [Source:HGNC Symbol;Acc:2546]
ENSG00000014641	1.912	11.4	MDH1	2	63815743	63834331	4190	NA		0.0904044	0.101288	0.0594895	0.345722	0.322293	0.142191	0.143103	0.844929	malate dehydrogenase 1, NAD (soluble) [Source:HGNC Symbol;Acc:6970]
ENSG00000174405	1.912	11.4	LIG4	13	108859794	108870716	3981	NA		0.813306	-0.0154583	0.065358	0.918046	0.261519	0.173636	0.153956	0.819151	ligase IV, DNA, ATP-dependent [Source:HGNC Symbol;Acc:6601]
ENSG00000117560	1.91	11.4	FASLG	1	172628154	172636014	356	NA		0.0439606	0.170816	0.0841855	0.243717	0.69907	0.0837258	0.216093	0.940389	Fas ligand (TNF superfamily, member 6) [Source:HGNC Symbol;Acc:11936]
ENSG00000197275	1.91	11.4	RAD54B	8	95384188	95487337	25788	NA		0.228517	0.137431	0.11373	0.553413	0.442758	0.218095	0.283258	0.881779	RAD54 homolog B (S. cerevisiae) [Source:HGNC Symbol;Acc:17228]
ENSG00000113838	1.909	11.4	TBCCD1	3	186263862	186288332	55171	NA		0.825348	0.0107344	0.0485718	0.925128	0.760098	0.0374548	0.122397	0.956645	TBCC domain containing 1 [Source:HGNC Symbol;Acc:25546]
ENSG00000115233	1.907	11.4	PSMD14	2	162164549	162268228	10213	NA		0.0315272	0.157992	0.0728857	0.208965	0.351847	0.177738	0.190207	0.85383	proteasome (prosome, macropain) 26S subunit, non-ATPase, 14 [Source:HGNC Symbol;Acc:16889]
ENSG00000234745	1.907	11.4	HLA-B	6	31321649	31324965	3106	NA		0.47081	0.0916478	0.126809	0.746225	0.214031	0.404517	0.323921	0.798734	major histocompatibility complex, class I, B [Source:HGNC Symbol;Acc:4932]
ENSG00000137142	1.905	11.4	IGFBPL1	9	38408991	38424444	347252	NA		0.947	-0.00662358	0.0994992	0.979993	0.0857609	0.433957	0.2506	0.689457	insulin-like growth factor binding protein-like 1 [Source:HGNC Symbol;Acc:20081]
ENSG00000206503	1.902	13.672	HLA-A	6	29909037	29913661	3105	NA		0.70923	0.045809	0.12265	0.867738	0.0706306	0.569402	0.312315	0.683647	major histocompatibility complex, class I, A [Source:HGNC Symbol;Acc:4931]
ENSG00000115919	1.901	13.672	KYNU	2	143635067	143799890	8942	NA		0.0964139	0.293987	0.17589	0.355512	0.990838	-0.00507763	0.441311	0.999774	kynureninase [Source:HGNC Symbol;Acc:6469]
ENSG00000167550	1.901	13.672	RHEBL1	12	49458468	49463808	121268	NA		0.620583	0.0276757	0.055809	0.830751	0.0408899	0.292263	0.141483	0.630649	Ras homolog enriched in brain like 1 [Source:HGNC Symbol;Acc:21166]
ENSG00000121594	1.9	13.672	CD80	3	119243140	119278449	941	NA		0.392139	0.0788722	0.0919411	0.700435	0.180426	0.309786	0.230007	0.785736	CD80 molecule [Source:HGNC Symbol;Acc:1700]
ENSG00000196419	1.9	13.672	XRCC6	22	42017123	42060044	2547	NA		0.168109	0.099794	0.0721051	0.482373	0.611307	0.0965571	0.189525	0.911467	X-ray repair complementing defective repair in Chinese hamster cells 6 [Source:HGNC Symbol;Acc:4055]
ENSG00000143621	1.897	13.672	ILF2	1	153634512	153643524	3608	NA		0.0895026	0.104958	0.0614707	0.344274	0.0783536	0.283475	0.159737	0.683647	interleukin enhancer binding factor 2, 45kDa [Source:HGNC Symbol;Acc:6037]
ENSG00000114744	1.896	13.672	COMMD2	3	149456257	149470286	51122	NA		0.567511	-0.0513456	0.0896397	0.806719	0.738782	0.0776641	0.23239	0.949861	COMM domain containing 2 [Source:HGNC Symbol;Acc:24993]
ENSG00000158050	1.896	13.672	DUSP2	2	96808905	96811179	1844	NA		0.0448233	0.167293	0.0827885	0.243717	0.766975	-0.0612555	0.206268	0.9576	dual specificity phosphatase 2 [Source:HGNC Symbol;Acc:3068]
ENSG00000168116	1.896	13.672	KIAA1586	6	56911347	56920023	57691	NA		0.66408	0.0221728	0.0509695	0.85283	0.0123788	0.318051	0.125347	0.461134	KIAA1586 [Source:HGNC Symbol;Acc:21360]
ENSG00000114209	1.892	13.672	PDCD10	3	167401086	167452727	11235	NA		0.975179	0.00306712	0.0984395	0.995416	0.940975	0.018471	0.248964	0.991671	programmed cell death 10 [Source:HGNC Symbol;Acc:8761]
ENSG00000152689	1.891	13.672	RASGRP3	2	33661391	33789817	25780	NA		0.444305	0.0542333	0.0707388	0.736554	0.370457	0.158955	0.176852	0.85656	RAS guanyl releasing protein 3 (calcium and DAG-regulated) [Source:HGNC Symbol;Acc:14545]
ENSG00000161847	1.891	13.672	RAVER1	19	10426895	10444314	125950	NA		0.42898	0.0729493	0.0920185	0.726147	0.514038	0.148003	0.226167	0.884417	ribonucleoprotein, PTB-binding 1 [Source:HGNC Symbol;Acc:30296]
ENSG00000187109	1.891	13.672	NAP1L1	12	76438670	76478813	4673	NA		0.165085	0.145224	0.10418	0.479704	0.743666	0.0840022	0.256326	0.949861	nucleosome assembly protein 1-like 1 [Source:HGNC Symbol;Acc:7637]
ENSG00000086062	1.885	13.672	B4GALT1	9	33104080	33167354	2683	NA		0.0650412	-0.17911	0.0964729	0.2874	0.642385	-0.116919	0.251179	0.929057	UDP-Gal:betaGlcNAc beta 1,4- galactosyltransferase, polypeptide 1 [Source:HGNC Symbol;Acc:924]
ENSG00000162627	1.885	13.672	SNX7	1	99127236	99226056	51375	NA		0.0293075	-0.240701	0.109546	0.197518	0.084829	0.477831	0.275105	0.687201	sorting nexin 7 [Source:HGNC Symbol;Acc:14971]
ENSG00000197903	1.885	13.672	HIST1H2BK	6	27106073	27114619	85236	NA		0.418253	0.134569	0.165855	0.72338	0.265184	0.469249	0.419286	0.819151	histone cluster 1, H2bk [Source:HGNC Symbol;Acc:13954]
ENSG00000116489	1.884	13.672	CAPZA1	1	113161795	113214241	829	NA		0.410602	0.0976468	0.118388	0.722129	0.99039	0.00359908	0.298231	0.999774	capping protein (actin filament) muscle Z-line, alpha 1 [Source:HGNC Symbol;Acc:1488]
ENSG00000120217	1.884	13.672	CD274	9	5450503	5470566	29126	NA		0.885149	0.00975111	0.0674098	0.951532	0.294426	0.176304	0.16746	0.834563	CD274 molecule [Source:HGNC Symbol;Acc:17635]
ENSG00000112118	1.883	13.672	MCM3	6	52128807	52149582	4172	NA		0.323073	0.0796567	0.0803846	0.649184	0.0471454	0.418603	0.208834	0.659371	minichromosome maintenance complex component 3 [Source:HGNC Symbol;Acc:6945]
ENSG00000184220	1.883	13.672	C3orf26	3	99536678	99897447	NULL	NA		0.715934	0.0344193	0.0944331	0.874607	0.285541	0.250771	0.233825	0.830241	chromosome 3 open reading frame 26 [Source:HGNC Symbol;Acc:28666]
ENSG00000006075	1.882	13.672	CCL3	17	34415602	34417515	6348	NA		0.0373128	0.41279	0.196733	0.222506	0.617603	0.252999	0.505513	0.911467	chemokine (C-C motif) ligand 3 [Source:HGNC Symbol;Acc:10627]
ENSG00000112763	1.882	13.672	BTN2A1	6	26458150	26476849	11120	NA		0.281561	0.0686826	0.0635872	0.610776	0.000676772	0.550109	0.157864	0.281402	butyrophilin, subfamily 2, member A1 [Source:HGNC Symbol;Acc:1136]
ENSG00000114573	1.882	13.672	ATP6V1A	3	113465664	113530903	523	NA		0.989029	0.00100171	0.0727467	0.995999	0.351359	0.169485	0.18119	0.85383	ATPase, H+ transporting, lysosomal 70kDa, V1 subunit A [Source:HGNC Symbol;Acc:851]
ENSG00000198785	1.882	13.672	GRIN3A	9	104331635	104500862	116443	NA		0.0644412	0.0921573	0.0495257	0.285535	0.328474	0.130176	0.132702	0.851166	glutamate receptor, ionotropic, N-methyl-D-aspartate 3A [Source:HGNC Symbol;Acc:16767]
ENSG00000104738	1.88	13.672	MCM4	8	48872745	48890720	4173	NA		0.069992	0.243957	0.133818	0.30018	0.948339	-0.0225841	0.347867	0.994074	minichromosome maintenance complex component 4 [Source:HGNC Symbol;Acc:6947]
ENSG00000113407	1.88	13.672	TARS	5	33440802	33469644	6897	NA		0.477065	0.0540342	0.0758316	0.748306	0.232403	0.239201	0.199347	0.798734	threonyl-tRNA synthetase [Source:HGNC Symbol;Acc:11572]
ENSG00000131042	1.88	13.672	LILRB2	19	54777675	54785039	10288	NA		0.0729866	0.176316	0.0977516	0.308941	0.12478	0.365525	0.236551	0.727037	leukocyte immunoglobulin-like receptor, subfamily B (with TM and ITIM domains), member 2 [Source:HGNC Symbol;Acc:6606]
ENSG00000135476	1.88	13.672	ESPL1	12	53662083	53687427	9700	NA		0.00179814	0.314564	0.0992311	0.0470171	0.194085	0.338361	0.259182	0.792279	extra spindle pole bodies homolog 1 (S. cerevisiae) [Source:HGNC Symbol;Acc:16856]
ENSG00000105088	1.877	13.672	OLFM2	19	9964395	10047070	93145	NA		0.488707	-0.0544629	0.0784968	0.75501	0.21186	0.23342	0.186024	0.798734	olfactomedin 2 [Source:HGNC Symbol;Acc:17189]
ENSG00000165609	1.877	13.672	NUDT5	10	12207324	12238143	11164	NA		0.174728	0.0975679	0.0716007	0.489117	0.149999	0.266311	0.183879	0.765897	nudix (nucleoside diphosphate linked moiety X)-type motif 5 [Source:HGNC Symbol;Acc:8052]
ENSG00000198791	1.877	13.672	CNOT7	8	17086737	17104387	29883	NA		0.134254	-0.123747	0.0822529	0.428972	0.791871	0.0533214	0.20164	0.965298	CCR4-NOT transcription complex, subunit 7 [Source:HGNC Symbol;Acc:14101]
ENSG00000115009	1.876	13.672	CCL20	2	228678558	228682272	6364	NA		0.139281	0.144317	0.0971707	0.438052	0.227476	0.303561	0.250308	0.798734	chemokine (C-C motif) ligand 20 [Source:HGNC Symbol;Acc:10619]
ENSG00000175063	1.876	13.672	UBE2C	20	44441215	44445596	11065	NA		0.000817753	0.759507	0.223015	0.0364355	0.679133	0.240081	0.579064	0.931689	ubiquitin-conjugating enzyme E2C [Source:HGNC Symbol;Acc:15937]
ENSG00000051180	1.875	13.672	RAD51	15	40986972	41024356	5888	NA		0.0827745	0.144215	0.0826567	0.330406	0.167007	0.293496	0.211172	0.782346	RAD51 homolog (S. cerevisiae) [Source:HGNC Symbol;Acc:9817]
ENSG00000113615	1.874	13.672	SEC24A	5	133984479	134063513	10802	NA		0.238944	0.0979887	0.0829262	0.564025	0.294092	0.209314	0.198676	0.834563	SEC24 family, member A (S. cerevisiae) [Source:HGNC Symbol;Acc:10703]
ENSG00000110880	1.873	13.672	CORO1C	12	109038885	109125372	23603	NA		0.080752	0.133813	0.0761839	0.329583	0.0681796	0.344068	0.187046	0.683647	coronin, actin binding protein, 1C [Source:HGNC Symbol;Acc:2254]
ENSG00000089022	1.868	13.672	MAPKAPK5	12	112279782	112334343	8550	NA		0.417701	0.0571542	0.0703586	0.72338	0.452019	0.1374	0.182137	0.881779	mitogen-activated protein kinase-activated protein kinase 5 [Source:HGNC Symbol;Acc:6889]
ENSG00000166986	1.867	13.672	MARS	12	57869228	57911352	4141	NA		0.292491	0.0787829	0.0746166	0.623067	0.247526	0.230215	0.198167	0.808617	methionyl-tRNA synthetase [Source:HGNC Symbol;Acc:6898]
ENSG00000172534	1.867	13.672	HCFC1	X	153213004	153237258	3054	NA		0.426626	0.0634215	0.0795927	0.726147	0.241864	0.2464	0.209555	0.805414	host cell factor C1 (VP16-accessory protein) [Source:HGNC Symbol;Acc:4839]
ENSG00000103522	1.866	13.672	IL21R	16	27413483	27462115	50615	NA		0.0622155	0.185157	0.0986614	0.280319	0.391328	0.216312	0.251482	0.858673	interleukin 21 receptor [Source:HGNC Symbol;Acc:6006]
ENSG00000066044	1.864	13.672	ELAVL1	19	8023458	8070529	1994	NA		0.677309	-0.0296323	0.0710893	0.855657	0.65504	-0.0856008	0.191146	0.931173	ELAV (embryonic lethal, abnormal vision, Drosophila)-like 1 (Hu antigen R) [Source:HGNC Symbol;Acc:3312]
ENSG00000204264	1.864	13.672	PSMB8	6	32808494	32812480	5696	NA		0.907583	0.0135264	0.116351	0.96126	0.123888	0.462352	0.298499	0.725242	proteasome (prosome, macropain) subunit, beta type, 8 (large multifunctional peptidase 7) [Source:HGNC Symbol;Acc:9545]
ENSG00000163808	1.861	13.672	KIF15	3	44803209	44914868	56992	NA		0.00993951	0.294721	0.113084	0.105583	0.633527	0.137302	0.287289	0.921663	kinesin family member 15 [Source:HGNC Symbol;Acc:17273]
ENSG00000197272	1.86	13.672	IL27	16	28510683	28523372	246778	NA		0.497036	0.0525138	0.077161	0.758559	0.0104341	0.48281	0.185714	0.461134	interleukin 27 [Source:HGNC Symbol;Acc:19157]
ENSG00000135451	1.859	13.672	TROAP	12	49717019	49725514	10024	NA		0.00255568	0.448945	0.146689	0.0561548	0.264744	0.441701	0.394307	0.819151	trophinin associated protein (tastin) [Source:HGNC Symbol;Acc:12327]
ENSG00000138092	1.859	13.672	CENPO	2	25016005	25045245	79172	NA		0.000985092	0.224819	0.0670883	0.0387973	0.211403	0.221138	0.176058	0.798734	centromere protein O [Source:HGNC Symbol;Acc:28152]
ENSG00000150967	1.858	13.672	ABCB9	12	123405498	123466196	23457	NA		0.774802	0.0432803	0.151045	0.905385	0.822663	0.0882804	0.393082	0.970588	ATP-binding cassette, sub-family B (MDR/TAP), member 9 [Source:HGNC Symbol;Acc:50]
ENSG00000136492	1.854	13.672	BRIP1	17	59759985	59940755	83990	NA		0.57068	0.0366491	0.0645098	0.807917	0.674446	-0.0718459	0.170644	0.931173	BRCA1 interacting protein C-terminal helicase 1 [Source:HGNC Symbol;Acc:20473]
ENSG00000146386	1.854	13.672	C6orf115	6	139349819	139364439	NULL	NA		0.171901	0.137365	0.100142	0.488882	0.896721	0.0353232	0.271582	0.974485	chromosome 6 open reading frame 115 [Source:HGNC Symbol;Acc:21230]
ENSG00000115514	1.853	13.672	TXNDC9	2	99921090	99957165	10190	NA		0.166484	0.12406	0.089294	0.480376	0.30186	0.2273	0.21926	0.834563	thioredoxin domain containing 9 [Source:HGNC Symbol;Acc:24110]
ENSG00000143363	1.853	13.672	PRUNE	1	150980896	151008189	58497	NA		0.946328	0.00545824	0.0809651	0.979993	0.0122148	0.529704	0.208358	0.461134	prune homolog (Drosophila) [Source:HGNC Symbol;Acc:13420]
ENSG00000135047	1.851	13.672	CTSL1	9	90340434	90346308	NULL	NA		0.0244722	0.255119	0.112429	0.178424	0.0652566	0.488035	0.262442	0.683647	cathepsin L1 [Source:HGNC Symbol;Acc:2537]
ENSG00000153563	1.851	13.672	CD8A	2	87011729	87035519	925	NA		0.0188508	0.438372	0.184936	0.152711	0.465292	0.343698	0.469296	0.881779	CD8a molecule [Source:HGNC Symbol;Acc:1706]
ENSG00000026751	1.848	13.672	SLAMF7	1	160709037	160724611	57823	NA		0.0608237	0.179553	0.0951592	0.277976	0.200265	0.310137	0.240885	0.792279	SLAM family member 7 [Source:HGNC Symbol;Acc:21394]
ENSG00000146070	1.848	13.672	PLA2G7	6	46671938	46703430	7941	NA		0.00020081	0.613207	0.161465	0.0243409	0.126411	0.625654	0.406662	0.729364	phospholipase A2, group VII (platelet-activating factor acetylhydrolase, plasma) [Source:HGNC Symbol;Acc:9040]
ENSG00000186205	1.847	13.672	MARCH1	1	220960101	220987735	64757	NA		0.195919	0.124448	0.0958624	0.514328	0.428086	0.187876	0.236317	0.87202	mitochondrial amidoxime reducing component 1 [Source:HGNC Symbol;Acc:26189]
ENSG00000058272	1.845	13.672	PPP1R12A	12	80167343	80329240	4659	NA		0.144585	0.109793	0.0749214	0.445323	0.0586432	0.357113	0.187162	0.683647	protein phosphatase 1, regulatory subunit 12A [Source:HGNC Symbol;Acc:7618]
ENSG00000081985	1.844	13.672	IL12RB2	1	67773047	67862583	3595	NA		0.562189	0.0583176	0.100427	0.804416	0.94396	0.0159867	0.226977	0.992209	interleukin 12 receptor, beta 2 [Source:HGNC Symbol;Acc:5972]
ENSG00000131196	1.844	13.672	NFATC1	18	77155772	77289325	4772	NA		0.814535	0.0217812	0.0927132	0.918786	0.527835	0.131513	0.207743	0.890582	nuclear factor of activated T-cells, cytoplasmic, calcineurin-dependent 1 [Source:HGNC Symbol;Acc:7775]
ENSG00000139343	1.844	13.672	SNRPF	12	96252706	96297606	6636	NA		0.0949711	0.142619	0.0849543	0.353442	0.130668	0.330827	0.217462	0.736499	small nuclear ribonucleoprotein polypeptide F [Source:HGNC Symbol;Acc:11162]
ENSG00000172301	1.844	13.672	C17orf79	17	30178883	30186310	NULL	NA		0.765139	0.0248848	0.0831705	0.900838	0.297234	0.223261	0.213304	0.834563	chromosome 17 open reading frame 79 [Source:HGNC Symbol;Acc:28848]
ENSG00000174173	1.844	13.672	RG9MTD1	3	101280706	101285290	NULL	NA		0.662405	0.0415535	0.0950155	0.852149	0.770728	0.0707282	0.242182	0.958534	RNA (guanine-9-) methyltransferase domain containing 1 [Source:HGNC Symbol;Acc:26022]
ENSG00000163131	1.843	13.672	CTSS	1	150702551	150738433	1520	NA		0.0791642	0.177572	0.100562	0.326425	0.149473	0.35918	0.247679	0.765897	cathepsin S [Source:HGNC Symbol;Acc:2545]
ENSG00000187801	1.843	13.672	ZNF643	1	40915774	40929390	NULL	NA		0.919275	-0.00676388	0.0666439	0.966263	0.71754	0.0634028	0.174878	0.947697	zinc finger protein 643 [Source:HGNC Symbol;Acc:28053]
ENSG00000118503	1.842	13.672	TNFAIP3	6	138188351	138204449	7128	NA		0.0577596	0.215434	0.112793	0.270896	0.100985	0.466895	0.282607	0.707589	tumor necrosis factor, alpha-induced protein 3 [Source:HGNC Symbol;Acc:11896]
ENSG00000149177	1.842	13.672	PTPRJ	11	48002110	48192393	5795	NA		0.452114	0.0356351	0.0472883	0.738559	0.104503	0.200834	0.122826	0.707589	protein tyrosine phosphatase, receptor type, J [Source:HGNC Symbol;Acc:9673]
ENSG00000147854	1.838	13.672	UHRF2	9	6413151	6507054	115426	NA		0.699808	0.0233979	0.0605835	0.864825	0.292543	0.167009	0.158011	0.834563	ubiquitin-like with PHD and ring finger domains 2 [Source:HGNC Symbol;Acc:12557]
ENSG00000161654	1.836	13.672	LSM12	17	42112004	42144103	124801	NA		0.614268	-0.0322119	0.0637998	0.829946	0.0117663	0.379461	0.148458	0.461134	LSM12 homolog (S. cerevisiae) [Source:HGNC Symbol;Acc:26407]
ENSG00000139726	1.835	13.672	DENR	12	123237321	123255611	8562	NA		0.24925	0.0846803	0.0732531	0.572596	0.365449	0.161685	0.178012	0.85656	density-regulated protein [Source:HGNC Symbol;Acc:2769]
ENSG00000100162	1.834	13.672	CENPM	22	42334725	42343168	79019	NA		0.000681142	0.485727	0.140442	0.0353155	0.772377	0.108197	0.373243	0.958896	centromere protein M [Source:HGNC Symbol;Acc:18352]
ENSG00000100292	1.833	13.672	HMOX1	22	35776354	35790207	3162	NA		0.0208778	0.288085	0.12358	0.162563	0.165221	0.443923	0.31805	0.782346	heme oxygenase (decycling) 1 [Source:HGNC Symbol;Acc:5013]
ENSG00000111530	1.832	13.672	CAND1	12	67663061	67713731	55832	NA		0.0510229	0.191267	0.0973514	0.258862	0.884499	-0.0385852	0.265079	0.973678	cullin-associated and neddylation-dissociated 1 [Source:HGNC Symbol;Acc:30688]
ENSG00000188389	1.832	13.672	PDCD1	2	242792033	242801060	5133	NA		0.00541891	0.302019	0.107254	0.0721121	0.688047	0.115585	0.28722	0.933265	programmed cell death 1 [Source:HGNC Symbol;Acc:8760]
ENSG00000141385	1.83	13.672	AFG3L2	18	12328943	12377253	10939	NA		0.851594	-0.0138239	0.0737826	0.939448	0.451427	0.147212	0.194888	0.881779	AFG3 ATPase family gene 3-like 2 (S. cerevisiae) [Source:HGNC Symbol;Acc:315]
ENSG00000184307	1.829	13.672	ZDHHC23	3	113666748	113684248	254887	NA		0.286027	0.0909792	0.0850172	0.614174	0.265907	0.249336	0.223127	0.819151	zinc finger, DHHC-type containing 23 [Source:HGNC Symbol;Acc:28654]
ENSG00000143398	1.828	13.672	PIP5K1A	1	151170425	151222012	8394	NA		0.414773	0.0403507	0.0493614	0.72338	0.0110852	0.314052	0.12183	0.461134	phosphatidylinositol-4-phosphate 5-kinase, type I, alpha [Source:HGNC Symbol;Acc:8994]
ENSG00000147224	1.828	13.672	PRPS1	X	106871737	106894256	5631	NA		0.733577	0.0276936	0.081234	0.88044	0.29074	0.223659	0.210816	0.834563	phosphoribosyl pyrophosphate synthetase 1 [Source:HGNC Symbol;Acc:9462]
ENSG00000130826	1.827	13.672	DKC1	X	153991031	154005964	1736	NA		0.366277	0.0843614	0.093134	0.677746	0.626229	0.110633	0.2266	0.916488	dyskeratosis congenita 1, dyskerin [Source:HGNC Symbol;Acc:2890]
ENSG00000110347	1.826	13.672	MMP12	11	102733467	102745764	4321	NA		0.0106766	0.563861	0.218496	0.109237	0.737088	0.201063	0.597604	0.949861	matrix metallopeptidase 12 (macrophage elastase) [Source:HGNC Symbol;Acc:7158]
ENSG00000132182	1.823	13.672	NUP210	3	13357737	13461809	23225	NA		0.945913	-0.00630686	0.0928343	0.979993	0.937208	-0.0187428	0.237443	0.989763	nucleoporin 210kDa [Source:HGNC Symbol;Acc:30052]
ENSG00000198176	1.823	13.672	TFDP1	13	114239013	114295504	7027	NA		0.249529	0.102265	0.0885175	0.572596	0.733482	0.0813358	0.23835	0.949861	transcription factor Dp-1 [Source:HGNC Symbol;Acc:11749]
ENSG00000177885	1.821	13.672	GRB2	17	73314157	73401790	2885	NA		0.669893	0.0409936	0.0960013	0.855453	0.172587	0.328334	0.239369	0.785736	growth factor receptor-bound protein 2 [Source:HGNC Symbol;Acc:4566]
ENSG00000187522	1.82	13.672	HSPA14	10	14880163	14913740	51182	NA		0.0129745	0.197393	0.0786417	0.121709	0.318093	0.203959	0.203486	0.844738	heat shock 70kDa protein 14 [Source:HGNC Symbol;Acc:29526]
ENSG00000176871	1.818	13.672	WSB2	12	118470712	118500235	55884	NA		0.127003	0.140168	0.0914174	0.419163	0.951651	0.0136872	0.225293	0.994074	WD repeat and SOCS box containing 2 [Source:HGNC Symbol;Acc:19222]
ENSG00000102054	1.817	13.672	RBBP7	X	16857406	16888537	5931	NA		0.819117	-0.0233131	0.101794	0.921927	0.491988	0.178478	0.258984	0.881779	retinoblastoma binding protein 7 [Source:HGNC Symbol;Acc:9890]
ENSG00000074266	1.816	13.672	EED	11	85955586	85989781	8726	NA		0.247808	0.0874525	0.0754202	0.572596	0.0268398	0.433158	0.193387	0.56646	embryonic ectoderm development [Source:HGNC Symbol;Acc:3188]
ENSG00000168077	1.816	13.672	SCARA3	8	27491385	27534190	51435	NA		0.554292	-0.0770361	0.130024	0.799536	0.842292	-0.0677117	0.339628	0.973678	scavenger receptor class A, member 3 [Source:HGNC Symbol;Acc:19000]
ENSG00000145685	1.814	13.672	LHFPL2	5	77781040	78065844	10184	NA		0.527189	0.0600132	0.0947235	0.776919	0.029388	0.493728	0.224101	0.580183	lipoma HMGIC fusion partner-like 2 [Source:HGNC Symbol;Acc:6588]
ENSG00000187840	1.813	13.672	EIF4EBP1	8	37887859	37917883	1978	NA		0.586784	-0.0694273	0.127506	0.814893	0.799583	-0.0821292	0.32281	0.965761	eukaryotic translation initiation factor 4E binding protein 1 [Source:HGNC Symbol;Acc:3288]
ENSG00000134539	1.812	13.672	KLRD1	12	10378657	10469850	3824	NA		0.000165763	0.439683	0.114233	0.0243409	0.334458	0.283181	0.292284	0.852895	killer cell lectin-like receptor subfamily D, member 1 [Source:HGNC Symbol;Acc:6378]
ENSG00000077279	1.811	13.672	DCX	X	110537007	110655603	1641	NA		0.0340559	0.376495	0.176256	0.214218	0.965031	-0.0206516	0.470131	0.994074	doublecortin [Source:HGNC Symbol;Acc:2714]
ENSG00000125347	1.811	13.672	IRF1	5	131817301	131826490	3659	NA		0.0837618	0.202226	0.11628	0.331738	0.481265	0.203005	0.2874	0.881779	interferon regulatory factor 1 [Source:HGNC Symbol;Acc:6116]
ENSG00000128567	1.811	13.672	PODXL	7	131185021	131242976	5420	NA		0.29767	0.122457	0.117236	0.626427	0.534031	0.194325	0.311636	0.891671	podocalyxin-like [Source:HGNC Symbol;Acc:9171]
ENSG00000158169	1.81	13.672	FANCC	9	97861336	98079991	2176	NA		0.00397924	0.139843	0.0479196	0.0683121	0.875492	0.0192787	0.122792	0.973678	Fanconi anemia, complementation group C [Source:HGNC Symbol;Acc:3584]
ENSG00000196781	1.81	13.672	TLE1	9	84198598	84304220	7088	NA		0.0381736	0.238043	0.113967	0.225112	0.805424	0.0712144	0.288494	0.966268	transducin-like enhancer of split 1 (E(sp1) homolog, Drosophila) [Source:HGNC Symbol;Acc:11837]
ENSG00000168610	1.807	13.672	STAT3	17	40465342	40540449	6774	NA		0.164518	-0.1279	0.0916288	0.478923	0.0784233	0.397624	0.224112	0.683647	signal transducer and activator of transcription 3 (acute-phase response factor) [Source:HGNC Symbol;Acc:11364]
ENSG00000064313	1.806	13.672	TAF2	8	120743015	120845103	6873	NA		0.3801	0.0932345	0.105957	0.691352	0.791875	0.0761871	0.288115	0.965298	TAF2 RNA polymerase II, TATA box binding protein (TBP)-associated factor, 150kDa [Source:HGNC Symbol;Acc:11536]
ENSG00000134597	1.805	13.672	RBMX2	X	129535943	129547317	51634	NA		0.93911	0.00452581	0.0591627	0.979993	0.223635	0.171486	0.14023	0.798734	RNA binding motif protein, X-linked 2 [Source:HGNC Symbol;Acc:24282]
ENSG00000065978	1.801	16.97	YBX1	1	43148098	43168023	4904	NA		0.3168	0.073344	0.0730584	0.646498	0.785872	-0.0540458	0.198515	0.965298	Y box binding protein 1 [Source:HGNC Symbol;Acc:8014]
ENSG00000076003	1.801	16.97	MCM6	2	136597196	136633996	4175	NA		0.00120411	0.304243	0.0924325	0.0429198	0.367434	0.216158	0.238976	0.85656	minichromosome maintenance complex component 6 [Source:HGNC Symbol;Acc:6949]
ENSG00000139842	1.801	13.672	CUL4A	13	113862552	113919399	8451	NA		0.0959054	0.161827	0.0966706	0.355271	0.62182	0.119523	0.241713	0.913478	cullin 4A [Source:HGNC Symbol;Acc:2554]
ENSG00000163159	1.801	16.97	VPS72	1	151142463	151167797	6944	NA		0.440649	0.0502157	0.0649749	0.736554	0.0873028	0.276191	0.160286	0.691962	vacuolar protein sorting 72 homolog (S. cerevisiae) [Source:HGNC Symbol;Acc:11644]
ENSG00000112664	1.8	16.97	NUDT3	6	34255997	34360451	11165	NA		0.625379	0.0363546	0.0743294	0.835228	0.134653	0.285238	0.189451	0.743962	nudix (nucleoside diphosphate linked moiety X)-type motif 3 [Source:HGNC Symbol;Acc:8050]
ENSG00000156219	1.8	16.97	ART3	4	76932337	77033955	419	NA		0.982601	-0.00235019	0.107615	0.995952	0.322379	0.257844	0.259544	0.844929	ADP-ribosyltransferase 3 [Source:HGNC Symbol;Acc:725]
ENSG00000160710	1.8	16.97	ADAR	1	154554538	154600475	103	NA		0.988118	-0.00134461	0.0901617	0.995999	0.0163986	0.56134	0.230789	0.536803	adenosine deaminase, RNA-specific [Source:HGNC Symbol;Acc:225]
ENSG00000141391	1.799	16.97	SLMO1	18	12407895	12432234	10650	NA		0.550784	0.0611555	0.102312	0.795191	0.892462	-0.0366738	0.270733	0.973678	slowmo homolog 1 (Drosophila) [Source:HGNC Symbol;Acc:24639]
ENSG00000100351	1.798	16.97	GRAP2	22	40297086	40369725	9402	NA		0.421664	0.0636101	0.0789776	0.724143	0.835523	0.0422134	0.2029	0.973678	GRB2-related adaptor protein 2 [Source:HGNC Symbol;Acc:4563]
ENSG00000160352	1.796	16.97	ZNF714	19	21264971	21301990	148206	NA		0.48154	0.038754	0.0549449	0.751352	0.422063	0.106451	0.132162	0.865552	zinc finger protein 714 [Source:HGNC Symbol;Acc:27124]
ENSG00000164975	1.796	16.97	SNAPC3	9	15422702	15465951	6619	NA		0.984094	-0.00179193	0.089752	0.995952	0.177589	0.316405	0.233383	0.785736	small nuclear RNA activating complex, polypeptide 3, 50kDa [Source:HGNC Symbol;Acc:11136]
ENSG00000105011	1.795	16.97	ASF1B	19	14230321	14247768	55723	NA		0.00279118	0.36422	0.120101	0.0570338	0.344798	0.296544	0.312724	0.85383	ASF1 anti-silencing function 1 homolog B (S. cerevisiae) [Source:HGNC Symbol;Acc:20996]
ENSG00000159111	1.793	16.97	MRPL10	17	45900638	45908900	124995	NA		0.687322	0.0337049	0.0836024	0.859286	0.161746	0.314157	0.223214	0.777633	mitochondrial ribosomal protein L10 [Source:HGNC Symbol;Acc:14055]
ENSG00000205020	1.793	16.97	CCL4L1	17	34538310	34540048	388372	NA		0.158551	0.247045	0.17447	0.468567	0.907564	0.0533454	0.458516	0.979473	chemokine (C-C motif) ligand 4-like 1 [Source:HGNC Symbol;Acc:10631]
ENSG00000086061	1.79	16.97	DNAJA1	9	33025209	33039905	3301	NA		0.527908	0.0544496	0.086092	0.776919	0.979345	-0.0058285	0.224678	0.999294	DnaJ (Hsp40) homolog, subfamily A, member 1 [Source:HGNC Symbol;Acc:5229]
ENSG00000124787	1.79	16.97	RPP40	6	4994966	5004297	10799	NA		0.0380804	0.213166	0.102007	0.225112	0.0210193	0.551535	0.23603	0.536838	ribonuclease P/MRP 40kDa subunit [Source:HGNC Symbol;Acc:20992]
ENSG00000169085	1.79	16.97	C8orf46	8	67372238	67430759	254778	NA		0.447166	-0.0611374	0.0802482	0.737051	0.182228	0.282145	0.210357	0.785736	chromosome 8 open reading frame 46 [Source:HGNC Symbol;Acc:28498]
ENSG00000085662	1.789	16.97	AKR1B1	7	134127127	134144036	231	NA		0.712261	0.0355523	0.096239	0.870783	0.517546	0.17245	0.265739	0.885718	aldo-keto reductase family 1, member B1 (aldose reductase) [Source:HGNC Symbol;Acc:381]
ENSG00000111445	1.789	16.97	RFC5	12	118451393	118470935	5985	NA		0.0663168	0.194226	0.105115	0.291179	0.0976906	0.451197	0.270429	0.707589	replication factor C (activator 1) 5, 36.5kDa [Source:HGNC Symbol;Acc:9973]
ENSG00000138778	1.789	16.97	CENPE	4	104026963	104119566	1062	NA		0.00178887	0.419056	0.132127	0.0470171	0.374907	0.295988	0.332402	0.85656	centromere protein E, 312kDa [Source:HGNC Symbol;Acc:1856]
ENSG00000197170	1.789	16.97	PSMD12	17	65334032	65362743	5718	NA		0.0104312	0.287857	0.111185	0.107946	0.0613427	0.539221	0.285644	0.683647	proteasome (prosome, macropain) 26S subunit, non-ATPase, 12 [Source:HGNC Symbol;Acc:9557]
ENSG00000116221	1.788	16.97	MRPL37	1	54649714	54686603	51253	NA		0.647221	0.0300803	0.0656184	0.847982	0.716114	-0.0629817	0.172804	0.947697	mitochondrial ribosomal protein L37 [Source:HGNC Symbol;Acc:14034]
ENSG00000167900	1.788	16.97	TK1	17	76170160	76183314	7083	NA		0.119772	0.258617	0.165427	0.405303	0.195974	0.574252	0.44175	0.792279	thymidine kinase 1, soluble [Source:HGNC Symbol;Acc:11830]
ENSG00000168496	1.788	16.97	FEN1	11	61560109	61564716	2237	NA		0.00115397	0.363921	0.110139	0.0420675	0.394058	0.248957	0.291114	0.860206	flap structure-specific endonuclease 1 [Source:HGNC Symbol;Acc:3650]
ENSG00000119403	1.787	16.97	PHF19	9	123617976	123639606	26147	NA		0.00466252	0.229582	0.0801027	0.0716532	0.704746	0.0802229	0.211238	0.941507	PHD finger protein 19 [Source:HGNC Symbol;Acc:24566]
ENSG00000130347	1.787	16.97	RTN4IP1	6	107018903	107077373	84816	NA		0.073074	0.180761	0.100247	0.308941	0.456914	0.181028	0.242594	0.881779	reticulon 4 interacting protein 1 [Source:HGNC Symbol;Acc:18647]
ENSG00000095794	1.786	16.97	CREM	10	35415719	35501886	1390	NA		0.526808	0.0312213	0.0492334	0.776919	0.511938	0.081392	0.123757	0.884417	cAMP responsive element modulator [Source:HGNC Symbol;Acc:2352]
ENSG00000168062	1.785	16.97	BATF2	11	64755415	64764517	116071	NA		0.204274	0.150211	0.117887	0.523507	0.0226845	0.703308	0.304883	0.536838	basic leucine zipper transcription factor, ATF-like 2 [Source:HGNC Symbol;Acc:25163]
ENSG00000241360	1.785	16.97	PDXP	22	38054734	38062941	57026	NA		0.199106	0.158063	0.122629	0.516774	0.879102	-0.048792	0.320128	0.973678	pyridoxal (pyridoxine, vitamin B6) phosphatase [Source:HGNC Symbol;Acc:30259]
ENSG00000123570	1.784	16.97	RAB9B	X	103077252	103087158	51209	NA		0.74513	0.023335	0.0716726	0.887956	0.504109	0.119296	0.178069	0.88409	RAB9B, member RAS oncogene family [Source:HGNC Symbol;Acc:14090]
ENSG00000100029	1.783	16.97	PES1	22	30972615	31003070	23481	NA		0.292374	0.0566802	0.0536698	0.623067	0.219547	0.164635	0.133434	0.798734	pescadillo homolog 1, containing BRCT domain (zebrafish) [Source:HGNC Symbol;Acc:8848]
ENSG00000187608	1.783	16.97	ISG15	1	948803	949920	9636	NA		0.815148	0.0587327	0.250844	0.918832	0.487055	0.451598	0.647884	0.881779	ISG15 ubiquitin-like modifier [Source:HGNC Symbol;Acc:4053]
ENSG00000125462	1.782	16.97	C1orf61	1	156374044	156400493	10485	NA		0.420939	0.0584723	0.072485	0.723672	0.770891	0.0531762	0.182215	0.958534	chromosome 1 open reading frame 61 [Source:HGNC Symbol;Acc:30780]
ENSG00000102098	1.781	16.97	SCML2	X	18257434	18372847	10389	NA		0.461755	-0.0532221	0.0721582	0.739169	0.843723	0.0358106	0.181285	0.973678	sex comb on midleg-like 2 (Drosophila) [Source:HGNC Symbol;Acc:10581]
ENSG00000175193	1.781	16.97	PARL	3	183547173	183602721	55486	NA		0.70525	-0.0268471	0.0708631	0.8675	0.404382	0.146697	0.175346	0.865552	presenilin associated, rhomboid-like [Source:HGNC Symbol;Acc:18253]
ENSG00000156587	1.78	16.97	UBE2L6	11	57319129	57335757	9246	NA		0.412526	0.101697	0.123808	0.723161	0.143722	0.433915	0.294948	0.759941	ubiquitin-conjugating enzyme E2L 6 [Source:HGNC Symbol;Acc:12490]
ENSG00000196730	1.778	16.97	DAPK1	9	90112143	90323548	1612	NA		0.619407	0.0424835	0.0853817	0.830751	0.148216	0.315098	0.216605	0.765897	death-associated protein kinase 1 [Source:HGNC Symbol;Acc:2674]
ENSG00000196963	1.778	16.97	PCDHB16	5	140560980	140565793	57717	NA		0.420318	0.0908094	0.112421	0.72338	0.250857	-0.31511	0.273169	0.809794	protocadherin beta 16 [Source:HGNC Symbol;Acc:14546]
ENSG00000105939	1.776	16.97	ZC3HAV1	7	138728266	138794465	56829	NA		0.0175618	0.214272	0.0893797	0.145201	0.00248053	0.71271	0.230851	0.361691	zinc finger CCCH-type, antiviral 1 [Source:HGNC Symbol;Acc:23721]
ENSG00000148308	1.776	16.97	GTF3C5	9	135906076	135933888	9328	NA		0.0830085	0.11393	0.0653491	0.330406	0.986848	0.00290416	0.175833	0.999774	general transcription factor IIIC, polypeptide 5, 63kDa [Source:HGNC Symbol;Acc:4668]
ENSG00000127399	1.775	16.97	LRRC61	7	150019728	150035239	65999	NA		0.141759	-0.100426	0.0680444	0.441517	0.218842	0.222382	0.179961	0.798734	leucine rich repeat containing 61 [Source:HGNC Symbol;Acc:21704]
ENSG00000108883	1.774	16.97	EFTUD2	17	42927655	42976993	9343	NA		0.145417	0.112786	0.077124	0.445983	0.0567103	0.389202	0.202386	0.683647	elongation factor Tu GTP binding domain containing 2 [Source:HGNC Symbol;Acc:30858]
ENSG00000140534	1.774	16.97	C15orf42	15	90118713	90174287	NULL	NA		0.00208098	0.298352	0.0954766	0.0521545	0.381246	0.212437	0.241775	0.85656	chromosome 15 open reading frame 42 [Source:HGNC Symbol;Acc:28704]
ENSG00000160087	1.774	16.97	UBE2J2	1	1189289	1209265	118424	NA		0.417217	0.0490467	0.0603152	0.72338	0.382118	0.137377	0.156636	0.85656	ubiquitin-conjugating enzyme E2, J2 [Source:HGNC Symbol;Acc:19268]
ENSG00000100902	1.773	16.97	PSMA6	14	35747839	35786699	5687	NA		0.0909569	0.171856	0.10111	0.345722	0.57958	0.139273	0.250749	0.901681	proteasome (prosome, macropain) subunit, alpha type, 6 [Source:HGNC Symbol;Acc:9535]
ENSG00000155465	1.772	16.97	SLC7A7	14	23242431	23299029	9056	NA		0.0778995	0.20633	0.11635	0.32287	0.0827447	0.523723	0.299479	0.686324	solute carrier family 7 (amino acid transporter light chain, y+L system), member 7 [Source:HGNC Symbol;Acc:11065]
ENSG00000108688	1.771	16.97	CCL7	17	32597240	32599261	6354	NA		0.276155	0.116863	0.10698	0.604064	0.176949	0.35769	0.263443	0.785736	chemokine (C-C motif) ligand 7 [Source:HGNC Symbol;Acc:10634]
ENSG00000116903	1.771	16.97	EXOC8	1	231468480	231473598	149371	NA		0.202784	0.0745986	0.0583521	0.52285	0.752814	0.0464678	0.14723	0.953802	exocyst complex component 8 [Source:HGNC Symbol;Acc:24659]
ENSG00000135077	1.771	16.97	HAVCR2	5	156512843	156569880	84868	NA		0.0820122	0.201432	0.115161	0.330406	0.0640295	0.524528	0.280757	0.683647	hepatitis A virus cellular receptor 2 [Source:HGNC Symbol;Acc:18437]
ENSG00000136167	1.771	16.97	LCP1	13	46700061	46786006	3936	NA		0.0140406	0.308225	0.124234	0.125817	0.197062	0.420778	0.324482	0.792279	lymphocyte cytosolic protein 1 (L-plastin) [Source:HGNC Symbol;Acc:6528]
ENSG00000162402	1.77	16.97	USP24	1	55532032	55681039	23358	NA		0.532572	-0.0505946	0.0809101	0.779421	0.801919	0.0523167	0.20811	0.965897	ubiquitin specific peptidase 24 [Source:HGNC Symbol;Acc:12623]
ENSG00000167600	1.769	16.97	CYP2S1	19	41699115	41713443	29785	NA		0.310491	-0.107091	0.105288	0.639316	0.377007	0.216666	0.244398	0.85656	cytochrome P450, family 2, subfamily S, polypeptide 1 [Source:HGNC Symbol;Acc:15654]
ENSG00000130487	1.768	16.97	KLHDC7B	22	50986462	50989451	113730	NA		0.0952259	0.206516	0.123111	0.35357	0.555324	0.15522	0.262475	0.895951	kelch domain containing 7B [Source:HGNC Symbol;Acc:25145]
ENSG00000099985	1.767	16.97	OSM	22	30658818	30662829	5008	NA		0.179604	0.112849	0.0837572	0.495844	0.678907	0.0880489	0.212211	0.931689	oncostatin M [Source:HGNC Symbol;Acc:8506]
ENSG00000143771	1.767	16.97	CNIH4	1	224544552	224567161	29097	NA		0.127291	0.147612	0.0963458	0.419249	0.655588	0.103916	0.23244	0.931173	cornichon homolog 4 (Drosophila) [Source:HGNC Symbol;Acc:25013]
ENSG00000152332	1.766	16.97	UHMK1	1	162467041	162499419	127933	NA		0.192602	0.112807	0.086248	0.512067	0.9741	-0.00718186	0.220772	0.9971	U2AF homology motif (UHM) kinase 1 [Source:HGNC Symbol;Acc:19683]
ENSG00000163798	1.765	16.97	SLC4A1AP	2	27886338	27917840	22950	NA		0.166514	0.0571498	0.0411374	0.480376	0.00163068	0.34365	0.106741	0.290623	solute carrier family 4 (anion exchanger), member 1, adaptor protein [Source:HGNC Symbol;Acc:13813]
ENSG00000005022	1.764	16.97	SLC25A5	X	118602363	118605282	292	NA		0.980767	-0.00142789	0.0591461	0.995944	0.756531	0.0462358	0.148807	0.956645	solute carrier family 25 (mitochondrial carrier; adenine nucleotide translocator), member 5 [Source:HGNC Symbol;Acc:10991]
ENSG00000114107	1.764	16.97	CEP70	3	138213186	138313380	80321	NA		0.357026	0.0866698	0.0938521	0.66667	0.579148	0.130482	0.234655	0.901681	centrosomal protein 70kDa [Source:HGNC Symbol;Acc:29972]
ENSG00000155846	1.764	16.97	PPARGC1B	5	149109861	149234585	133522	NA		0.28523	0.0687369	0.0641259	0.613283	0.179783	0.207774	0.154037	0.785736	peroxisome proliferator-activated receptor gamma, coactivator 1 beta [Source:HGNC Symbol;Acc:30022]
ENSG00000143977	1.762	16.97	SNRPG	2	70508494	70520903	6637	NA		0.039216	0.148381	0.071426	0.228736	0.588576	0.0985906	0.181808	0.906893	small nuclear ribonucleoprotein polypeptide G [Source:HGNC Symbol;Acc:11163]
ENSG00000138041	1.761	16.97	SMEK2	2	55774428	55846015	57223	NA		0.34048	0.0712602	0.0745549	0.656406	0.280506	0.199843	0.184391	0.82708	SMEK homolog 2, suppressor of mek1 (Dictyostelium) [Source:HGNC Symbol;Acc:29267]
ENSG00000157184	1.761	16.97	CPT2	1	53662101	53679869	1376	NA		0.308312	-0.0864241	0.0845862	0.638931	0.188535	0.28483	0.21545	0.786295	carnitine palmitoyltransferase 2 [Source:HGNC Symbol;Acc:2330]
ENSG00000106392	1.759	16.97	C1GALT1	7	7196565	7288251	56913	NA		0.416571	-0.0908891	0.111616	0.72338	0.193993	0.325991	0.249656	0.792279	core 1 synthase, glycoprotein-N-acetylgalactosamine 3-beta-galactosyltransferase, 1 [Source:HGNC Symbol;Acc:24337]
ENSG00000126267	1.759	16.97	COX6B1	19	36139125	36149686	1340	NA		0.111019	0.102678	0.0641063	0.386919	0.622464	0.0793033	0.160674	0.913478	cytochrome c oxidase subunit VIb polypeptide 1 (ubiquitous) [Source:HGNC Symbol;Acc:2280]
ENSG00000041357	1.758	16.97	PSMA4	15	78832747	78841604	5685	NA		0.0108839	0.2114	0.0821368	0.110459	0.197883	0.2724	0.210448	0.792279	proteasome (prosome, macropain) subunit, alpha type, 4 [Source:HGNC Symbol;Acc:9533]
ENSG00000068079	1.758	16.97	IFI35	17	41158742	41166473	3430	NA		0.759173	0.0377497	0.122945	0.897356	0.0776536	0.54511	0.306437	0.683647	interferon-induced protein 35 [Source:HGNC Symbol;Acc:5399]
ENSG00000051128	1.757	16.97	HOMER3	19	19040010	19052041	9454	NA		0.858745	0.0139044	0.0780126	0.941535	0.762265	0.0568734	0.187603	0.956645	homer homolog 3 (Drosophila) [Source:HGNC Symbol;Acc:17514]
ENSG00000127616	1.757	16.97	SMARCA4	19	11071598	11172958	6597	NA		0.18454	0.124092	0.0931529	0.502002	0.464728	0.18564	0.253158	0.881779	SWI/SNF related, matrix associated, actin dependent regulator of chromatin, subfamily a, member 4 [Source:HGNC Symbol;Acc:11100]
ENSG00000144381	1.757	16.97	HSPD1	2	198351305	198381461	3329	NA		0.10631	0.13938	0.0858609	0.377259	0.437658	-0.169922	0.218238	0.880807	heat shock 60kDa protein 1 (chaperonin) [Source:HGNC Symbol;Acc:5261]
ENSG00000186298	1.757	16.97	PPP1CC	12	111157485	111180744	5501	NA		0.196365	0.0933888	0.0720096	0.514457	0.595263	0.0964871	0.181173	0.909357	protein phosphatase 1, catalytic subunit, gamma isozyme [Source:HGNC Symbol;Acc:9283]
ENSG00000096080	1.756	16.97	MRPS18A	6	43639040	43655545	55168	NA		0.00815852	0.184347	0.0688936	0.0969778	0.00487002	0.473259	0.16514	0.413506	mitochondrial ribosomal protein S18A [Source:HGNC Symbol;Acc:14515]
ENSG00000105397	1.754	16.97	TYK2	19	10461209	10491352	7297	NA		0.29671	0.069583	0.0664835	0.626427	0.617369	0.0849096	0.169543	0.911467	tyrosine kinase 2 [Source:HGNC Symbol;Acc:12440]
ENSG00000078070	1.753	16.97	MCCC1	3	182733006	182833863	56922	NA		0.758536	0.0231356	0.075144	0.897356	0.312581	0.209089	0.206232	0.838404	methylcrotonoyl-CoA carboxylase 1 (alpha) [Source:HGNC Symbol;Acc:6936]
ENSG00000141141	1.753	16.97	DDX52	17	35969826	36003493	11056	NA		0.508468	0.0478741	0.0722543	0.767532	0.0299098	0.381708	0.173822	0.580183	DEAD (Asp-Glu-Ala-Asp) box polypeptide 52 [Source:HGNC Symbol;Acc:20038]
ENSG00000171848	1.753	16.97	RRM2	2	10262455	10271545	6241	NA		0.000553338	0.41301	0.1174	0.0353155	0.138715	0.468041	0.314131	0.749016	ribonucleotide reductase M2 [Source:HGNC Symbol;Acc:10452]
ENSG00000186283	1.753	16.97	TOR3A	1	179050512	179067158	64222	NA		0.607789	-0.0396873	0.0771895	0.829946	0.306213	0.202394	0.197008	0.836164	torsin family 3, member A [Source:HGNC Symbol;Acc:11997]
ENSG00000134258	1.751	16.97	VTCN1	1	117686209	117753556	79679	NA		0.0211637	-0.863778	0.371374	0.163238	0.138681	1.41086	0.946829	0.749016	V-set domain containing T cell activation inhibitor 1 [Source:HGNC Symbol;Acc:28873]
ENSG00000068366	1.75	16.97	ACSL4	X	108872579	108976632	2182	NA		0.36444	0.0981718	0.107965	0.677359	0.072317	0.443967	0.244987	0.683647	acyl-CoA synthetase long-chain family member 4 [Source:HGNC Symbol;Acc:3571]
ENSG00000123240	1.749	16.97	OPTN	10	13141449	13180291	10133	NA		0.618126	-0.0506378	0.101399	0.830751	0.0264851	0.510858	0.227534	0.566428	optineurin [Source:HGNC Symbol;Acc:17142]
ENSG00000132780	1.749	16.97	NASP	1	46049518	46084566	4678	NA		0.778466	0.0239568	0.0850283	0.905385	0.968192	0.00867681	0.217167	0.994074	nuclear autoantigenic sperm protein (histone-binding) [Source:HGNC Symbol;Acc:7644]
ENSG00000228716	1.749	16.97	DHFR	5	79922047	79950802	1719	NA		0.0687357	0.116818	0.0637871	0.295582	0.416479	0.128352	0.157447	0.865552	dihydrofolate reductase [Source:HGNC Symbol;Acc:2861]
ENSG00000175697	1.746	16.97	GPR156	3	119883492	120003941	165829	NA		0.547477	-0.0536844	0.0890716	0.792981	0.536735	0.132732	0.214277	0.891671	G protein-coupled receptor 156 [Source:HGNC Symbol;Acc:20844]
ENSG00000158864	1.745	16.97	NDUFS2	1	161166894	161184185	4720	NA		0.0223802	0.170418	0.07396	0.169447	0.0963478	0.33112	0.197655	0.707589	NADH dehydrogenase (ubiquinone) Fe-S protein 2, 49kDa (NADH-coenzyme Q reductase) [Source:HGNC Symbol;Acc:7708]
ENSG00000109255	1.744	16.97	NMU	4	56461396	56502865	10874	NA		0.34353	-0.163315	0.171952	0.659117	0.866735	0.0749581	0.44579	0.973678	neuromedin U [Source:HGNC Symbol;Acc:7859]
ENSG00000121210	1.742	16.97	KIAA0922	4	154387498	154557863	23240	NA		0.3164	0.105443	0.104946	0.646498	0.00723924	0.70798	0.25936	0.430064	KIAA0922 [Source:HGNC Symbol;Acc:29146]
ENSG00000117632	1.741	16.97	STMN1	1	26210672	26233482	3925	NA		8.89725e-05	0.495967	0.123627	0.0243409	0.413492	0.264363	0.322214	0.865552	stathmin 1 [Source:HGNC Symbol;Acc:6510]
ENSG00000120158	1.74	16.97	RCL1	9	4792869	4861064	10171	NA		0.680078	-0.0378253	0.0915771	0.856111	0.808638	0.0584071	0.240667	0.967903	RNA terminal phosphate cyclase-like 1 [Source:HGNC Symbol;Acc:17687]
ENSG00000132768	1.74	16.97	DPH2	1	44435672	44439041	1802	NA		0.966499	0.00293203	0.0697114	0.991794	0.619647	-0.091203	0.183297	0.913478	DPH2 homolog (S. cerevisiae) [Source:HGNC Symbol;Acc:3004]
ENSG00000113273	1.739	16.97	ARSB	5	78073032	78281910	411	NA		0.75793	0.0262493	0.0850371	0.897356	0.108671	0.333155	0.206216	0.707589	arylsulfatase B [Source:HGNC Symbol;Acc:714]
ENSG00000132436	1.739	16.97	FIGNL1	7	50511831	50518088	63979	NA		0.305965	0.0642805	0.0626081	0.635108	0.00494222	0.456519	0.159576	0.413506	fidgetin-like 1 [Source:HGNC Symbol;Acc:13286]
ENSG00000112149	1.738	16.97	CD83	6	14117872	14137149	9308	NA		0.047781	0.217115	0.108926	0.248401	0.345907	0.257478	0.272155	0.85383	CD83 molecule [Source:HGNC Symbol;Acc:1703]
ENSG00000185721	1.738	16.97	DRG1	22	31795509	31924726	4733	NA		0.727837	0.0271486	0.0778882	0.878249	0.297736	0.211218	0.202008	0.834563	developmentally regulated GTP binding protein 1 [Source:HGNC Symbol;Acc:3029]
ENSG00000136518	1.737	16.97	ACTL6A	3	179280668	179306196	86	NA		0.0572416	0.152466	0.079658	0.269254	0.867934	-0.032815	0.196945	0.973678	actin-like 6A [Source:HGNC Symbol;Acc:24124]
ENSG00000119285	1.736	16.97	HEATR1	1	236712305	236767804	55127	NA		0.617712	0.0387702	0.0775431	0.830751	0.406235	0.169753	0.20371	0.865552	HEAT repeat containing 1 [Source:HGNC Symbol;Acc:25517]
ENSG00000141568	1.736	16.97	FOXK2	17	80477589	80562483	3607	NA		0.580926	0.0413653	0.0747939	0.813071	0.387111	0.171875	0.198046	0.858673	forkhead box K2 [Source:HGNC Symbol;Acc:6036]
ENSG00000163467	1.735	16.97	C1orf182	1	156307105	156316786	NULL	NA		0.0581265	-0.122408	0.0641827	0.271032	0.390073	0.139584	0.161849	0.858673	chromosome 1 open reading frame 182 [Source:HGNC Symbol;Acc:30636]
ENSG00000100092	1.734	16.97	SH3BP1	22	38030661	38062939	23616	NA		0.187345	0.110836	0.0837368	0.504629	0.231766	0.249407	0.207568	0.798734	SH3-domain binding protein 1 [Source:HGNC Symbol;Acc:10824]
ENSG00000073861	1.733	16.97	TBX21	17	45810610	45823485	30009	NA		0.127762	0.163956	0.107147	0.419938	0.247351	0.332246	0.285888	0.808617	T-box 21 [Source:HGNC Symbol;Acc:11599]
ENSG00000144048	1.732	16.97	DUSP11	2	73989311	74007284	8446	NA		0.526797	0.04844	0.076384	0.776919	0.746929	0.0619308	0.191503	0.950099	dual specificity phosphatase 11 (RNA/RNP complex 1-interacting) [Source:HGNC Symbol;Acc:3066]
ENSG00000231925	1.732	16.97	TAPBP	6	33267471	33282164	6892	NA		0.722853	0.0341806	0.0962245	0.876605	0.00473444	0.661273	0.229983	0.413506	TAP binding protein (tapasin) [Source:HGNC Symbol;Acc:11566]
ENSG00000128708	1.731	16.97	HAT1	2	172778958	172848599	8520	NA		0.82652	0.0177902	0.0810514	0.925795	0.631107	0.0951323	0.197643	0.920269	histone acetyltransferase 1 [Source:HGNC Symbol;Acc:4821]
ENSG00000118217	1.73	16.97	ATF6	1	161736084	161933860	22926	NA		0.330854	-0.072062	0.0739031	0.649937	0.0961531	0.3156	0.18828	0.707589	activating transcription factor 6 [Source:HGNC Symbol;Acc:791]
ENSG00000162747	1.73	16.97	FCGR3B	1	161592986	161601753	2215	NA		0.531309	0.0705654	0.1125	0.778283	0.60185	0.129369	0.247335	0.911467	Fc fragment of IgG, low affinity IIIb, receptor (CD16b) [Source:HGNC Symbol;Acc:3620]
ENSG00000048991	1.729	16.97	R3HDM1	2	136289025	136482840	23518	NA		0.235868	0.0850704	0.0715213	0.560918	0.596341	0.0920482	0.173346	0.909814	R3H domain containing 1 [Source:HGNC Symbol;Acc:9757]
ENSG00000185480	1.729	16.97	C12orf48	12	102513956	102591298	NULL	NA		0.0144911	0.283428	0.11478	0.128708	0.297953	0.29676	0.283948	0.834563	chromosome 12 open reading frame 48 [Source:HGNC Symbol;Acc:26074]
ENSG00000066583	1.727	16.97	ISOC1	5	128430386	128449721	51015	NA		0.00227128	0.508155	0.164048	0.0535754	0.307923	0.424838	0.415003	0.836164	isochorismatase domain containing 1 [Source:HGNC Symbol;Acc:24254]
ENSG00000082898	1.726	16.97	XPO1	2	61704984	61765761	7514	NA		0.23107	0.08193	0.0681749	0.555677	0.073905	0.30766	0.170725	0.683647	exportin 1 (CRM1 homolog, yeast) [Source:HGNC Symbol;Acc:12825]
ENSG00000130830	1.725	16.97	MPP1	X	154006959	154049282	4354	NA		0.114232	0.126792	0.0798774	0.390677	0.0993553	0.343427	0.206868	0.707589	membrane protein, palmitoylated 1, 55kDa [Source:HGNC Symbol;Acc:7219]
ENSG00000213588	1.724	16.97	ZBTB9	6	33422356	33425325	221504	NA		0.147568	0.0960601	0.0660399	0.449143	0.00644491	0.44116	0.159257	0.413506	zinc finger and BTB domain containing 9 [Source:HGNC Symbol;Acc:28323]
ENSG00000186810	1.723	16.97	CXCR3	X	70835766	70838367	2833	NA		0.00936376	0.315981	0.120264	0.101483	0.54226	0.187744	0.307249	0.891953	chemokine (C-X-C motif) receptor 3 [Source:HGNC Symbol;Acc:4540]
ENSG00000188095	1.723	16.97	MESP2	15	90303822	90321982	145873	NA		0.45681	-0.0609901	0.081783	0.739169	0.751657	0.0646761	0.203935	0.953802	mesoderm posterior 2 homolog (mouse) [Source:HGNC Symbol;Acc:29659]
ENSG00000104774	1.722	16.97	MAN2B1	19	12757325	12777556	4125	NA		0.0368873	0.153936	0.0731982	0.222379	0.245845	0.211104	0.181067	0.808617	mannosidase, alpha, class 2B, member 1 [Source:HGNC Symbol;Acc:6826]
ENSG00000155100	1.721	16.97	OTUD6B	8	92082424	92099323	51633	NA		0.243091	0.148977	0.127198	0.569223	0.412668	0.276618	0.336555	0.865552	OTU domain containing 6B [Source:HGNC Symbol;Acc:24281]
ENSG00000173262	1.721	16.97	SLC2A14	12	7965108	8043744	144195	NA		0.202545	0.145711	0.113917	0.52285	0.904462	-0.0360579	0.299815	0.979473	solute carrier family 2 (facilitated glucose transporter), member 14 [Source:HGNC Symbol;Acc:18301]
ENSG00000072609	1.72	16.97	CHFR	12	133416937	133485772	55743	NA		0.0274954	0.171964	0.0773601	0.192269	0.0240521	0.451298	0.19762	0.536838	checkpoint with forkhead and ring finger domains [Source:HGNC Symbol;Acc:20455]
ENSG00000111364	1.72	16.97	DDX55	12	124086624	124105482	57696	NA		0.955605	0.00449181	0.0805726	0.987566	0.447957	0.158575	0.208326	0.881779	DEAD (Asp-Glu-Ala-Asp) box polypeptide 55 [Source:HGNC Symbol;Acc:20085]
ENSG00000140280	1.72	16.97	LYSMD2	15	52015208	52043782	256586	NA		0.460539	0.0882296	0.119296	0.739169	0.705365	0.116256	0.306791	0.941507	LysM, putative peptidoglycan-binding, domain containing 2 [Source:HGNC Symbol;Acc:28571]
ENSG00000119953	1.718	16.97	SMNDC1	10	112052798	112064709	10285	NA		0.239113	0.0842029	0.0712853	0.564025	0.590482	0.0948649	0.175836	0.908193	survival motor neuron domain containing 1 [Source:HGNC Symbol;Acc:16900]
ENSG00000162396	1.718	16.97	PARS2	1	55222571	55230187	25973	NA		0.383405	-0.0436779	0.0499849	0.695681	0.101836	0.209169	0.126927	0.707589	prolyl-tRNA synthetase 2, mitochondrial (putative) [Source:HGNC Symbol;Acc:30563]
ENSG00000110328	1.717	16.97	GALNTL4	11	11292423	11643552	NULL	NA		0.585132	-0.0585945	0.107137	0.814502	0.796764	0.0689598	0.267204	0.965298	UDP-N-acetyl-alpha-D-galactosamine:polypeptide N-acetylgalactosaminyltransferase-like 4 [Source:HGNC Symbol;Acc:30488]
ENSG00000143889	1.717	16.97	HNRPLL	2	38789120	38830728	NULL	NA		0.962649	-0.00342353	0.0730016	0.991071	0.219529	0.223901	0.181462	0.798734	heterogeneous nuclear ribonucleoprotein L-like [Source:HGNC Symbol;Acc:25127]
ENSG00000049247	1.716	16.97	UTS2	1	7903143	7913572	10911	NA		0.445019	0.0633615	0.082775	0.736554	0.495911	-0.144489	0.21158	0.881779	urotensin 2 [Source:HGNC Symbol;Acc:12636]
ENSG00000108518	1.716	16.97	PFN1	17	4848947	4852309	5216	NA		0.529215	0.0465806	0.0738842	0.776919	0.149713	0.266268	0.183719	0.765897	profilin 1 [Source:HGNC Symbol;Acc:8881]
ENSG00000255150	1.716	16.97	EID3	12	104697517	104698980	493861	NA		0.654427	0.0343269	0.0765568	0.847982	0.0677299	0.347946	0.188842	0.683647	EP300 interacting inhibitor of differentiation 3 [Source:HGNC Symbol;Acc:32961]
ENSG00000149503	1.714	16.97	INCENP	11	61891445	61920635	3619	NA		0.00165421	0.282988	0.088556	0.0469312	0.306653	0.232296	0.226321	0.836164	inner centromere protein antigens 135/155kDa [Source:HGNC Symbol;Acc:6058]
ENSG00000168303	1.714	16.97	C7orf11	7	40172342	40174258	NULL	NA		0.945773	0.00652187	0.0957513	0.979993	0.980665	-0.00598534	0.24648	0.999774	chromosome 7 open reading frame 11 [Source:HGNC Symbol;Acc:16002]
ENSG00000163380	1.713	16.97	LMOD3	3	69156023	69172183	56203	NA		0.252997	-0.105037	0.0915866	0.575613	0.607285	-0.119113	0.231183	0.911467	leiomodin 3 (fetal) [Source:HGNC Symbol;Acc:6649]
ENSG00000120438	1.712	16.97	TCP1	6	160199530	160210781	6950	NA		0.13816	0.150527	0.101063	0.437098	0.981682	-0.00601743	0.261561	0.999774	t-complex 1 [Source:HGNC Symbol;Acc:11655]
ENSG00000139291	1.712	16.97	TMEM19	12	72079867	72097836	55266	NA		0.0352752	0.131208	0.0618453	0.217621	0.331339	0.166289	0.170527	0.852895	transmembrane protein 19 [Source:HGNC Symbol;Acc:25605]
ENSG00000102103	1.711	16.97	PQBP1	X	48755195	48760420	10084	NA		0.213883	0.0733763	0.0588202	0.537493	0.764034	-0.0456492	0.151743	0.956645	polyglutamine binding protein 1 [Source:HGNC Symbol;Acc:9330]
ENSG00000000460	1.71	16.97	C1orf112	1	169631245	169823221	55732	NA		0.0248799	0.219156	0.0968585	0.180576	0.0394669	0.482495	0.231885	0.629141	chromosome 1 open reading frame 112 [Source:HGNC Symbol;Acc:25565]
ENSG00000101577	1.71	16.97	LPIN2	18	2916992	3013313	9663	NA		0.122392	0.107136	0.0690185	0.410258	0.37152	0.15884	0.177118	0.85656	lipin 2 [Source:HGNC Symbol;Acc:14450]
ENSG00000127507	1.71	16.97	EMR2	19	14843205	14889353	NULL	NA		0.419885	0.0736227	0.0910591	0.72338	0.125554	0.352906	0.228858	0.727037	egf-like module containing, mucin-like, hormone receptor-like 2 [Source:HGNC Symbol;Acc:3337]
ENSG00000165280	1.709	16.97	VCP	9	35056061	35073246	7415	NA		0.58859	0.0436266	0.0805104	0.815989	0.219642	0.259793	0.210603	0.798734	valosin containing protein [Source:HGNC Symbol;Acc:12666]
ENSG00000105613	1.708	16.97	MAST1	19	12949259	12985765	22983	NA		0.907924	-0.0164914	0.142382	0.96126	0.759328	-0.113436	0.369469	0.956645	microtubule associated serine/threonine kinase 1 [Source:HGNC Symbol;Acc:19034]
ENSG00000125445	1.704	20.034	MRPS7	17	73257749	73262456	51081	NA		0.303978	0.115144	0.111687	0.634871	0.290005	0.302383	0.284584	0.834563	mitochondrial ribosomal protein S7 [Source:HGNC Symbol;Acc:14499]
ENSG00000188641	1.704	16.97	DPYD	1	97543299	98386605	1806	NA		0.981042	0.0020506	0.0861726	0.995944	0.084383	0.381579	0.219371	0.687057	dihydropyrimidine dehydrogenase [Source:HGNC Symbol;Acc:3012]
ENSG00000113648	1.702	20.034	H2AFY	5	134669590	134735604	9555	NA		0.143115	0.111222	0.0756173	0.442321	0.17442	0.262455	0.192164	0.785736	H2A histone family, member Y [Source:HGNC Symbol;Acc:4740]
ENSG00000131504	1.702	20.034	DIAPH1	5	140894583	140998622	1729	NA		0.00211785	0.192987	0.0618665	0.0522619	0.170717	0.219716	0.159479	0.785736	diaphanous homolog 1 (Drosophila) [Source:HGNC Symbol;Acc:2876]
ENSG00000143924	1.702	20.034	EML4	2	42396490	42559688	27436	NA		0.0828776	0.130954	0.0750815	0.330406	0.185269	0.252502	0.189576	0.786295	echinoderm microtubule associated protein like 4 [Source:HGNC Symbol;Acc:1316]
ENSG00000159110	1.701	20.034	IFNAR2	21	34602206	34637969	3455	NA		0.217471	0.086164	0.0696154	0.542829	0.789529	-0.0446655	0.166983	0.965298	interferon (alpha, beta and omega) receptor 2 [Source:HGNC Symbol;Acc:5433]
ENSG00000129667	1.7	20.034	RHBDF2	17	74466976	74497508	79651	NA		0.228749	0.123276	0.102068	0.553413	0.212542	0.326266	0.260407	0.798734	rhomboid 5 homolog 2 (Drosophila) [Source:HGNC Symbol;Acc:20788]
ENSG00000165629	1.7	20.034	ATP5C1	10	7830092	7849778	509	NA		0.0474311	0.160831	0.08056	0.247816	0.925544	0.0186826	0.199517	0.986416	ATP synthase, H+ transporting, mitochondrial F1 complex, gamma polypeptide 1 [Source:HGNC Symbol;Acc:833]
ENSG00000168269	1.7	20.034	FOXI1	5	169532901	169536727	2299	NA		0.800895	-0.046703	0.18491	0.915634	0.270228	0.46772	0.422371	0.819151	forkhead box I1 [Source:HGNC Symbol;Acc:3815]
ENSG00000086666	1.699	20.034	ZFAND6	15	80351910	80430735	54469	NA		0.373759	-0.0846868	0.09497	0.683863	0.0817696	0.437565	0.249407	0.686324	zinc finger, AN1-type domain 6 [Source:HGNC Symbol;Acc:30164]
ENSG00000153147	1.699	20.034	SMARCA5	4	144434616	144478639	8467	NA		0.920195	-0.00794028	0.0791405	0.966597	0.562665	0.125355	0.215975	0.897635	SWI/SNF related, matrix associated, actin dependent regulator of chromatin, subfamily a, member 5 [Source:HGNC Symbol;Acc:11101]
ENSG00000173369	1.698	20.034	C1QB	1	22979255	22988031	713	NA		0.0931853	0.259635	0.153813	0.35005	0.107384	0.633866	0.390906	0.707589	complement component 1, q subcomponent, B chain [Source:HGNC Symbol;Acc:1242]
ENSG00000196387	1.698	20.034	ZNF140	12	133656424	133684130	7699	NA		0.775593	0.0205362	0.0719294	0.905385	0.389905	0.141369	0.163859	0.858673	zinc finger protein 140 [Source:HGNC Symbol;Acc:12925]
ENSG00000240403	1.698	20.034	KIR3DL2	19	55361898	55378662	3812	NA		0.266795	0.0587005	0.0526931	0.596016	0.34837	0.125827	0.133682	0.85383	killer cell immunoglobulin-like receptor, three domains, long cytoplasmic tail, 2 [Source:HGNC Symbol;Acc:6339]
ENSG00000117091	1.695	20.034	CD48	1	160648536	160681641	962	NA		0.0167663	0.358449	0.148436	0.140831	0.554572	0.219264	0.370069	0.895951	CD48 molecule [Source:HGNC Symbol;Acc:1683]
ENSG00000122692	1.695	20.034	SMU1	9	33041762	33076665	55234	NA		0.942668	-0.00436459	0.0606022	0.979993	0.0907871	0.278934	0.163673	0.702906	smu-1 suppressor of mec-8 and unc-52 homolog (C. elegans) [Source:HGNC Symbol;Acc:18247]
ENSG00000158869	1.695	20.034	FCER1G	1	161185024	161190489	2207	NA		0.443503	0.098545	0.12831	0.736554	0.241624	0.393139	0.334181	0.805414	Fc fragment of IgE, high affinity I, receptor for; gamma polypeptide [Source:HGNC Symbol;Acc:3611]
ENSG00000036549	1.694	20.034	ZZZ3	1	78028101	78149104	26009	NA		0.249051	-0.114855	0.0993141	0.572596	0.391128	0.210111	0.244169	0.858673	zinc finger, ZZ-type containing 3 [Source:HGNC Symbol;Acc:24523]
ENSG00000127328	1.693	20.034	RAB3IP	12	70132461	70216984	117177	NA		0.0478528	0.264563	0.132774	0.248401	0.856449	-0.0667927	0.368483	0.973678	RAB3A interacting protein (rabin3) [Source:HGNC Symbol;Acc:16508]
ENSG00000138297	1.693	20.034	TIMM23	10	51592080	51623365	100287932	NA		0.328475	0.075634	0.0771846	0.64966	0.14002	0.288397	0.194206	0.749016	translocase of inner mitochondrial membrane 23 homolog (yeast) [Source:HGNC Symbol;Acc:17312]
ENSG00000173221	1.693	20.034	GLRX	5	95087023	95158709	2745	NA		0.882531	-0.0199203	0.134618	0.951098	0.0661023	0.587358	0.316857	0.683647	glutaredoxin (thioltransferase) [Source:HGNC Symbol;Acc:4330]
ENSG00000120705	1.692	20.034	ETF1	5	137841784	137878989	2107	NA		0.662487	0.027741	0.0634484	0.852149	0.51076	0.101441	0.153812	0.884417	eukaryotic translation termination factor 1 [Source:HGNC Symbol;Acc:3477]
ENSG00000134222	1.692	20.034	PSRC1	1	109822178	109825808	84722	NA		0.226859	0.131639	0.108548	0.552174	0.724289	0.0989113	0.279794	0.947697	proline/serine-rich coiled-coil 1 [Source:HGNC Symbol;Acc:24472]
ENSG00000196517	1.69	20.034	SLC6A9	1	44457172	44497139	6536	NA		0.319141	-0.132758	0.132884	0.648092	0.736727	0.118726	0.352376	0.949861	solute carrier family 6 (neurotransmitter transporter, glycine), member 9 [Source:HGNC Symbol;Acc:11056]
ENSG00000150551	1.686	20.034	LYPD1	2	133402337	133429152	116372	NA		0.688835	0.0327433	0.0816344	0.859291	0.949732	-0.0120421	0.190636	0.994074	LY6/PLAUR domain containing 1 [Source:HGNC Symbol;Acc:28431]
ENSG00000197299	1.685	20.034	BLM	15	91260558	91358859	641	NA		0.0033989	0.304292	0.102472	0.0646821	0.189122	0.328967	0.249168	0.786295	Bloom syndrome, RecQ helicase-like [Source:HGNC Symbol;Acc:1058]
ENSG00000124508	1.683	20.034	BTN2A2	6	26383324	26395102	10385	NA		0.688865	0.0232145	0.0578832	0.859291	0.0757783	0.255724	0.142834	0.683647	butyrophilin, subfamily 2, member A2 [Source:HGNC Symbol;Acc:1137]
ENSG00000153721	1.683	20.034	CNKSR3	6	154726311	154831793	154043	NA		0.00294608	-0.548398	0.181865	0.0583397	0.666519	0.20591	0.476714	0.931173	CNKSR family member 3 [Source:HGNC Symbol;Acc:23034]
ENSG00000134697	1.682	20.034	GNL2	1	38032417	38061540	29889	NA		0.751916	0.0194009	0.0612773	0.893388	0.800717	-0.0405872	0.160456	0.965897	guanine nucleotide binding protein-like 2 (nucleolar) [Source:HGNC Symbol;Acc:29925]
ENSG00000108578	1.681	20.034	BLMH	17	28575223	28619074	642	NA		0.458512	-0.0767864	0.103356	0.739169	0.238434	0.302198	0.255131	0.805414	bleomycin hydrolase [Source:HGNC Symbol;Acc:1059]
ENSG00000181143	1.679	20.034	MUC16	19	8959520	9092018	94025	NA		0.893004	0.0358404	0.266078	0.954772	0.212294	-0.787625	0.628296	0.798734	mucin 16, cell surface associated [Source:HGNC Symbol;Acc:15582]
ENSG00000159189	1.676	20.034	C1QC	1	22970123	22974603	714	NA		0.0345758	0.304999	0.143204	0.215073	0.117749	0.564782	0.358597	0.715234	complement component 1, q subcomponent, C chain [Source:HGNC Symbol;Acc:1245]
ENSG00000165704	1.676	20.034	HPRT1	X	133594183	133654543	3251	NA		0.807096	-0.0248262	0.101521	0.91723	0.86384	-0.044755	0.260452	0.973678	hypoxanthine phosphoribosyltransferase 1 [Source:HGNC Symbol;Acc:5157]
ENSG00000107937	1.675	20.034	GTPBP4	10	1034338	1065876	23560	NA		0.0370169	0.186574	0.0887793	0.222379	0.229006	0.274533	0.227122	0.798734	GTP binding protein 4 [Source:HGNC Symbol;Acc:21535]
ENSG00000125450	1.675	20.034	NUP85	17	73201597	73231854	79902	NA		0.104168	0.148239	0.0907537	0.372957	0.0976638	0.396821	0.237819	0.707589	nucleoporin 85kDa [Source:HGNC Symbol;Acc:8734]
ENSG00000134438	1.674	20.034	RAX	18	56934267	56941318	30062	NA		0.528644	0.0392176	0.062119	0.776919	0.199375	0.191439	0.148395	0.792279	retina and anterior neural fold homeobox [Source:HGNC Symbol;Acc:18662]
ENSG00000117362	1.673	20.034	APH1A	1	150237804	150241980	51107	NA		0.628424	0.0435924	0.0899191	0.836697	0.333528	0.226869	0.23371	0.852895	anterior pharynx defective 1 homolog A (C. elegans) [Source:HGNC Symbol;Acc:29509]
ENSG00000104980	1.672	20.034	TIMM44	19	7991604	8008708	10469	NA		0.461005	0.0409452	0.0554203	0.739169	0.743278	0.0460559	0.140316	0.949861	translocase of inner mitochondrial membrane 44 homolog (yeast) [Source:HGNC Symbol;Acc:17316]
ENSG00000137106	1.672	20.034	GRHPR	9	37422663	37436987	9380	NA		0.609521	-0.0332814	0.0650442	0.829946	0.721956	0.0604705	0.169558	0.947697	glyoxylate reductase/hydroxypyruvate reductase [Source:HGNC Symbol;Acc:4570]
ENSG00000137757	1.672	20.034	CASP5	11	104864962	104893895	838	NA		0.0469913	0.127585	0.0637787	0.246321	0.299113	0.157117	0.150697	0.834563	caspase 5, apoptosis-related cysteine peptidase [Source:HGNC Symbol;Acc:1506]
ENSG00000183520	1.671	20.034	UTP11L	1	38474930	38490496	51118	NA		0.508592	0.0396848	0.0599122	0.767532	0.821915	0.0342168	0.151705	0.970588	UTP11-like, U3 small nucleolar ribonucleoprotein, (yeast) [Source:HGNC Symbol;Acc:24329]
ENSG00000132199	1.67	20.034	ENOSF1	18	672546	712676	55556	NA		0.467559	-0.0749012	0.102881	0.744737	0.0335902	0.573879	0.267135	0.588022	enolase superfamily member 1 [Source:HGNC Symbol;Acc:30365]
ENSG00000148835	1.67	20.034	TAF5	10	105127724	105148822	6877	NA		0.444839	0.0462854	0.0604429	0.736554	0.15638	0.22802	0.159924	0.773433	TAF5 RNA polymerase II, TATA box binding protein (TBP)-associated factor, 100kDa [Source:HGNC Symbol;Acc:11539]
ENSG00000050030	1.669	20.034	KIAA2022	X	73952684	74145320	340533	NA		0.0902824	0.179354	0.1053	0.345722	0.943241	-0.0193989	0.27193	0.992104	KIAA2022 [Source:HGNC Symbol;Acc:29433]
ENSG00000117395	1.667	20.034	EBNA1BP2	1	43629846	43727589	10969	NA		0.764577	-0.0228974	0.0763401	0.900838	0.497045	-0.137706	0.20218	0.881779	EBNA1 binding protein 2 [Source:HGNC Symbol;Acc:15531]
ENSG00000136250	1.665	20.034	AOAH	7	36552456	36764154	313	NA		0.0865023	0.182122	0.105652	0.337049	0.462775	0.19502	0.264788	0.881779	acyloxyacyl hydrolase (neutrophil) [Source:HGNC Symbol;Acc:548]
ENSG00000106066	1.664	20.034	CPVL	7	29034847	29235067	54504	NA		0.378042	0.111566	0.126243	0.689067	0.537443	0.188772	0.305277	0.891671	carboxypeptidase, vitellogenic-like [Source:HGNC Symbol;Acc:14399]
ENSG00000007402+780:1539	-1.641	20.034	CACNA2D2	3	50400233	50541675	9254	NA		0.352238	0.156473	0.167758	0.661538	0.370159	-0.381623	0.424324	0.85656	calcium channel, voltage-dependent, alpha 2/delta subunit 2 [Source:HGNC Symbol;Acc:1400]
ENSG00000155886	-1.641	20.034	SLC24A2	9	19515978	19786926	25769	NA		0.035428	-0.240511	0.113461	0.217726	0.884918	-0.0414184	0.285588	0.973678	solute carrier family 24 (sodium/potassium/calcium exchanger), member 2 [Source:HGNC Symbol;Acc:10976]
ENSG00000044524	-1.643	20.034	EPHA3	3	89156674	89531284	2042	NA		0.876726	0.0232966	0.149966	0.948756	0.349418	0.297868	0.317155	0.85383	EPH receptor A3 [Source:HGNC Symbol;Acc:3387]
ENSG00000121417	-1.643	20.034	ZNF211	19	58141761	58154147	10520	NA		0.754884	-0.0267576	0.0855715	0.895587	0.351816	0.202912	0.217133	0.85383	zinc finger protein 211 [Source:HGNC Symbol;Acc:13003]
ENSG00000169291	-1.644	20.034	SHE	1	154442248	154474589	126669	NA		0.983121	0.00186516	0.0880342	0.995952	0.969284	0.00874472	0.226652	0.994074	Src homology 2 domain containing E [Source:HGNC Symbol;Acc:27004]
ENSG00000100288	-1.647	20.034	CHKB	22	51017378	51039884	1120	NA		0.0491539	0.154464	0.0779744	0.251362	0.770235	0.0601952	0.20566	0.958534	choline kinase beta [Source:HGNC Symbol;Acc:1938]
ENSG00000137968	-1.647	20.034	SLC44A5	1	75667816	76076801	204962	NA		0.334643	-0.126297	0.130545	0.651417	0.880157	-0.0465387	0.308051	0.973678	solute carrier family 44, member 5 [Source:HGNC Symbol;Acc:28524]
ENSG00000184779	-1.647	20.034	RPS17	15	82821158	82824972	6218	NA		0.333345	-0.0991322	0.102191	0.650837	0.58182	-0.150761	0.273046	0.901681	ribosomal protein S17 [Source:HGNC Symbol;Acc:10397]
ENSG00000203880	-1.647	20.034	PCMTD2	20	62887048	62926855	55251	NA		0.795564	0.0271881	0.104777	0.913412	0.81812	0.0622949	0.270329	0.970588	protein-L-isoaspartate (D-aspartate) O-methyltransferase domain containing 2 [Source:HGNC Symbol;Acc:15882]
ENSG00000204335	-1.647	20.034	SP5	2	171571861	171574588	389058	NA		0.0681029	0.266185	0.145012	0.293648	0.990371	-0.00416501	0.344446	0.999774	Sp5 transcription factor [Source:HGNC Symbol;Acc:14529]
ENSG00000173137	-1.648	20.034	ADCK5	8	145596790	145618457	203054	NA		0.0230888	0.191771	0.0836692	0.171945	0.24186	-0.249933	0.212558	0.805414	aarF domain containing kinase 5 [Source:HGNC Symbol;Acc:21738]
ENSG00000196132	-1.648	20.034	MYT1	20	62783144	62873604	4661	NA		0.0759327	0.470782	0.263697	0.318584	0.418228	-0.543789	0.669572	0.865552	myelin transcription factor 1 [Source:HGNC Symbol;Acc:7622]
ENSG00000007392	-1.649	20.034	LUC7L	16	238968	279462	55692	NA		0.193781	-0.0914534	0.0701084	0.512067	0.388814	0.163649	0.189248	0.858673	LUC7-like (S. cerevisiae) [Source:HGNC Symbol;Acc:6723]
ENSG00000096006	-1.649	20.034	CRISP3	6	49695097	49712150	10321	NA		0.463896	-0.132036	0.179874	0.739675	0.682631	-0.170915	0.417052	0.933061	cysteine-rich secretory protein 3 [Source:HGNC Symbol;Acc:16904]
ENSG00000107562	-1.649	20.034	CXCL12	10	44793038	44881941	6387	NA		0.339034	-0.142487	0.148628	0.655872	0.578281	-0.213312	0.382738	0.901681	chemokine (C-X-C motif) ligand 12 [Source:HGNC Symbol;Acc:10672]
ENSG00000091138	-1.65	20.034	SLC26A3	7	107405912	107443670	1811	NA		0.0561714	-0.52696	0.274117	0.267398	0.161101	0.946943	0.67178	0.777633	solute carrier family 26, member 3 [Source:HGNC Symbol;Acc:3018]
ENSG00000174827	-1.65	20.034	PDZK1	1	145726918	145764074	5174	NA		0.110061	-0.561356	0.349531	0.3859	0.62972	-0.419894	0.868821	0.9202	PDZ domain containing 1 [Source:HGNC Symbol;Acc:8821]
ENSG00000115556	-1.651	20.034	PLCD4	2	219472488	219501907	84812	NA		0.110429	-0.228892	0.142669	0.3859	0.0561261	0.667388	0.346211	0.683647	phospholipase C, delta 4 [Source:HGNC Symbol;Acc:9062]
ENSG00000140398	-1.651	20.034	NEIL1	15	75639296	75647592	79661	NA		0.00533894	-0.235334	0.0834247	0.0721121	0.201916	0.271313	0.211509	0.793621	nei endonuclease VIII-like 1 (E. coli) [Source:HGNC Symbol;Acc:18448]
ENSG00000172889	-1.652	20.034	EGFL7	9	139553308	139567130	51162	NA		0.210823	0.0937248	0.0746286	0.532536	0.26944	-0.211133	0.190348	0.819151	EGF-like-domain, multiple 7 [Source:HGNC Symbol;Acc:20594]
ENSG00000135775	-1.654	20.034	COG2	1	230778235	230829728	22796	NA		0.708726	-0.0314004	0.0839194	0.867738	0.868538	0.0363572	0.219216	0.973678	component of oligomeric golgi complex 2 [Source:HGNC Symbol;Acc:6546]
ENSG00000225697	-1.654	20.034	SLC26A6	3	48663156	48672926	65010	NA		0.575822	0.0490538	0.0875112	0.813044	0.251318	0.250611	0.217467	0.809794	solute carrier family 26, member 6 [Source:HGNC Symbol;Acc:14472]
ENSG00000243696	-1.654	20.034	MUSTN1	3	52847298	52874278	389125	NA		0.439702	-0.0681556	0.0880047	0.736554	0.00793852	0.611164	0.226579	0.454764	musculoskeletal, embryonic nuclear protein 1 [Source:HGNC Symbol;Acc:22144]
ENSG00000078114	-1.655	20.034	NEBL	10	21068902	21463116	10529	NA		0.126209	-0.19852	0.129202	0.417666	0.495455	0.235845	0.34499	0.881779	nebulette [Source:HGNC Symbol;Acc:16932]
ENSG00000109452	-1.655	20.034	INPP4B	4	142944313	143768585	8821	NA		0.889585	-0.0165286	0.118885	0.953806	0.0446051	0.618355	0.304841	0.639708	inositol polyphosphate-4-phosphatase, type II, 105kDa [Source:HGNC Symbol;Acc:6075]
ENSG00000018625	-1.656	20.034	ATP1A2	1	160085549	160113381	477	NA		0.677074	-0.057154	0.137009	0.855657	0.600375	0.196302	0.373781	0.911467	ATPase, Na+/K+ transporting, alpha 2 polypeptide [Source:HGNC Symbol;Acc:800]
ENSG00000140543	-1.656	20.034	DET1	15	89054790	89089906	55070	NA		0.087204	-0.104991	0.0610439	0.337049	0.787967	0.0439352	0.163013	0.965298	de-etiolated homolog 1 (Arabidopsis) [Source:HGNC Symbol;Acc:25477]
ENSG00000075043	-1.657	20.034	KCNQ2	20	62037542	62103993	3785	NA		0.502418	0.0485551	0.0722467	0.763143	0.235053	0.232242	0.194654	0.802181	potassium voltage-gated channel, KQT-like subfamily, member 2 [Source:HGNC Symbol;Acc:6296]
ENSG00000149557	-1.658	20.034	FEZ1	11	125315646	125366213	9638	NA		0.361116	-0.0963279	0.105204	0.671961	0.30913	0.271627	0.266004	0.836164	fasciculation and elongation protein zeta 1 (zygin I) [Source:HGNC Symbol;Acc:3659]
ENSG00000162949	-1.659	20.034	CAPN13	2	30945637	31043408	92291	NA		0.782041	0.057779	0.208525	0.905385	0.923915	-0.0511148	0.534154	0.985511	calpain 13 [Source:HGNC Symbol;Acc:16663]
ENSG00000115252	-1.66	20.034	PDE1A	2	183004763	183387919	5136	NA		0.305231	-0.125927	0.122464	0.635108	0.652416	-0.148642	0.329235	0.931173	phosphodiesterase 1A, calmodulin-dependent [Source:HGNC Symbol;Acc:8774]
ENSG00000184564	-1.66	20.034	SLITRK6	13	86366925	86373623	84189	NA		0.0555592	-0.47104	0.244411	0.267398	0.675222	-0.25734	0.612768	0.931173	SLIT and NTRK-like family, member 6 [Source:HGNC Symbol;Acc:23503]
ENSG00000163820	-1.661	20.034	FYCO1	3	45959396	46037316	79443	NA		0.0208637	-0.166476	0.0714055	0.162563	0.0793238	0.317341	0.179408	0.684061	FYVE and coiled-coil domain containing 1 [Source:HGNC Symbol;Acc:14673]
ENSG00000142599	-1.664	20.034	RERE	1	8412457	8877702	473	NA		0.452769	-0.0645224	0.0857465	0.738559	0.112389	0.364848	0.228226	0.709733	arginine-glutamic acid dipeptide (RE) repeats [Source:HGNC Symbol;Acc:9965]
ENSG00000123636	-1.665	20.034	BAZ2B	2	160175490	160473203	29994	NA		0.782027	0.0235867	0.0851192	0.905385	0.272095	0.241729	0.219148	0.819151	bromodomain adjacent to zinc finger domain, 2B [Source:HGNC Symbol;Acc:963]
ENSG00000146054	-1.665	20.034	TRIM7	5	180620924	180632293	81786	NA		0.21665	0.107963	0.0870711	0.542131	0.546854	-0.135141	0.223707	0.891953	tripartite motif containing 7 [Source:HGNC Symbol;Acc:16278]
ENSG00000143196	-1.666	20.034	DPT	1	168664697	168698502	1805	NA		0.479364	-0.11967	0.168825	0.749415	0.726149	-0.155263	0.442309	0.947697	dermatopontin [Source:HGNC Symbol;Acc:3011]
ENSG00000168350	-1.667	20.034	DEGS2	14	100612756	100626500	123099	NA		0.0447555	-0.364765	0.180454	0.243717	0.435849	0.343975	0.440039	0.879374	delta(4)-desaturase, sphingolipid 2 [Source:HGNC Symbol;Acc:20113]
ENSG00000036257	-1.668	20.034	CUL3	2	225334867	225450110	8452	NA		0.78966	0.0125355	0.0469216	0.909981	0.757938	0.0350705	0.11355	0.956645	cullin 3 [Source:HGNC Symbol;Acc:2553]
ENSG00000099139	-1.668	20.034	PCSK5	9	78505560	78977255	5125	NA		0.365676	-0.115636	0.127501	0.677746	0.64064	0.143672	0.30704	0.928263	proprotein convertase subtilisin/kexin type 5 [Source:HGNC Symbol;Acc:8747]
ENSG00000157445	-1.67	20.034	CACNA2D3	3	54156574	55108584	55799	NA		0.703118	0.048755	0.127719	0.866206	0.855094	0.0572758	0.312991	0.973678	calcium channel, voltage-dependent, alpha 2/delta subunit 3 [Source:HGNC Symbol;Acc:15460]
ENSG00000183888	-1.67	20.034	C1orf64	1	16330731	16335302	149563	NA		0.660606	-0.151537	0.344541	0.851908	0.0252822	1.79257	0.791839	0.548008	chromosome 1 open reading frame 64 [Source:HGNC Symbol;Acc:28339]
ENSG00000101955	-1.671	20.034	SRPX	X	38008589	38080696	8406	NA		0.35894	-0.135486	0.1473	0.669465	0.792523	-0.0972648	0.369001	0.965298	sushi-repeat containing protein, X-linked [Source:HGNC Symbol;Acc:11309]
ENSG00000126458	-1.673	20.034	RRAS	19	50138552	50143400	6237	NA		0.912477	-0.00897814	0.0815654	0.963142	0.0703138	0.369263	0.202309	0.683647	related RAS viral (r-ras) oncogene homolog [Source:HGNC Symbol;Acc:10447]
ENSG00000137440	-1.673	20.034	FGFBP1	4	15937192	15940363	9982	NA		0.549775	0.0509478	0.0850189	0.79445	0.767155	0.0653875	0.220357	0.9576	fibroblast growth factor binding protein 1 [Source:HGNC Symbol;Acc:19695]
ENSG00000204977	-1.673	20.034	TRIM13	13	50570024	50594617	10206	NA		0.197835	-0.0904395	0.0699657	0.514457	0.780051	-0.0519258	0.185551	0.961766	tripartite motif containing 13 [Source:HGNC Symbol;Acc:9976]
ENSG00000005486	-1.677	20.034	RHBDD2	7	75471920	75518244	57414	NA		0.366444	-0.0868014	0.0958614	0.677746	0.615102	-0.120955	0.239969	0.911467	rhomboid domain containing 2 [Source:HGNC Symbol;Acc:23082]
ENSG00000119699	-1.68	20.034	TGFB3	14	76424442	76449334	7043	NA		0.0798009	-0.215017	0.122028	0.328074	0.743003	0.102016	0.310462	0.949861	transforming growth factor, beta 3 [Source:HGNC Symbol;Acc:11769]
ENSG00000244094	-1.68	20.034	SPRR2F	1	153084590	153085991	6705	NA		0.61974	-0.0163876	0.0329666	0.830751	0.454769	0.0671653	0.089579	0.881779	small proline-rich protein 2F [Source:HGNC Symbol;Acc:11266]
ENSG00000085733	-1.681	20.034	CTTN	11	70244510	70282690	2017	NA		0.651053	0.0516264	0.113947	0.847982	0.666377	-0.120464	0.278766	0.931173	cortactin [Source:HGNC Symbol;Acc:3338]
ENSG00000167757	-1.681	20.034	KLK11	19	51525489	51531290	11012	NA		0.170899	-0.503619	0.366285	0.487761	0.873953	-0.145887	0.917756	0.973678	kallikrein-related peptidase 11 [Source:HGNC Symbol;Acc:6359]
ENSG00000135437	-1.682	20.034	RDH5	12	56114151	56118489	5959	NA		0.810273	0.0303222	0.126114	0.917852	0.513927	0.214192	0.327225	0.884417	retinol dehydrogenase 5 (11-cis/9-cis) [Source:HGNC Symbol;Acc:9940]
ENSG00000175600	-1.682	20.034	C7orf10	7	40174575	40900362	NULL	NA		0.812418	-0.0424893	0.178778	0.918046	0.254424	0.517113	0.451686	0.811323	chromosome 7 open reading frame 10 [Source:HGNC Symbol;Acc:16001]
ENSG00000163864	-1.683	20.034	NMNAT3	3	139279022	139396859	349565	NA		0.33608	-0.155023	0.160716	0.65263	0.0490413	0.846238	0.425824	0.659371	nicotinamide nucleotide adenylyltransferase 3 [Source:HGNC Symbol;Acc:20989]
ENSG00000079150	-1.684	20.034	FKBP7	2	179328391	179343327	51661	NA		0.285042	-0.0636529	0.0593597	0.613283	0.721052	-0.0556782	0.155592	0.947697	FK506 binding protein 7 [Source:HGNC Symbol;Acc:3723]
ENSG00000089199	-1.684	20.034	CHGB	20	5892076	5906007	1114	NA		0.163635	0.312159	0.223163	0.477218	0.955537	-0.028045	0.502009	0.994074	chromogranin B (secretogranin 1) [Source:HGNC Symbol;Acc:1930]
ENSG00000109323	-1.684	20.034	MANBA	4	103552660	103682151	4126	NA		0.960231	0.00533579	0.106856	0.989853	0.838985	0.0544174	0.267264	0.973678	mannosidase, beta A, lysosomal [Source:HGNC Symbol;Acc:6831]
ENSG00000112306	-1.686	20.034	RPS12	6	133135580	133138703	6206	NA		0.327592	-0.0769923	0.078427	0.649184	0.00586594	-0.570199	0.203459	0.413506	ribosomal protein S12 [Source:HGNC Symbol;Acc:10385]
ENSG00000162104	-1.686	20.034	ADCY9	16	4012657	4166186	115	NA		0.51167	-0.0781389	0.118829	0.769263	0.580794	-0.175642	0.317245	0.901681	adenylate cyclase 9 [Source:HGNC Symbol;Acc:240]
ENSG00000103269	-1.688	20.034	RHBDL1	16	725666	728268	9028	NA		0.183973	-0.233833	0.175305	0.502002	0.390761	-0.389768	0.452597	0.858673	rhomboid, veinlet-like 1 (Drosophila) [Source:HGNC Symbol;Acc:10007]
ENSG00000131016	-1.688	20.034	AKAP12	6	151561134	151679692	9590	NA		0.493764	-0.0657637	0.0958983	0.755117	0.731372	0.0844008	0.24531	0.949126	A kinase (PRKA) anchor protein 12 [Source:HGNC Symbol;Acc:370]
ENSG00000136158	-1.688	20.034	SPRY2	13	80910111	80915086	10253	NA		0.154797	-0.141598	0.0990939	0.461153	0.250209	-0.282527	0.244586	0.809794	sprouty homolog 2 (Drosophila) [Source:HGNC Symbol;Acc:11270]
ENSG00000131781	-1.689	20.034	FMO5	1	146646930	146714700	2330	NA		0.006562	-0.476105	0.173063	0.082316	0.110285	0.65399	0.406671	0.707589	flavin containing monooxygenase 5 [Source:HGNC Symbol;Acc:3773]
ENSG00000167103	-1.69	20.034	PIP5KL1	9	130683158	130693076	138429	NA		0.0422589	-0.19335	0.0945084	0.238674	0.452376	-0.181022	0.240152	0.881779	phosphatidylinositol-4-phosphate 5-kinase-like 1 [Source:HGNC Symbol;Acc:28711]
ENSG00000173432	-1.69	20.034	SAA1	11	18287721	18291524	6288	NA		0.729571	0.0930501	0.26874	0.879213	0.724819	-0.243034	0.68886	0.947697	serum amyloid A1 [Source:HGNC Symbol;Acc:10513]
ENSG00000182472	-1.691	20.034	CAPN12	19	39220832	39235114	147968	NA		0.911644	0.0153955	0.138543	0.963142	0.181681	-0.483413	0.359962	0.785736	calpain 12 [Source:HGNC Symbol;Acc:13249]
ENSG00000256294	-1.691	20.034	ZNF225	19	44617548	44637255	7768	NA		0.970554	-0.001817	0.0491533	0.992204	0.00636514	0.343579	0.123838	0.413506	zinc finger protein 225 [Source:HGNC Symbol;Acc:13018]
ENSG00000117305	-1.693	20.034	HMGCL	1	24128375	24165110	3155	NA		0.35467	-0.0698059	0.0752204	0.663042	0.531507	0.121782	0.194098	0.891671	3-hydroxymethyl-3-methylglutaryl-CoA lyase [Source:HGNC Symbol;Acc:5005]
ENSG00000135773	-1.693	20.034	CAPN9	1	230883130	230937749	10753	NA		0.603831	-0.104525	0.201073	0.827109	0.446871	-0.376086	0.492897	0.881779	calpain 9 [Source:HGNC Symbol;Acc:1486]
ENSG00000170293	-1.693	20.034	CMTM8	3	32280171	32411817	152189	NA		0.859117	0.0274294	0.154307	0.941535	0.349028	-0.360551	0.383586	0.85383	CKLF-like MARVEL transmembrane domain containing 8 [Source:HGNC Symbol;Acc:19179]
ENSG00000196805	-1.693	20.034	SPRR2B	1	153042704	153113927	6701	NA		0.138875	0.0379482	0.0255246	0.437632	0.869795	-0.0111529	0.0679019	0.973678	small proline-rich protein 2B [Source:HGNC Symbol;Acc:11262]
ENSG00000072682	-1.695	20.034	P4HA2	5	131527531	131631008	8974	NA		0.0844812	0.160123	0.0922869	0.333313	0.595277	0.117568	0.220765	0.909357	prolyl 4-hydroxylase, alpha polypeptide II [Source:HGNC Symbol;Acc:8547]
ENSG00000196335	-1.697	16.97	STK31	7	23749786	23872132	56164	NA		0.507127	-0.0582657	0.0876601	0.767389	0.0133595	0.530524	0.211433	0.461134	serine/threonine kinase 31 [Source:HGNC Symbol;Acc:11407]
ENSG00000102001	-1.698	16.97	CACNA1F	X	49061523	49089833	778	NA		0.00370002	-0.394549	0.134108	0.0661416	0.398446	-0.289194	0.341329	0.864048	calcium channel, voltage-dependent, L type, alpha 1F subunit [Source:HGNC Symbol;Acc:1393]
ENSG00000158813	-1.698	16.97	EDA	X	68835911	69259319	1896	NA		0.255537	-0.0811915	0.0711757	0.576489	0.695521	-0.0747569	0.190578	0.938223	ectodysplasin A [Source:HGNC Symbol;Acc:3157]
ENSG00000109610	-1.699	16.97	SOD3	4	24797085	24802464	6649	NA		0.560293	-0.0597866	0.102459	0.802419	0.875533	0.0419994	0.267596	0.973678	superoxide dismutase 3, extracellular [Source:HGNC Symbol;Acc:11181]
ENSG00000152154	-1.699	16.97	TMEM178	2	39892122	39945103	NULL	NA		0.0617082	-0.233175	0.124004	0.279604	0.489501	-0.223477	0.322422	0.881779	transmembrane protein 178 [Source:HGNC Symbol;Acc:28517]
ENSG00000196139	-1.699	16.97	AKR1C3	10	5077549	5149878	8644	NA		0.528059	-0.117126	0.185259	0.776919	0.892938	-0.0665245	0.493293	0.973678	aldo-keto reductase family 1, member C3 (3-alpha hydroxysteroid dehydrogenase, type II) [Source:HGNC Symbol;Acc:386]
ENSG00000198573	-1.699	16.97	SPANXC	X	140335596	140336629	64663	NA		0.725618	-0.0461551	0.131301	0.877492	0.823021	0.085554	0.381726	0.970588	SPANX family, member C [Source:HGNC Symbol;Acc:14331]
ENSG00000144366	-1.7	16.97	GULP1	2	189156396	189460653	51454	NA		0.564393	-0.0587535	0.101752	0.804814	0.558327	-0.150187	0.255909	0.897271	GULP, engulfment adaptor PTB domain containing 1 [Source:HGNC Symbol;Acc:18649]
ENSG00000166482	-1.7	16.97	MFAP4	17	19286755	19290553	4239	NA		0.402232	-0.17415	0.207402	0.712119	0.886732	-0.0733262	0.513752	0.973678	microfibrillar-associated protein 4 [Source:HGNC Symbol;Acc:7035]
ENSG00000184731	-1.701	16.97	FAM110C	2	38814	46870	642273	NA		0.812586	0.0199637	0.0840762	0.918046	0.0180894	0.48292	0.201652	0.536838	family with sequence similarity 110, member C [Source:HGNC Symbol;Acc:33340]
ENSG00000007541	-1.702	16.97	PIGQ	16	616995	634136	9091	NA		0.227443	-0.124682	0.102941	0.552755	0.594378	0.140807	0.263758	0.909357	phosphatidylinositol glycan anchor biosynthesis, class Q [Source:HGNC Symbol;Acc:14135]
ENSG00000166548	-1.705	16.97	TK2	16	66503715	66586447	7084	NA		0.977143	-0.00172801	0.0602262	0.995944	0.00192096	0.482279	0.152219	0.308122	thymidine kinase 2, mitochondrial [Source:HGNC Symbol;Acc:11831]
ENSG00000101162	-1.706	16.97	TUBB1	20	57594309	57601709	81027	NA		0.441192	-0.0507265	0.065714	0.736554	0.538744	-0.104564	0.169641	0.89179	tubulin, beta 1 class VI [Source:HGNC Symbol;Acc:16257]
ENSG00000144589	-1.706	16.97	STK11IP	2	220462582	220481173	114790	NA		0.213561	0.0775404	0.0621143	0.537493	0.637001	0.0697165	0.147382	0.924425	serine/threonine kinase 11 interacting protein [Source:HGNC Symbol;Acc:19184]
ENSG00000165943	-1.706	16.97	MOAP1	14	93648541	93651273	64112	NA		0.0856143	-0.14089	0.0814999	0.33494	0.938721	0.0161563	0.20974	0.990598	modulator of apoptosis 1 [Source:HGNC Symbol;Acc:16658]
ENSG00000176435	-1.706	16.97	CLEC14A	14	38723308	38725574	161198	NA		0.463911	-0.069239	0.094328	0.739675	0.895855	-0.0322961	0.246231	0.974204	C-type lectin domain family 14, member A [Source:HGNC Symbol;Acc:19832]
ENSG00000181929	-1.706	16.97	PRKAG1	12	49396057	49412980	5571	NA		0.805275	-0.0177901	0.0720545	0.91723	0.389425	0.151505	0.17543	0.858673	protein kinase, AMP-activated, gamma 1 non-catalytic subunit [Source:HGNC Symbol;Acc:9385]
ENSG00000167702	-1.708	16.97	KIFC2	8	145691426	145699585	90990	NA		0.389683	0.124541	0.144425	0.697602	0.394685	-0.32583	0.381511	0.860206	kinesin family member C2 [Source:HGNC Symbol;Acc:29530]
ENSG00000189060	-1.71	16.97	H1F0	22	38201114	38203442	3005	NA		0.0284436	-0.237431	0.107468	0.194142	0.0655203	0.506161	0.272459	0.683647	H1 histone family, member 0 [Source:HGNC Symbol;Acc:4714]
ENSG00000178188	-1.711	16.97	SH2B1	16	28857921	28885526	25970	NA		0.0608289	-0.134466	0.0712653	0.277976	0.11665	0.293723	0.18593	0.715234	SH2B adaptor protein 1 [Source:HGNC Symbol;Acc:30417]
ENSG00000128591	-1.712	16.97	FLNC	7	128470431	128499328	2318	NA		0.581785	-0.0750121	0.135941	0.813071	0.491406	0.231272	0.335141	0.881779	filamin C, gamma [Source:HGNC Symbol;Acc:3756]
ENSG00000197343	-1.712	16.97	ZNF655	7	99156029	99205433	79027	NA		0.442791	-0.0499482	0.0649332	0.736554	0.0353339	-0.311183	0.146285	0.596585	zinc finger protein 655 [Source:HGNC Symbol;Acc:30899]
ENSG00000213741	-1.712	16.97	RPS29	14	50043390	50065408	6235	NA		0.186895	-0.184417	0.139184	0.504629	0.670014	-0.147048	0.344277	0.931173	ribosomal protein S29 [Source:HGNC Symbol;Acc:10419]
ENSG00000007384	-1.714	16.97	RHBDF1	16	108058	126354	64285	NA		0.927934	-0.0098709	0.108981	0.971806	0.655617	0.123146	0.275478	0.931173	rhomboid 5 homolog 1 (Drosophila) [Source:HGNC Symbol;Acc:20561]
ENSG00000019995	-1.714	16.97	ZRANB1	10	126630692	126676758	54764	NA		0.813134	0.0176578	0.0745874	0.918046	0.380506	-0.168709	0.191708	0.85656	zinc finger, RAN-binding domain containing 1 [Source:HGNC Symbol;Acc:18224]
ENSG00000198478	-1.714	16.97	SH3BGRL2	6	80341000	80413372	83699	NA		0.221609	-0.160238	0.130635	0.547705	0.42818	-0.240778	0.302921	0.87202	SH3 domain binding glutamic acid-rich protein like 2 [Source:HGNC Symbol;Acc:15567]
ENSG00000257365	-1.714	16.97	FNTB	14	65453438	65529368	2342	NA		0.838495	0.0136825	0.0670314	0.933602	0.537525	0.104294	0.168695	0.891671	farnesyltransferase, CAAX box, beta [Source:HGNC Symbol;Acc:3785]
ENSG00000106211	-1.715	16.97	HSPB1	7	75931861	75933612	3315	NA		0.00505757	0.369794	0.130253	0.0721121	0.432799	-0.256116	0.325469	0.876527	heat shock 27kDa protein 1 [Source:HGNC Symbol;Acc:5246]
ENSG00000177200	-1.715	16.97	CHD9	16	53088945	53363062	80205	NA		0.736435	0.0298631	0.0885853	0.882182	0.827932	-0.0496268	0.227851	0.972059	chromodomain helicase DNA binding protein 9 [Source:HGNC Symbol;Acc:25701]
ENSG00000187513	-1.715	16.97	GJA4	1	35258599	35261348	2701	NA		0.719437	0.0343031	0.0953425	0.876605	0.708016	-0.0972204	0.259003	0.941507	gap junction protein, alpha 4, 37kDa [Source:HGNC Symbol;Acc:4278]
ENSG00000163453	-1.717	16.97	IGFBP7	4	57896939	57976551	3490	NA		0.898833	-0.0141966	0.111504	0.957959	0.690619	-0.117194	0.293774	0.934812	insulin-like growth factor binding protein 7 [Source:HGNC Symbol;Acc:5476]
ENSG00000113916	-1.718	16.97	BCL6	3	187439165	187463515	604	NA		0.0049506	-0.335677	0.11794	0.0721121	0.947856	0.0205811	0.314074	0.994074	B-cell CLL/lymphoma 6 [Source:HGNC Symbol;Acc:1001]
ENSG00000167080	-1.718	16.97	B4GALNT2	17	47209822	47247351	124872	NA		0.692807	-0.0341766	0.0863705	0.861615	0.153543	0.284802	0.19837	0.770907	beta-1,4-N-acetyl-galactosaminyl transferase 2 [Source:HGNC Symbol;Acc:24136]
ENSG00000185033	-1.718	16.97	SEMA4B	15	90703836	90772911	10509	NA		0.581923	-0.0648686	0.117601	0.813071	0.605829	0.150334	0.290599	0.911467	sema domain, immunoglobulin domain (Ig), transmembrane domain (TM) and short cytoplasmic domain, (semaphorin) 4B [Source:HGNC Symbol;Acc:10730]
ENSG00000116251	-1.719	16.97	RPL22	1	6241329	6269449	6146	NA		0.132458	-0.13939	0.0922207	0.428046	0.703178	-0.0888234	0.232586	0.941507	ribosomal protein L22 [Source:HGNC Symbol;Acc:10315]
ENSG00000132669	-1.719	16.97	RIN2	20	19867165	19983101	54453	NA		0.0335247	-0.213411	0.0996066	0.214218	0.407075	0.21212	0.255009	0.865552	Ras and Rab interactor 2 [Source:HGNC Symbol;Acc:18750]
ENSG00000145423	-1.72	16.97	SFRP2	4	154701744	154710272	6423	NA		0.138618	-0.252859	0.169966	0.437632	0.671235	0.18388	0.432211	0.931173	secreted frizzled-related protein 2 [Source:HGNC Symbol;Acc:10777]
ENSG00000084444	-1.721	16.97	KIAA1467	12	13197218	13295455	57613	NA		0.345296	-0.193315	0.204287	0.660498	0.34941	0.465894	0.496053	0.85383	KIAA1467 [Source:HGNC Symbol;Acc:29288]
ENSG00000105472	-1.721	16.97	CLEC11A	19	51226605	51228979	6320	NA		0.14312	-0.196186	0.133384	0.442321	0.495133	-0.222533	0.325274	0.881779	C-type lectin domain family 11, member A [Source:HGNC Symbol;Acc:10576]
ENSG00000140948	-1.724	16.97	ZCCHC14	16	87439852	87525651	23174	NA		0.217786	0.0965995	0.0781004	0.542829	0.38591	0.168715	0.193912	0.857578	zinc finger, CCHC domain containing 14 [Source:HGNC Symbol;Acc:24134]
ENSG00000145362	-1.724	16.97	ANK2	4	113739265	114309884	287	NA		0.672994	-0.0399393	0.0944751	0.855657	0.983659	0.00493532	0.240484	0.999774	ankyrin 2, neuronal [Source:HGNC Symbol;Acc:493]
ENSG00000078098	-1.728	16.97	FAP	2	163027194	163101661	2191	NA		0.806977	-0.036003	0.147134	0.91723	0.794914	0.0979423	0.376005	0.965298	fibroblast activation protein, alpha [Source:HGNC Symbol;Acc:3590]
ENSG00000169964	-1.728	16.97	TMEM42	3	44903361	44907162	131616	NA		0.0580766	-0.172853	0.0906148	0.271032	0.599759	0.11917	0.22653	0.911467	transmembrane protein 42 [Source:HGNC Symbol;Acc:28444]
ENSG00000119630	-1.729	16.97	PGF	14	75408537	75422487	5228	NA		0.623033	-0.0322582	0.0655088	0.832787	0.745782	-0.0549363	0.16908	0.950099	placental growth factor [Source:HGNC Symbol;Acc:8893]
ENSG00000130751	-1.73	16.97	NPAS1	19	47524143	47549016	4861	NA		0.0444872	-0.209191	0.103358	0.243717	0.694933	-0.105266	0.267809	0.938223	neuronal PAS domain protein 1 [Source:HGNC Symbol;Acc:7894]
ENSG00000092607	-1.731	16.97	TBX15	1	119425666	119532179	6913	NA		0.999253	8.07954e-05	0.0861627	0.999352	0.0452935	0.412816	0.204178	0.642927	T-box 15 [Source:HGNC Symbol;Acc:11594]
ENSG00000132517	-1.731	16.97	GPR172B	17	4935895	4955304	NULL	NA		0.646915	0.05085	0.110823	0.847982	0.60566	0.143735	0.277713	0.911467	G protein-coupled receptor 172B [Source:HGNC Symbol;Acc:30225]
ENSG00000166949	-1.731	16.97	SMAD3	15	67356101	67487533	4088	NA		0.133565	-0.136345	0.0904655	0.428476	0.795743	0.0617353	0.237988	0.965298	SMAD family member 3 [Source:HGNC Symbol;Acc:6769]
ENSG00000135407	-1.732	16.97	AVIL	12	58191159	58212487	10677	NA		0.771518	0.0272812	0.0938023	0.904617	0.968928	0.00920642	0.235886	0.994074	advillin [Source:HGNC Symbol;Acc:14188]
ENSG00000144810	-1.732	16.97	COL8A1	3	99357319	99518070	1295	NA		0.234705	-0.221173	0.185483	0.559977	0.370279	0.408501	0.454323	0.85656	collagen, type VIII, alpha 1 [Source:HGNC Symbol;Acc:2215]
ENSG00000151365	-1.732	16.97	THRSP	11	77774907	77779397	7069	NA		0.904407	0.0381284	0.317027	0.960832	0.0538841	1.5285	0.785526	0.683647	thyroid hormone responsive [Source:HGNC Symbol;Acc:11800]
ENSG00000175264	-1.732	16.97	CHST1	11	45670427	45687172	8534	NA		0.578861	0.0806916	0.145107	0.813056	0.845121	0.0675947	0.345318	0.973678	carbohydrate (keratan sulfate Gal-6) sulfotransferase 1 [Source:HGNC Symbol;Acc:1969]
ENSG00000131043	-1.734	16.97	C20orf4	20	34824381	34858840	NULL	NA		0.011691	0.142025	0.0557409	0.115756	0.30229	0.149411	0.144254	0.834563	chromosome 20 open reading frame 4 [Source:HGNC Symbol;Acc:15886]
ENSG00000185324	-1.734	16.97	CDK10	16	89747145	89762772	8558	NA		0.0731905	0.145196	0.0805561	0.308941	0.1998	-0.261886	0.203196	0.792279	cyclin-dependent kinase 10 [Source:HGNC Symbol;Acc:1770]
ENSG00000125775	-1.735	16.97	SDCBP2	20	1290619	1309883	27111	NA		0.352354	0.100035	0.107276	0.661538	0.56443	-0.154215	0.266905	0.897635	syndecan binding protein (syntenin) 2 [Source:HGNC Symbol;Acc:15756]
ENSG00000162065	-1.735	16.97	TBC1D24	16	2525147	2555735	57465	NA		0.971452	0.00306564	0.0855417	0.99249	0.693341	-0.0881216	0.222966	0.936916	TBC1 domain family, member 24 [Source:HGNC Symbol;Acc:29203]
ENSG00000165617	-1.735	16.97	DACT1	14	59100685	59115039	51339	NA		0.457229	-0.0860428	0.115484	0.739169	0.411118	0.232053	0.281396	0.865552	dapper, antagonist of beta-catenin, homolog 1 (Xenopus laevis) [Source:HGNC Symbol;Acc:17748]
ENSG00000205544	-1.735	16.97	C17orf61	17	7306294	7307456	NULL	NA		0.556883	-0.0529794	0.0900088	0.800119	0.208905	-0.295268	0.233784	0.798734	chromosome 17 open reading frame 61 [Source:HGNC Symbol;Acc:28618]
ENSG00000250722	-1.735	16.97	SEPP1	5	42799982	42887494	6414	NA		0.165635	0.20824	0.149582	0.4799	0.468738	0.292319	0.402247	0.881779	selenoprotein P, plasma, 1 [Source:HGNC Symbol;Acc:10751]
ENSG00000069812	-1.736	16.97	HES2	1	6472478	6484730	54626	NA		0.684583	0.0712343	0.17507	0.857198	0.651619	-0.197136	0.435578	0.931173	hairy and enhancer of split 2 (Drosophila) [Source:HGNC Symbol;Acc:16005]
ENSG00000111077	-1.736	16.97	TENC1	12	53440753	53458156	NULL	NA		0.305379	-0.0725341	0.0705612	0.635108	0.699244	0.0661074	0.170725	0.940389	tensin like C1 domain containing phosphatase (tensin 2) [Source:HGNC Symbol;Acc:19737]
ENSG00000127533	-1.736	16.97	F2RL3	19	16999826	17002830	9002	NA		0.738158	0.0217998	0.0651086	0.883586	0.420432	0.131927	0.163216	0.865552	coagulation factor II (thrombin) receptor-like 3 [Source:HGNC Symbol;Acc:3540]
ENSG00000197958	-1.737	16.97	RPL12	9	130209953	130213684	6136	NA		0.32056	-0.0785818	0.078888	0.648936	0.0493295	-0.398744	0.200905	0.659371	ribosomal protein L12 [Source:HGNC Symbol;Acc:10302]
ENSG00000137273	-1.738	16.97	FOXF2	6	1390069	1395832	2295	NA		0.522126	0.0554749	0.0864962	0.776919	0.989896	-0.00276451	0.217862	0.999774	forkhead box F2 [Source:HGNC Symbol;Acc:3810]
ENSG00000165799	-1.739	16.97	RNASE7	14	21510385	21512393	84659	NA		0.0411205	0.0926892	0.0450511	0.23467	0.823732	-0.0246828	0.110582	0.970588	ribonuclease, RNase A family, 7 [Source:HGNC Symbol;Acc:19278]
ENSG00000128645	-1.74	16.97	HOXD1	2	177053307	177055688	3231	NA		0.987259	-0.00189215	0.11832	0.995952	0.515081	0.186841	0.286225	0.884417	homeobox D1 [Source:HGNC Symbol;Acc:5132]
ENSG00000138722	-1.74	16.97	MMRN1	4	90800683	90875780	22915	NA		0.995409	0.000907528	0.157509	0.998953	0.229475	-0.504243	0.417585	0.798734	multimerin 1 [Source:HGNC Symbol;Acc:7178]
ENSG00000185559	-1.74	16.97	DLK1	14	101192042	101201539	8788	NA		0.310918	-0.189383	0.186359	0.639375	0.838682	-0.0926467	0.454156	0.973678	delta-like 1 homolog (Drosophila) [Source:HGNC Symbol;Acc:2907]
ENSG00000120332	-1.742	16.97	TNN	1	175036994	175117202	63923	NA		0.193074	-0.155876	0.119305	0.512067	0.888843	-0.0430421	0.307336	0.973678	tenascin N [Source:HGNC Symbol;Acc:22942]
ENSG00000145244	-1.742	16.97	CORIN	4	47596015	47840123	10699	NA		0.426602	-0.144479	0.181308	0.726147	0.233545	0.5362	0.447961	0.798734	corin, serine peptidase [Source:HGNC Symbol;Acc:19012]
ENSG00000182809	-1.742	16.97	CRIP2	14	105939299	105946499	1397	NA		0.493652	0.0947034	0.138063	0.755117	0.122515	-0.510013	0.328054	0.725146	cysteine-rich protein 2 [Source:HGNC Symbol;Acc:2361]
ENSG00000144619	-1.743	16.97	CNTN4	3	2140497	3099645	152330	NA		0.637925	-0.0620358	0.131594	0.843342	0.970387	-0.012752	0.342831	0.994569	contactin 4 [Source:HGNC Symbol;Acc:2174]
ENSG00000070193	-1.745	16.97	FGF10	5	44303646	44389808	2255	NA		0.011999	-0.408863	0.161063	0.117356	0.339879	0.33798	0.352794	0.85383	fibroblast growth factor 10 [Source:HGNC Symbol;Acc:3666]
ENSG00000109475	-1.746	16.97	RPL34	4	109541722	109551568	6164	NA		0.325153	-0.0992928	0.100633	0.649184	0.48186	-0.168752	0.239232	0.881779	ribosomal protein L34 [Source:HGNC Symbol;Acc:10340]
ENSG00000164188	-1.747	16.97	RANBP3L	5	36248536	36302216	202151	NA		0.0553418	-0.318552	0.16514	0.267398	0.44131	0.322682	0.417763	0.881779	RAN binding protein 3-like [Source:HGNC Symbol;Acc:26353]
ENSG00000173805	-1.747	16.97	HAP1	17	39873994	39890896	9001	NA		0.799362	-0.0175075	0.068776	0.915187	0.742024	-0.0588498	0.178391	0.949861	huntingtin-associated protein 1 [Source:HGNC Symbol;Acc:4812]
ENSG00000104863	-1.749	16.97	LIN7B	19	49617581	49621717	64130	NA		0.0333637	0.208893	0.0974083	0.214218	0.836898	-0.0525285	0.25464	0.973678	lin-7 homolog B (C. elegans) [Source:HGNC Symbol;Acc:17788]
ENSG00000050426	-1.75	16.97	LETMD1	12	51441745	51454207	25875	NA		0.0551893	-0.125289	0.0649097	0.267398	0.431705	0.134295	0.170255	0.875418	LETM1 domain containing 1 [Source:HGNC Symbol;Acc:24241]
ENSG00000112902	-1.752	16.97	SEMA5A	5	9035138	9546187	9037	NA		0.347201	-0.0835107	0.0886004	0.660498	0.815268	0.0540745	0.230969	0.969378	sema domain, seven thrombospondin repeats (type 1 and type 1-like), transmembrane domain (TM) and short cytoplasmic domain, (semaphorin) 5A [Source:HGNC Symbol;Acc:10736]
ENSG00000189221	-1.753	16.97	MAOA	X	43515467	43606068	4128	NA		0.743319	0.0815884	0.248763	0.887035	0.889225	0.0883859	0.633296	0.973678	monoamine oxidase A [Source:HGNC Symbol;Acc:6833]
ENSG00000107736	-1.754	16.97	CDH23	10	73156691	73575702	64072	NA		0.51788	-0.0605204	0.0934069	0.773444	0.673949	0.0933023	0.221247	0.931173	cadherin-related 23 [Source:HGNC Symbol;Acc:13733]
ENSG00000130595	-1.754	16.97	TNNT3	11	1940792	1959936	7140	NA		0.85473	0.0198542	0.108282	0.941141	0.321076	0.295387	0.296532	0.844929	troponin T type 3 (skeletal, fast) [Source:HGNC Symbol;Acc:11950]
ENSG00000151240	-1.754	16.97	DIP2C	10	320130	735683	22982	NA		0.339513	-0.0733983	0.0766378	0.655872	0.390129	0.170642	0.197883	0.858673	DIP2 disco-interacting protein 2 homolog C (Drosophila) [Source:HGNC Symbol;Acc:29150]
ENSG00000158023	-1.754	16.97	WDR66	12	122355768	122441833	144406	NA		0.900238	-0.011756	0.0936422	0.958819	0.928361	-0.0212078	0.235419	0.987461	WD repeat domain 66 [Source:HGNC Symbol;Acc:28506]
ENSG00000176956	-1.755	16.97	LY6H	8	144239331	144242128	4062	NA		0.840526	0.0244136	0.121148	0.933602	0.633787	0.147347	0.308544	0.921663	lymphocyte antigen 6 complex, locus H [Source:HGNC Symbol;Acc:6728]
ENSG00000124116	-1.756	16.97	WFDC3	20	44376583	44420571	140686	NA		0.652522	-0.0454976	0.100874	0.847982	0.930425	0.0221203	0.25285	0.987691	WAP four-disulfide core domain 3 [Source:HGNC Symbol;Acc:15957]
ENSG00000118181	-1.757	16.97	RPS25	11	118886422	118889401	6230	NA		0.180374	-0.0935148	0.0695306	0.497112	0.0180415	-0.433553	0.180961	0.536838	ribosomal protein S25 [Source:HGNC Symbol;Acc:10413]
ENSG00000107960	-1.759	16.97	OBFC1	10	105642300	105677963	79991	NA		0.0801776	-0.128462	0.0729977	0.328074	0.286529	0.199622	0.186516	0.830241	oligonucleotide/oligosaccharide-binding fold containing 1 [Source:HGNC Symbol;Acc:26200]
ENSG00000130528	-1.759	16.97	HRC	19	49654458	49658681	3270	NA		0.351854	-0.0792312	0.0848779	0.661538	0.687249	-0.0863448	0.213982	0.933265	histidine rich calcium binding protein [Source:HGNC Symbol;Acc:5178]
ENSG00000137033	-1.76	16.97	IL33	9	6215805	6257983	90865	NA		0.999352	-0.000154383	0.189876	0.999352	0.187736	-0.639703	0.483	0.786295	interleukin 33 [Source:HGNC Symbol;Acc:16028]
ENSG00000166272	-1.76	16.97	C10orf26	10	104503727	104576021	NULL	NA		0.000906766	-0.241288	0.0714834	0.0382277	0.139891	0.267927	0.180362	0.749016	chromosome 10 open reading frame 26 [Source:HGNC Symbol;Acc:23510]
ENSG00000152402	-1.761	16.97	GUCY1A2	11	106555148	106889250	2977	NA		0.661354	-0.0433812	0.098866	0.852057	0.196358	-0.32378	0.249287	0.792279	guanylate cyclase 1, soluble, alpha 2 [Source:HGNC Symbol;Acc:4684]
ENSG00000126062	-1.762	16.97	TMEM115	3	50392180	50397041	11070	NA		0.028242	-0.139297	0.0629684	0.193591	0.926149	-0.0149063	0.160498	0.986416	transmembrane protein 115 [Source:HGNC Symbol;Acc:30055]
ENSG00000135144	-1.763	16.97	DTX1	12	113494514	113535833	1840	NA		0.453911	0.0537631	0.0716293	0.738746	0.887042	0.0249144	0.175042	0.973678	deltex homolog 1 (Drosophila) [Source:HGNC Symbol;Acc:3060]
ENSG00000250571	-1.763	16.97	GLI4	8	144349603	144359101	2738	NA		0.462797	0.0528262	0.0717886	0.739369	0.706637	-0.0752605	0.199512	0.941507	GLI family zinc finger 4 [Source:HGNC Symbol;Acc:4320]
ENSG00000108001	-1.764	16.97	EBF3	10	131633547	131762538	253738	NA		0.387902	-0.0794991	0.0918456	0.697149	0.369122	0.211769	0.234954	0.85656	early B-cell factor 3 [Source:HGNC Symbol;Acc:19087]
ENSG00000101417	-1.765	16.97	PXMP4	20	32294512	32308125	11264	NA		0.104107	-0.171362	0.104891	0.372957	0.407117	0.22129	0.266057	0.865552	peroxisomal membrane protein 4, 24kDa [Source:HGNC Symbol;Acc:15920]
ENSG00000072134	-1.766	16.97	EPN2	17	19140690	19240028	22905	NA		0.700953	-0.0363239	0.0944309	0.864868	0.540247	0.151555	0.246792	0.891953	epsin 2 [Source:HGNC Symbol;Acc:18639]
ENSG00000050628	-1.767	16.97	PTGER3	1	71318036	71513491	5733	NA		0.0232619	-0.426917	0.186501	0.171945	0.550187	0.29728	0.496227	0.893219	prostaglandin E receptor 3 (subtype EP3) [Source:HGNC Symbol;Acc:9595]
ENSG00000115461	-1.767	16.97	IGFBP5	2	217536828	217560248	3488	NA		0.864368	-0.0349172	0.204114	0.943802	0.446537	-0.380999	0.498968	0.881779	insulin-like growth factor binding protein 5 [Source:HGNC Symbol;Acc:5474]
ENSG00000127329	-1.767	16.97	PTPRB	12	70910630	71031220	5787	NA		0.8051	0.0196593	0.0795523	0.91723	0.331646	0.206225	0.211614	0.852895	protein tyrosine phosphatase, receptor type, B [Source:HGNC Symbol;Acc:9665]
ENSG00000008226	-1.768	16.97	DLEC1	3	38080696	38165516	9940	NA		0.632563	-0.0395315	0.0825363	0.838692	0.775193	0.055656	0.194467	0.959728	deleted in lung and esophageal cancer 1 [Source:HGNC Symbol;Acc:2899]
ENSG00000079337	-1.768	16.97	RAPGEF3	12	48128455	48164823	10411	NA		0.429169	-0.0766365	0.0967091	0.726147	0.296744	-0.24815	0.236841	0.834563	Rap guanine nucleotide exchange factor (GEF) 3 [Source:HGNC Symbol;Acc:16629]
ENSG00000067221	-1.769	16.97	STOML1	15	74275547	74286963	9399	NA		0.230521	0.0661837	0.0550071	0.555423	0.194044	0.18805	0.144032	0.792279	stomatin (EPB72)-like 1 [Source:HGNC Symbol;Acc:14560]
ENSG00000131831	-1.769	16.97	RAI2	X	17818171	17879457	10742	NA		0.00014384	-0.497278	0.127948	0.0243409	0.768983	-0.0967302	0.32864	0.95839	retinoic acid induced 2 [Source:HGNC Symbol;Acc:9835]
ENSG00000162576	-1.769	16.97	MXRA8	1	1288069	1297157	54587	NA		0.806214	-0.0346262	0.140938	0.91723	0.656008	-0.156026	0.349455	0.931173	matrix-remodelling associated 8 [Source:HGNC Symbol;Acc:7542]
ENSG00000168268	-1.77	16.97	NT5DC2	3	52558386	52569070	64943	NA		0.214563	0.140969	0.113172	0.537749	0.413184	-0.238005	0.289896	0.865552	5'-nucleotidase domain containing 2 [Source:HGNC Symbol;Acc:25717]
ENSG00000119042	-1.772	16.97	SATB2	2	200134223	200335989	23314	NA		0.0919796	0.244511	0.144315	0.34796	0.678692	-0.154003	0.370909	0.931689	SATB homeobox 2 [Source:HGNC Symbol;Acc:21637]
ENSG00000152942	-1.775	16.97	RAD17	5	68665120	68710628	5884	NA		0.353624	-0.05851	0.0629112	0.66211	0.254092	0.184958	0.161443	0.811323	RAD17 homolog (S. pombe) [Source:HGNC Symbol;Acc:9807]
ENSG00000166557	-1.776	16.97	TMED3	15	79603404	79704334	23423	NA		0.980127	-0.00229155	0.0918648	0.995944	0.835319	0.0523399	0.251257	0.973678	transmembrane emp24 protein transport domain containing 3 [Source:HGNC Symbol;Acc:28889]
ENSG00000151468	-1.777	16.97	CCDC3	10	12938627	13141652	83643	NA		0.893462	-0.0175469	0.130831	0.954772	0.326272	0.331411	0.336301	0.85096	coiled-coil domain containing 3 [Source:HGNC Symbol;Acc:23813]
ENSG00000163072	-1.777	16.97	NOSTRIN	2	169643049	169722024	115677	NA		0.027938	-0.420639	0.189775	0.192406	0.205109	0.609739	0.478729	0.796788	nitric oxide synthase trafficker [Source:HGNC Symbol;Acc:20203]
ENSG00000102837	-1.778	16.97	OLFM4	13	53602830	53626196	10562	NA		0.680274	0.143637	0.347978	0.856111	0.477457	-0.643491	0.903134	0.881779	olfactomedin 4 [Source:HGNC Symbol;Acc:17190]
ENSG00000173467	-1.78	16.97	AGR3	7	16899029	16921611	155465	NA		0.78181	-0.07052	0.254231	0.905385	0.287056	0.67673	0.632995	0.830241	anterior gradient 3 homolog (Xenopus laevis) [Source:HGNC Symbol;Acc:24167]
ENSG00000101812	-1.781	16.97	H2BFM	X	103268269	103297021	286436	NA		0.739834	-0.0183671	0.0552231	0.884272	0.826084	0.0307108	0.13948	0.971436	H2B histone family, member M [Source:HGNC Symbol;Acc:27867]
ENSG00000164171	-1.782	16.97	ITGA2	5	52285156	52390609	3673	NA		0.406797	-0.116031	0.139537	0.717035	0.822094	-0.0778425	0.345478	0.970588	integrin, alpha 2 (CD49B, alpha 2 subunit of VLA-2 receptor) [Source:HGNC Symbol;Acc:6137]
ENSG00000183715	-1.782	16.97	OPCML	11	132284871	133402414	4978	NA		0.91573	-0.0101128	0.095434	0.964433	0.280283	0.272049	0.250896	0.82708	opioid binding protein/cell adhesion molecule-like [Source:HGNC Symbol;Acc:8143]
ENSG00000145708	-1.783	16.97	CRHBP	5	76248538	76276983	1393	NA		0.348085	0.059697	0.0634519	0.660498	0.453405	0.127607	0.169676	0.881779	corticotropin releasing hormone binding protein [Source:HGNC Symbol;Acc:2356]
ENSG00000135960	-1.785	16.97	EDAR	2	109510927	109605828	10913	NA		0.723035	-0.023392	0.065898	0.876605	0.353324	0.144112	0.154697	0.85383	ectodysplasin A receptor [Source:HGNC Symbol;Acc:2895]
ENSG00000103479	-1.788	16.97	RBL2	16	53467889	53525561	5934	NA		0.374162	0.0743749	0.0834764	0.683863	0.327613	0.213872	0.217633	0.851166	retinoblastoma-like 2 (p130) [Source:HGNC Symbol;Acc:9894]
ENSG00000112214	-1.789	16.97	FHL5	6	97010424	97064512	9457	NA		0.602801	-0.0516838	0.0991409	0.826909	0.0226274	0.597413	0.258866	0.536838	four and a half LIM domains 5 [Source:HGNC Symbol;Acc:17371]
ENSG00000151458	-1.789	16.97	ANKRD50	4	125585207	125633887	57182	NA		0.282776	0.140368	0.130284	0.612108	0.682567	-0.137229	0.334782	0.933061	ankyrin repeat domain 50 [Source:HGNC Symbol;Acc:29223]
ENSG00000073737	-1.792	16.97	DHRS9	2	169921299	169952677	10170	NA		0.201757	0.173421	0.135343	0.522591	0.816169	-0.0805031	0.34557	0.96973	dehydrogenase/reductase (SDR family) member 9 [Source:HGNC Symbol;Acc:16888]
ENSG00000122386	-1.792	16.97	ZNF205	16	3162561	3170518	7755	NA		0.554961	-0.0346355	0.0585578	0.799782	0.864791	0.025496	0.149428	0.973678	zinc finger protein 205 [Source:HGNC Symbol;Acc:12996]
ENSG00000129009	-1.792	16.97	ISLR	15	74466012	74469213	3671	NA		0.884607	0.0192601	0.132516	0.951532	0.784079	0.0904157	0.329278	0.965206	immunoglobulin superfamily containing leucine-rich repeat [Source:HGNC Symbol;Acc:6133]
ENSG00000131386	-1.793	16.97	GALNTL2	3	16216156	16273499	NULL	NA		0.160844	-0.180618	0.128264	0.47079	0.379282	0.291268	0.330124	0.85656	UDP-N-acetyl-alpha-D-galactosamine:polypeptide N-acetylgalactosaminyltransferase-like 2 [Source:HGNC Symbol;Acc:21531]
ENSG00000158828	-1.794	16.97	PINK1	1	20959948	20978004	65018	NA		0.00861199	-0.187294	0.070494	0.0975605	0.847689	0.0356549	0.185258	0.973678	PTEN induced putative kinase 1 [Source:HGNC Symbol;Acc:14581]
ENSG00000067113	-1.795	16.97	PPAP2A	5	54720682	54830878	8611	NA		0.67501	0.0403082	0.0959758	0.855657	0.87023	0.0418026	0.255366	0.973678	phosphatidic acid phosphatase type 2A [Source:HGNC Symbol;Acc:9228]
ENSG00000144908	-1.795	16.97	ALDH1L1	3	125822412	125916837	10840	NA		0.236047	0.143366	0.120578	0.560918	0.0589364	0.584426	0.306657	0.683647	aldehyde dehydrogenase 1 family, member L1 [Source:HGNC Symbol;Acc:3978]
ENSG00000152583	-1.795	16.97	SPARCL1	4	88394487	88452213	8404	NA		0.300344	-0.138431	0.133266	0.629148	0.737936	-0.122823	0.366286	0.949861	SPARC-like 1 (hevin) [Source:HGNC Symbol;Acc:11220]
ENSG00000065054	-1.796	16.97	SLC9A3R2	16	2075357	2089027	9351	NA		0.921704	0.0105893	0.107583	0.967548	0.943059	0.0185911	0.25977	0.992104	solute carrier family 9 (sodium/hydrogen exchanger), member 3 regulator 2 [Source:HGNC Symbol;Acc:11076]
ENSG00000164741	-1.796	16.97	DLC1	8	12940870	13373167	10395	NA		0.609299	-0.0563647	0.110089	0.829946	0.333005	-0.257787	0.265272	0.852895	deleted in liver cancer 1 [Source:HGNC Symbol;Acc:2897]
ENSG00000182575	-1.796	16.97	NXPH3	17	47653220	47659652	11248	NA		0.0544684	-0.230308	0.11896	0.267398	0.301008	0.302265	0.291058	0.834563	neurexophilin 3 [Source:HGNC Symbol;Acc:8077]
ENSG00000109686	-1.797	16.97	SH3D19	4	152041431	152149182	152503	NA		0.177997	-0.130255	0.0963169	0.493957	0.176123	0.32448	0.238523	0.785736	SH3 domain containing 19 [Source:HGNC Symbol;Acc:30418]
ENSG00000112379	-1.798	16.97	KIAA1244	6	138483058	138665800	NULL	NA		0.585995	0.065699	0.120404	0.814502	0.603188	0.166113	0.318759	0.911467	KIAA1244 [Source:HGNC Symbol;Acc:21213]
ENSG00000126785	-1.799	16.97	RHOJ	14	63670832	63759937	57381	NA		0.75249	-0.0291294	0.0922253	0.893408	0.754924	-0.0713532	0.22809	0.955721	ras homolog gene family, member J [Source:HGNC Symbol;Acc:688]
ENSG00000182534	-1.8	16.97	MXRA7	17	74671809	74707087	439921	NA		0.173544	-0.140754	0.103008	0.489117	0.407009	0.22272	0.267714	0.865552	matrix-remodelling associated 7 [Source:HGNC Symbol;Acc:7541]
ENSG00000101210	-1.804	16.97	EEF1A2	20	62119366	62130505	1917	NA		0.660706	-0.159306	0.36232	0.851908	0.535852	-0.546698	0.880652	0.891671	eukaryotic translation elongation factor 1 alpha 2 [Source:HGNC Symbol;Acc:3192]
ENSG00000182636	-1.805	16.97	NDN	15	23930565	23932450	4692	NA		0.599421	-0.0624785	0.118738	0.826006	0.455195	0.213708	0.285294	0.881779	necdin homolog (mouse) [Source:HGNC Symbol;Acc:7675]
ENSG00000111341	-1.807	16.97	MGP	12	15034115	15038860	4256	NA		0.513732	-0.122611	0.187375	0.769263	0.386017	-0.40712	0.468028	0.857578	matrix Gla protein [Source:HGNC Symbol;Acc:7060]
ENSG00000171056	-1.807	16.97	SOX7	8	10581278	10697357	83595	NA		0.514873	-0.0516733	0.0791821	0.76967	0.865374	-0.0321347	0.18916	0.973678	SRY (sex determining region Y)-box 7 [Source:HGNC Symbol;Acc:18196]
ENSG00000036448	-1.808	16.97	MYOM2	8	1993155	2113475	9172	NA		0.608237	-0.0536347	0.104447	0.829946	0.263168	-0.315479	0.280697	0.819151	myomesin (M-protein) 2, 165kDa [Source:HGNC Symbol;Acc:7614]
ENSG00000142552	-1.808	16.97	RCN3	19	50030875	50046889	57333	NA		0.917803	-0.0108072	0.104569	0.965908	0.989872	-0.00325678	0.256059	0.999774	reticulocalbin 3, EF-hand calcium binding domain [Source:HGNC Symbol;Acc:21145]
ENSG00000099864	-1.81	16.97	PALM	19	708953	748328	5064	NA		0.269517	-0.125588	0.113381	0.597489	0.0445593	-0.547843	0.27002	0.639708	paralemmin [Source:HGNC Symbol;Acc:8594]
ENSG00000166670	-1.811	16.97	MMP10	11	102641234	102651359	4319	NA		0.905123	0.0268709	0.225117	0.960832	0.442354	0.452289	0.586903	0.881779	matrix metallopeptidase 10 (stromelysin 2) [Source:HGNC Symbol;Acc:7156]
ENSG00000182118	-1.812	16.97	FAM89A	1	231154704	231175992	375061	NA		0.781752	0.0309967	0.111716	0.905385	0.88432	-0.0418635	0.287155	0.973678	family with sequence similarity 89, member A [Source:HGNC Symbol;Acc:25057]
ENSG00000011114	-1.813	16.97	BTBD7	14	93703896	93799438	55727	NA		0.188369	-0.0837847	0.0634472	0.505561	0.418398	0.141332	0.174087	0.865552	BTB (POZ) domain containing 7 [Source:HGNC Symbol;Acc:18269]
ENSG00000165917	-1.813	16.97	RAPSN	11	47459308	47470730	5913	NA		0.447766	-0.0570226	0.0749461	0.737051	0.564659	0.106801	0.184953	0.897635	receptor-associated protein of the synapse [Source:HGNC Symbol;Acc:9863]
ENSG00000166257	-1.813	16.97	SCN3B	11	123499895	123525952	55800	NA		0.265004	-0.0858127	0.0767416	0.593605	0.541192	-0.120873	0.19729	0.891953	sodium channel, voltage-gated, type III, beta [Source:HGNC Symbol;Acc:20665]
ENSG00000229809	-1.813	16.97	ZNF688	16	30580667	30584055	146542	NA		0.188482	-0.0848277	0.0642536	0.505561	0.574973	0.0960864	0.170912	0.901512	zinc finger protein 688 [Source:HGNC Symbol;Acc:30489]
ENSG00000106484	-1.814	16.97	MEST	7	130126046	130146133	4232	NA		0.252413	0.114995	0.100146	0.575613	0.629977	-0.124117	0.257008	0.9202	mesoderm specific transcript homolog (mouse) [Source:HGNC Symbol;Acc:7028]
ENSG00000115993	-1.814	16.97	TRAK2	2	202241930	202316334	66008	NA		0.542906	0.0555657	0.0911494	0.788787	0.737105	-0.0813879	0.24192	0.949861	trafficking protein, kinesin binding 2 [Source:HGNC Symbol;Acc:13206]
ENSG00000133710	-1.814	16.97	SPINK5	5	147405246	147516852	11005	NA		0.490227	0.0649933	0.0940029	0.75501	0.951781	0.0150889	0.24903	0.994074	serine peptidase inhibitor, Kazal type 5 [Source:HGNC Symbol;Acc:15464]
ENSG00000187800	-1.814	16.97	PEAR1	1	156863490	156886226	375033	NA		0.905879	0.00890746	0.0752265	0.960999	0.828432	-0.0431519	0.19871	0.972059	platelet endothelial aggregation receptor 1 [Source:HGNC Symbol;Acc:33631]
ENSG00000140264	-1.815	16.97	SERF2	15	44069285	44094787	10169	NA		0.792578	-0.0175078	0.0664774	0.911976	0.993323	0.00141024	0.16818	0.999774	small EDRK-rich factor 2 [Source:HGNC Symbol;Acc:10757]
ENSG00000243477	-1.816	16.97	NAT6	3	50333833	50336852	24142	NA		0.140398	-0.10298	0.0695344	0.440467	0.895017	0.023036	0.17422	0.973953	N-acetyltransferase 6 (GCN5-related) [Source:HGNC Symbol;Acc:30252]
ENSG00000130176	-1.817	16.97	CNN1	19	11649579	11661138	1264	NA		0.674974	-0.0555596	0.132275	0.855657	0.138694	0.487126	0.326922	0.749016	calponin 1, basic, smooth muscle [Source:HGNC Symbol;Acc:2155]
ENSG00000090581	-1.818	16.97	GNPTG	16	1401924	1413352	84572	NA		0.0103223	-0.182903	0.0705445	0.107513	0.46451	-0.130524	0.177908	0.881779	N-acetylglucosamine-1-phosphate transferase, gamma subunit [Source:HGNC Symbol;Acc:23026]
ENSG00000074211	-1.819	16.97	PPP2R2C	4	6322305	6565327	5522	NA		0.255153	0.380596	0.333375	0.576489	0.0600049	-1.60345	0.844939	0.683647	protein phosphatase 2, regulatory subunit B, gamma [Source:HGNC Symbol;Acc:9306]
ENSG00000107147	-1.819	16.97	KCNT1	9	138594031	138684992	57582	NA		0.0325678	0.286231	0.132858	0.212352	0.883456	-0.0506438	0.344787	0.973678	potassium channel, subfamily T, member 1 [Source:HGNC Symbol;Acc:18865]
ENSG00000150165	-1.819	16.97	ANXA8L1	10	47157983	47174093	728113	NA		0.476856	0.0629088	0.0882445	0.748306	0.543461	-0.135846	0.222979	0.891953	annexin A8-like 1 [Source:HGNC Symbol;Acc:23334]
ENSG00000141424	-1.82	16.97	SLC39A6	18	33688495	33709357	25800	NA		0.325941	0.241597	0.245259	0.649184	0.398235	-0.512818	0.604997	0.864048	solute carrier family 39 (zinc transporter), member 6 [Source:HGNC Symbol;Acc:18607]
ENSG00000171604	-1.82	16.97	CXXC5	5	139026884	139063467	51523	NA		0.04192	0.234152	0.114261	0.237596	0.513199	0.189523	0.289036	0.884417	CXXC finger protein 5 [Source:HGNC Symbol;Acc:26943]
ENSG00000120262	-1.823	16.97	C6orf97	6	151815165	151942328	NULL	NA		0.450661	-0.113709	0.150409	0.738504	0.410841	0.308451	0.373817	0.865552	chromosome 6 open reading frame 97 [Source:HGNC Symbol;Acc:21177]
ENSG00000164161	-1.823	16.97	HHIP	4	145567173	145666423	64399	NA		0.204747	0.077297	0.0607271	0.523786	0.290057	-0.173146	0.162971	0.834563	hedgehog interacting protein [Source:HGNC Symbol;Acc:14866]
ENSG00000173210	-1.823	16.97	ABLIM3	5	148521046	148640105	22885	NA		0.720577	-0.0564152	0.157469	0.876605	0.546007	0.24677	0.407629	0.891953	actin binding LIM protein family, member 3 [Source:HGNC Symbol;Acc:29132]
ENSG00000113231	-1.824	16.97	PDE8B	5	76506274	76725632	8622	NA		0.270948	-0.186643	0.169006	0.597489	0.105154	-0.700251	0.429072	0.707589	phosphodiesterase 8B [Source:HGNC Symbol;Acc:8794]
ENSG00000114779	-1.824	16.97	ABHD14B	3	52002526	52017425	84836	NA		0.538635	-0.0476225	0.0772988	0.785182	0.102079	0.321481	0.19522	0.707589	abhydrolase domain containing 14B [Source:HGNC Symbol;Acc:28235]
ENSG00000166960	-1.825	16.97	C18orf34	18	30517367	31020685	NULL	NA		0.989169	0.00199526	0.146767	0.995999	0.516659	-0.25504	0.392175	0.885385	chromosome 18 open reading frame 34 [Source:HGNC Symbol;Acc:29588]
ENSG00000167967	-1.826	16.97	E4F1	16	2273560	2285743	1877	NA		0.488571	0.0517098	0.0745053	0.75501	0.346437	-0.18046	0.190957	0.85383	E4F transcription factor 1 [Source:HGNC Symbol;Acc:3121]
ENSG00000166619	-1.828	13.672	BLCAP	20	36130816	36156333	10904	NA		0.796525	0.0194476	0.0753088	0.913412	0.160582	0.280639	0.198842	0.777633	bladder cancer associated protein [Source:HGNC Symbol;Acc:1055]
ENSG00000132170	-1.829	13.672	PPARG	3	12328867	12475855	5468	NA		0.436684	0.11766	0.150927	0.734215	0.669151	-0.152001	0.354886	0.931173	peroxisome proliferator-activated receptor gamma [Source:HGNC Symbol;Acc:9236]
ENSG00000026297	-1.83	13.672	RNASET2	6	167342992	167370679	8635	NA		0.664859	0.0376754	0.0868204	0.853147	0.77604	-0.0625355	0.219354	0.959728	ribonuclease T2 [Source:HGNC Symbol;Acc:21686]
ENSG00000134121	-1.83	13.672	CHL1	3	238279	451090	10752	NA		0.350926	-0.110837	0.118507	0.661538	0.364616	0.302501	0.332467	0.85656	cell adhesion molecule with homology to L1CAM (close homolog of L1) [Source:HGNC Symbol;Acc:1939]
ENSG00000162415	-1.83	13.672	ZSWIM5	1	45482071	45771881	57643	NA		0.478329	0.0966104	0.135973	0.749257	0.967022	-0.0144087	0.347823	0.994074	zinc finger, SWIM-type containing 5 [Source:HGNC Symbol;Acc:29299]
ENSG00000103264	-1.831	13.672	FBXO31	16	87362942	87425748	79791	NA		0.824585	0.0137494	0.0619391	0.924919	0.966721	-0.00665732	0.159254	0.994074	F-box protein 31 [Source:HGNC Symbol;Acc:16510]
ENSG00000132622	-1.831	13.672	HSPA12B	20	3713314	3733758	116835	NA		0.857606	-0.0180404	0.100399	0.941535	0.680589	-0.108794	0.263674	0.93225	heat shock 70kD protein 12B [Source:HGNC Symbol;Acc:16193]
ENSG00000070404	-1.833	13.672	FSTL3	19	676389	683392	10272	NA		0.577403	-0.0623396	0.111676	0.813056	0.921202	0.025873	0.261038	0.985511	follistatin-like 3 (secreted glycoprotein) [Source:HGNC Symbol;Acc:3973]
ENSG00000185674	-1.833	13.672	LYG2	2	99858709	99871745	254773	NA		0.584532	-0.0314896	0.0574851	0.814502	0.179815	0.197781	0.146639	0.785736	lysozyme G-like 2 [Source:HGNC Symbol;Acc:29615]
ENSG00000114861	-1.834	13.672	FOXP1	3	71003844	71633140	27086	NA		0.142174	-0.0927285	0.0628945	0.441921	0.519432	0.098722	0.152816	0.885718	forkhead box P1 [Source:HGNC Symbol;Acc:3823]
ENSG00000119782	-1.835	13.672	FKBP1B	2	24272571	24286551	2281	NA		0.770739	-0.0178052	0.0610062	0.904363	0.608584	-0.079573	0.155001	0.911467	FK506 binding protein 1B, 12.6 kDa [Source:HGNC Symbol;Acc:3712]
ENSG00000100234	-1.836	13.672	TIMP3	22	33197687	33259030	7078	NA		0.645021	-0.0729041	0.157977	0.847982	0.699679	0.152486	0.3944	0.940389	TIMP metallopeptidase inhibitor 3 [Source:HGNC Symbol;Acc:11822]
ENSG00000230657	-1.836	13.672	PRB4	12	11460017	11463369	5545	NA		0.946976	-0.00258045	0.0387459	0.979993	0.727492	0.0347731	0.0995696	0.947697	proline-rich protein BstNI subfamily 4 [Source:HGNC Symbol;Acc:9340]
ENSG00000102316	-1.837	13.672	MAGED2	X	54834032	54842445	10916	NA		0.50525	-0.0923113	0.138269	0.765761	0.176191	0.454804	0.334377	0.785736	melanoma antigen family D, 2 [Source:HGNC Symbol;Acc:16353]
ENSG00000104129	-1.837	13.672	DNAJC17	15	41060067	41099675	55192	NA		0.185291	0.0813233	0.0611527	0.502002	0.120555	0.238224	0.152421	0.716186	DnaJ (Hsp40) homolog, subfamily C, member 17 [Source:HGNC Symbol;Acc:25556]
ENSG00000134533	-1.837	13.672	RERG	12	15260717	15501609	85004	NA		0.33394	-0.175742	0.181389	0.650837	0.727298	-0.167217	0.478456	0.947697	RAS-like, estrogen-regulated, growth inhibitor [Source:HGNC Symbol;Acc:15980]
ENSG00000176641	-1.837	13.672	RNF152	18	59475296	59560992	220441	NA		0.782334	0.0208719	0.0754311	0.905385	0.205655	-0.235866	0.185412	0.796788	ring finger protein 152 [Source:HGNC Symbol;Acc:26811]
ENSG00000188373	-1.838	13.672	C10orf99	10	85933494	85945050	387695	NA		0.882908	0.00835007	0.0566115	0.951098	0.941646	-0.0111573	0.152118	0.991727	chromosome 10 open reading frame 99 [Source:HGNC Symbol;Acc:31428]
ENSG00000197696	-1.839	13.672	NMB	15	85198360	85201794	4828	NA		0.292921	0.109577	0.103875	0.623136	0.222613	0.316272	0.258053	0.798734	neuromedin B [Source:HGNC Symbol;Acc:7842]
ENSG00000198523	-1.839	13.672	PLN	6	118869461	118881893	5350	NA		0.265064	-0.107483	0.096133	0.593605	0.0104811	0.656737	0.252774	0.461134	phospholamban [Source:HGNC Symbol;Acc:9080]
ENSG00000064199	-1.84	13.672	SPA17	11	124543694	124567414	53340	NA		0.326699	-0.130704	0.132893	0.649184	0.151365	0.451051	0.312488	0.765897	sperm autoantigenic protein 17 [Source:HGNC Symbol;Acc:11210]
ENSG00000076716	-1.84	13.672	GPC4	X	132434131	132549518	2239	NA		0.17076	-0.254283	0.184881	0.487761	0.725365	0.16516	0.469103	0.947697	glypican 4 [Source:HGNC Symbol;Acc:4452]
ENSG00000174950	-1.84	13.672	CD164L2	1	27705666	27709870	388611	NA		0.265346	-0.123171	0.11023	0.593605	0.341334	-0.266692	0.279226	0.85383	CD164 sialomucin-like 2 [Source:HGNC Symbol;Acc:32043]
ENSG00000091640	-1.841	13.672	SPAG7	17	4862523	4871132	9552	NA		0.860264	0.0124646	0.0707025	0.941535	0.486511	-0.127192	0.182248	0.881779	sperm associated antigen 7 [Source:HGNC Symbol;Acc:11216]
ENSG00000149273	-1.842	13.672	RPS3	11	75110530	75133324	6188	NA		0.211468	-0.122234	0.0974675	0.533325	0.482665	-0.181021	0.257099	0.881779	ribosomal protein S3 [Source:HGNC Symbol;Acc:10420]
ENSG00000144355	-1.843	13.672	DLX1	2	172949468	172954405	1745	NA		0.352628	-0.181998	0.195283	0.661538	0.809834	-0.120967	0.501645	0.967903	distal-less homeobox 1 [Source:HGNC Symbol;Acc:2914]
ENSG00000149564	-1.843	13.672	ESAM	11	124622026	124632186	90952	NA		0.656076	-0.0395834	0.0887329	0.847982	0.890117	-0.0312759	0.225928	0.973678	endothelial cell adhesion molecule [Source:HGNC Symbol;Acc:17474]
ENSG00000213901	-1.843	13.672	SLC23A3	2	219940051	220035549	151295	NA		0.366306	-0.0928115	0.102469	0.677746	0.320539	-0.257075	0.257784	0.844929	solute carrier family 23 (nucleobase transporters), member 3 [Source:HGNC Symbol;Acc:20601]
ENSG00000048707	-1.844	13.672	VPS13D	1	12290124	12572099	55187	NA		0.102035	-0.0975525	0.0593514	0.368769	0.613784	0.0769501	0.152097	0.911467	vacuolar protein sorting 13 homolog D (S. cerevisiae) [Source:HGNC Symbol;Acc:23595]
ENSG00000016402	-1.845	13.672	IL20RA	6	137321108	137366298	53832	NA		0.486597	0.123394	0.176985	0.75501	0.880221	-0.0635186	0.420675	0.973678	interleukin 20 receptor, alpha [Source:HGNC Symbol;Acc:6003]
ENSG00000140104	-1.845	13.672	C14orf79	14	105452112	105476819	122616	NA		0.415204	-0.081503	0.0997954	0.72338	0.801718	-0.0657089	0.261112	0.965897	chromosome 14 open reading frame 79 [Source:HGNC Symbol;Acc:20126]
ENSG00000145741	-1.846	13.672	BTF3	5	72794233	72801460	689	NA		0.60555	0.0473633	0.0915468	0.828756	0.216256	0.27518	0.221432	0.798734	basic transcription factor 3 [Source:HGNC Symbol;Acc:1125]
ENSG00000112936	-1.847	13.672	C7	5	40909354	40983041	730	NA		0.460688	-0.162622	0.219956	0.739169	0.678666	-0.241664	0.581985	0.931689	complement component 7 [Source:HGNC Symbol;Acc:1346]
ENSG00000148090	-1.847	13.672	AUH	9	93976097	94124195	549	NA		0.278441	-0.0897141	0.0825195	0.60682	0.837452	0.0430888	0.209601	0.973678	AU RNA binding protein/enoyl-CoA hydratase [Source:HGNC Symbol;Acc:890]
ENSG00000101290	-1.849	13.672	CDS2	20	5107432	5178533	8760	NA		0.133445	0.120508	0.0799328	0.428476	0.068498	0.37559	0.204421	0.683647	CDP-diacylglycerol synthase (phosphatidate cytidylyltransferase) 2 [Source:HGNC Symbol;Acc:1801]
ENSG00000183346	-1.85	13.672	C10orf107	10	63422719	63526524	219621	NA		0.0239385	-0.292036	0.128208	0.175331	0.37578	-0.289891	0.326153	0.85656	chromosome 10 open reading frame 107 [Source:HGNC Symbol;Acc:28678]
ENSG00000114857	-1.851	13.672	NKTR	3	42642106	42690227	4820	NA		0.349191	-0.0729379	0.0777041	0.660498	0.508517	0.133673	0.201612	0.884417	natural killer-tumor recognition sequence [Source:HGNC Symbol;Acc:7833]
ENSG00000182606	-1.851	13.672	TRAK1	3	42055294	42267381	22906	NA		0.120917	-0.156921	0.100689	0.407916	0.448351	0.195509	0.257071	0.881779	trafficking protein, kinesin binding 1 [Source:HGNC Symbol;Acc:29947]
ENSG00000131069	-1.852	13.672	ACSS2	20	33459949	33515769	55902	NA		0.222551	0.102208	0.0834966	0.548129	0.303947	0.222388	0.215454	0.834563	acyl-CoA synthetase short-chain family member 2 [Source:HGNC Symbol;Acc:15814]
ENSG00000145029	-1.852	13.672	NICN1	3	49460379	49466759	84276	NA		0.035861	-0.166335	0.0786556	0.219546	0.413565	0.163251	0.199006	0.865552	nicolin 1 [Source:HGNC Symbol;Acc:18317]
ENSG00000124253	-1.853	13.672	PCK1	20	56131260	56141513	5105	NA		0.17698	0.150068	0.110707	0.49284	0.184429	0.383569	0.287426	0.786295	phosphoenolpyruvate carboxykinase 1 (soluble) [Source:HGNC Symbol;Acc:8724]
ENSG00000140807	-1.853	13.672	NKD1	16	50582241	50670647	85407	NA		0.449866	0.05148	0.0679759	0.738504	0.47281	0.117276	0.162869	0.881779	naked cuticle homolog 1 (Drosophila) [Source:HGNC Symbol;Acc:17045]
ENSG00000205076	-1.854	13.672	LGALS7	19	39261608	39264157	3963	NA		0.857161	0.0168388	0.093417	0.941535	0.442729	-0.1864	0.242078	0.881779	lectin, galactoside-binding, soluble, 7 [Source:HGNC Symbol;Acc:6568]
ENSG00000124615	-1.859	13.672	MOCS1	6	39867354	39902290	4337	NA		0.396574	-0.0858569	0.101028	0.705999	0.0208925	0.616483	0.263558	0.536838	molybdenum cofactor synthesis 1 [Source:HGNC Symbol;Acc:7190]
ENSG00000140463	-1.859	13.672	BBS4	15	72978527	73030817	585	NA		0.171616	-0.1125	0.0819597	0.488882	0.581403	0.119376	0.215966	0.901681	Bardet-Biedl syndrome 4 [Source:HGNC Symbol;Acc:969]
ENSG00000167874	-1.859	13.672	TMEM88	17	7758384	7759415	92162	NA		0.564473	0.0482683	0.0836102	0.804814	0.78525	-0.0602865	0.22078	0.965298	transmembrane protein 88 [Source:HGNC Symbol;Acc:32371]
ENSG00000168589	-1.859	13.672	DYNLRB2	16	80574631	80584657	83657	NA		0.150885	-0.223776	0.15511	0.454071	0.822953	-0.0883149	0.393891	0.970588	dynein, light chain, roadblock-type 2 [Source:HGNC Symbol;Acc:15467]
ENSG00000170889	-1.859	13.672	RPS9	19	54704610	54752862	6203	NA		0.210677	-0.10324	0.0821785	0.532536	0.16876	-0.285528	0.206294	0.782346	ribosomal protein S9 [Source:HGNC Symbol;Acc:10442]
ENSG00000177697	-1.859	13.672	CD151	11	832843	839831	977	NA		0.0464172	-0.237852	0.118586	0.246321	0.883194	0.0436605	0.296573	0.973678	CD151 molecule (Raph blood group) [Source:HGNC Symbol;Acc:1630]
ENSG00000187193	-1.861	13.672	MT1X	16	56716336	56718108	4501	NA		0.66763	0.0666088	0.154859	0.854652	0.885991	0.0533254	0.371174	0.973678	metallothionein 1X [Source:HGNC Symbol;Acc:7405]
ENSG00000011677	-1.862	13.672	GABRA3	X	151334706	151620337	2556	NA		0.589921	-0.0636773	0.117934	0.817127	0.976545	0.00924637	0.313878	0.998615	gamma-aminobutyric acid (GABA) A receptor, alpha 3 [Source:HGNC Symbol;Acc:4077]
ENSG00000114854	-1.862	13.672	TNNC1	3	52485118	52488086	7134	NA		0.00451591	-0.2445	0.0849937	0.0716532	0.231847	0.24843	0.20679	0.798734	troponin C type 1 (slow) [Source:HGNC Symbol;Acc:11943]
ENSG00000124678	-1.862	13.672	TCP11	6	35085848	35116387	6954	NA		0.777941	0.0185689	0.0657455	0.905385	0.187175	0.222104	0.167482	0.786295	t-complex 11 homolog (mouse) [Source:HGNC Symbol;Acc:11658]
ENSG00000149499	-1.862	13.672	EML3	11	62369690	62380237	256364	NA		0.478933	0.0513952	0.0724354	0.749415	0.308685	-0.18325	0.179291	0.836164	echinoderm microtubule associated protein like 3 [Source:HGNC Symbol;Acc:26666]
ENSG00000007038	-1.863	13.672	PRSS21	16	2867164	2871720	10942	NA		0.11376	-0.281473	0.177092	0.390401	0.37959	-0.380425	0.431454	0.85656	protease, serine, 21 (testisin) [Source:HGNC Symbol;Acc:9485]
ENSG00000038295	-1.863	13.672	TLL1	4	166794410	167025047	7092	NA		0.102835	-0.171925	0.104846	0.370038	0.884077	0.0408715	0.279758	0.973678	tolloid-like 1 [Source:HGNC Symbol;Acc:11843]
ENSG00000121335	-1.863	13.672	PRB2	12	11544476	11653975	653247	NA		0.0818403	0.0814849	0.0465596	0.330406	0.312804	0.12435	0.122708	0.838404	proline-rich protein BstNI subfamily 2 [Source:HGNC Symbol;Acc:9338]
ENSG00000167549	-1.863	13.672	CORO6	17	27941774	27949917	84940	NA		0.00321531	-0.706083	0.236353	0.0628945	0.41939	0.523798	0.646574	0.865552	coronin 6 [Source:HGNC Symbol;Acc:21356]
ENSG00000119689	-1.866	13.672	DLST	14	75348594	75370448	1743	NA		0.160653	0.079641	0.0565303	0.47079	0.37854	0.131712	0.149049	0.85656	dihydrolipoamide S-succinyltransferase (E2 component of 2-oxo-glutarate complex) [Source:HGNC Symbol;Acc:2911]
ENSG00000068078	-1.867	13.672	FGFR3	4	1795034	1810599	2261	NA		0.653538	0.116147	0.258323	0.847982	0.60454	-0.351717	0.67745	0.911467	fibroblast growth factor receptor 3 [Source:HGNC Symbol;Acc:3690]
ENSG00000174938	-1.867	13.672	SEZ6L2	16	29882480	29910868	26470	NA		0.692945	0.107036	0.270627	0.861615	0.0703492	-1.19012	0.652119	0.683647	seizure related 6 homolog (mouse)-like 2 [Source:HGNC Symbol;Acc:30844]
ENSG00000179059	-1.867	13.672	ZFP42	4	188916925	188926204	132625	NA		0.234867	0.0848131	0.0711521	0.559977	0.745529	0.0568622	0.174827	0.950099	zinc finger protein 42 homolog (mouse) [Source:HGNC Symbol;Acc:30949]
ENSG00000099994	-1.869	13.672	SUSD2	22	24577227	24585078	56241	NA		0.431025	0.150652	0.190879	0.727751	0.137149	0.697866	0.466505	0.749016	sushi domain containing 2 [Source:HGNC Symbol;Acc:30667]
ENSG00000135390	-1.869	13.672	ATP5G2	12	54026510	54071192	517	NA		0.706914	-0.0238676	0.0633741	0.867552	0.158949	0.216777	0.15299	0.774936	ATP synthase, H+ transporting, mitochondrial Fo complex, subunit C2 (subunit 9) [Source:HGNC Symbol;Acc:842]
ENSG00000003436	-1.87	13.672	TFPI	2	188328957	188430487	7035	NA		0.441613	0.128245	0.166289	0.736554	0.251308	0.53514	0.464357	0.809794	tissue factor pathway inhibitor (lipoprotein-associated coagulation inhibitor) [Source:HGNC Symbol;Acc:11760]
ENSG00000137507	-1.87	13.672	LRRC32	11	76368568	76381791	2615	NA		0.901566	-0.0135381	0.109299	0.959596	0.474973	-0.192358	0.268454	0.881779	leucine rich repeat containing 32 [Source:HGNC Symbol;Acc:4161]
ENSG00000142765	-1.87	13.672	SYTL1	1	27668513	27680421	84958	NA		0.819619	-0.0240842	0.105458	0.921927	0.279243	-0.290869	0.267671	0.82708	synaptotagmin-like 1 [Source:HGNC Symbol;Acc:15584]
ENSG00000140400	-1.874	13.672	MAN2C1	15	75648133	75660971	4123	NA		0.695364	-0.0317482	0.0809431	0.862617	0.485939	0.146222	0.20924	0.881779	mannosidase, alpha, class 2C, member 1 [Source:HGNC Symbol;Acc:6827]
ENSG00000163629	-1.875	13.672	PTPN13	4	87515468	87736324	5783	NA		0.206965	-0.163582	0.129149	0.52841	0.257591	0.364038	0.320115	0.818338	protein tyrosine phosphatase, non-receptor type 13 (APO-1/CD95 (Fas)-associated phosphatase) [Source:HGNC Symbol;Acc:9646]
ENSG00000124882	-1.878	13.672	EREG	4	75230860	75254468	2069	NA		0.756982	0.0337096	0.108766	0.897356	0.227452	0.331883	0.273648	0.798734	epiregulin [Source:HGNC Symbol;Acc:3443]
ENSG00000102893	-1.879	13.672	PHKB	16	47495034	47735434	5257	NA		0.913391	0.0100758	0.092508	0.963142	0.529937	0.147305	0.23388	0.891671	phosphorylase kinase, beta [Source:HGNC Symbol;Acc:8927]
ENSG00000073910	-1.88	13.672	FRY	13	32605437	32870794	10129	NA		0.0868022	-0.143013	0.083044	0.337049	0.997143	-0.000774701	0.215915	0.999774	furry homolog (Drosophila) [Source:HGNC Symbol;Acc:20367]
ENSG00000123191	-1.88	13.672	ATP7B	13	52506809	52585630	540	NA		0.797312	-0.045455	0.176719	0.913492	0.740314	0.159285	0.479537	0.949861	ATPase, Cu++ transporting, beta polypeptide [Source:HGNC Symbol;Acc:870]
ENSG00000106330	-1.882	13.672	MOSPD3	7	100209725	100213007	64598	NA		0.174259	0.100695	0.0738143	0.489117	0.610705	0.0897785	0.175922	0.911467	motile sperm domain containing 3 [Source:HGNC Symbol;Acc:25078]
ENSG00000149743	-1.883	13.672	TRPT1	11	63991271	63993726	83707	NA		0.055021	0.147083	0.0761476	0.267398	0.870991	0.0313502	0.192653	0.973678	tRNA phosphotransferase 1 [Source:HGNC Symbol;Acc:20316]
ENSG00000078579	-1.884	13.672	FGF20	8	16849678	16859690	26281	NA		0.892151	-0.00786424	0.0579194	0.954772	0.798585	0.0332485	0.130022	0.965761	fibroblast growth factor 20 [Source:HGNC Symbol;Acc:3677]
ENSG00000170011	-1.884	13.672	MYRIP	3	39850405	40301812	25924	NA		0.444791	-0.106334	0.138845	0.736554	0.966691	0.0146207	0.349438	0.994074	myosin VIIA and Rab interacting protein [Source:HGNC Symbol;Acc:19156]
ENSG00000083123	-1.885	13.672	BCKDHB	6	80816364	81055987	594	NA		0.0538183	-0.167225	0.0861405	0.267398	0.179225	0.302114	0.223689	0.785736	branched chain keto acid dehydrogenase E1, beta polypeptide [Source:HGNC Symbol;Acc:987]
ENSG00000066629	-1.886	13.672	EML1	14	100204030	100408397	2009	NA		0.195494	-0.125987	0.0969548	0.514328	0.458807	-0.181058	0.243659	0.881779	echinoderm microtubule associated protein like 1 [Source:HGNC Symbol;Acc:3330]
ENSG00000241644	-1.889	13.672	INMT	7	30737601	30797218	11185	NA		0.424209	-0.11752	0.146716	0.726147	0.488888	-0.271068	0.390533	0.881779	indolethylamine N-methyltransferase [Source:HGNC Symbol;Acc:6069]
ENSG00000167653	-1.891	13.672	PSCA	8	143751726	143764142	8000	NA		0.943052	0.0177268	0.247799	0.979993	0.403247	-0.451194	0.538006	0.865552	prostate stem cell antigen [Source:HGNC Symbol;Acc:9500]
ENSG00000184232	-1.891	13.672	OAF	11	120081475	120101001	220323	NA		0.158738	-0.160982	0.113741	0.468567	0.892842	0.0392866	0.291058	0.973678	OAF homolog (Drosophila) [Source:HGNC Symbol;Acc:28752]
ENSG00000124839	-1.892	13.672	RAB17	2	238482965	238510257	64284	NA		0.148216	-0.180844	0.124528	0.450261	0.287272	0.331692	0.310396	0.830241	RAB17, member RAS oncogene family [Source:HGNC Symbol;Acc:16523]
ENSG00000110237	-1.893	13.672	ARHGEF17	11	73019334	73080136	9828	NA		0.325458	-0.0799391	0.0810693	0.649184	0.333797	0.191666	0.197556	0.852895	Rho guanine nucleotide exchange factor (GEF) 17 [Source:HGNC Symbol;Acc:21726]
ENSG00000167543	-1.893	13.672	TP53I13	17	27895739	27900172	90313	NA		0.0539622	0.154077	0.0794159	0.267398	0.530545	0.126684	0.201437	0.891671	tumor protein p53 inducible protein 13 [Source:HGNC Symbol;Acc:25102]
ENSG00000165478	-1.894	13.672	HEPACAM	11	124789089	124806308	220296	NA		0.599378	0.062824	0.119381	0.826006	0.28262	0.341501	0.31649	0.828743	hepatic and glial cell adhesion molecule [Source:HGNC Symbol;Acc:26361]
ENSG00000168090	-1.895	13.672	COPS6	7	99686577	99689823	10980	NA		0.132883	0.0860956	0.0570238	0.428046	0.576158	0.0816055	0.145606	0.901512	COP9 constitutive photomorphogenic homolog subunit 6 (Arabidopsis) [Source:HGNC Symbol;Acc:21749]
ENSG00000183833	-1.895	13.672	C3orf15	3	119421869	119485949	NULL	NA		0.241969	-0.217586	0.185332	0.567423	0.792363	0.122653	0.464949	0.965298	chromosome 3 open reading frame 15 [Source:HGNC Symbol;Acc:24010]
ENSG00000197912	-1.896	13.672	SPG7	16	89557325	89624176	6687	NA		0.0255566	0.165033	0.0732822	0.183824	0.646658	-0.0867039	0.18869	0.93079	spastic paraplegia 7 (pure and complicated autosomal recessive) [Source:HGNC Symbol;Acc:11237]
ENSG00000181031	-1.898	13.672	RPH3AL	17	62293	202888	9501	NA		0.034594	-0.219874	0.103246	0.215073	0.303968	0.262702	0.254521	0.834563	rabphilin 3A-like (without C2 domains) [Source:HGNC Symbol;Acc:10296]
ENSG00000110811	-1.899	13.672	LEPREL2	12	6937204	6949018	NULL	NA		0.093597	-0.204696	0.12142	0.35005	0.992381	-0.00301706	0.315344	0.999774	leprecan-like 2 [Source:HGNC Symbol;Acc:19318]
ENSG00000132874	-1.9	13.672	SLC14A2	18	43194766	43263072	8170	NA		0.411037	0.0567431	0.0688604	0.722129	0.576494	0.0987354	0.176326	0.901512	solute carrier family 14 (urea transporter), member 2 [Source:HGNC Symbol;Acc:10919]
ENSG00000198242	-1.9	13.672	RPL23A	17	27046411	27051377	6147	NA		0.966037	-0.00436446	0.102357	0.991794	0.373085	0.234445	0.262282	0.85656	ribosomal protein L23a [Source:HGNC Symbol;Acc:10317]
ENSG00000167964	-1.903	13.672	RAB26	16	2190804	2204166	25837	NA		0.279338	-0.171724	0.158248	0.607948	0.463844	-0.282319	0.384237	0.881779	RAB26, member RAS oncogene family [Source:HGNC Symbol;Acc:14259]
ENSG00000113108	-1.905	13.672	APBB3	5	139937853	139973337	10307	NA		0.706686	0.0343061	0.0910165	0.867552	0.268093	0.251302	0.225922	0.819151	amyloid beta (A4) precursor protein-binding, family B, member 3 [Source:HGNC Symbol;Acc:20708]
ENSG00000154263	-1.905	13.672	ABCA10	17	67143355	67240987	10349	NA		0.865562	0.0183245	0.10808	0.944463	0.837493	-0.0576661	0.280584	0.973678	ATP-binding cassette, sub-family A (ABC1), member 10 [Source:HGNC Symbol;Acc:30]
ENSG00000248487	-1.905	13.672	ABHD14A	3	52005442	52015212	25864	NA		0.145239	-0.122338	0.0836189	0.445983	0.647029	-0.0959615	0.209073	0.93079	abhydrolase domain containing 14A [Source:HGNC Symbol;Acc:24538]
ENSG00000206013	-1.907	13.672	IFITM5	11	298200	299526	387733	NA		0.0992155	0.129775	0.078299	0.364169	0.765197	0.0551423	0.184235	0.956645	interferon induced transmembrane protein 5 [Source:HGNC Symbol;Acc:16644]
ENSG00000178922	-1.908	13.672	HYI	1	43916824	43919660	81888	NA		0.250955	-0.0834174	0.0724219	0.573911	0.713225	-0.0664972	0.180527	0.944685	hydroxypyruvate isomerase (putative) [Source:HGNC Symbol;Acc:26948]
ENSG00000105373	-1.909	13.672	GLTSCR2	19	48248793	48260323	29997	NA		0.415903	-0.0602401	0.0738712	0.72338	0.078919	-0.325521	0.183781	0.684061	glioma tumor suppressor candidate region gene 2 [Source:HGNC Symbol;Acc:4333]
ENSG00000088002	-1.91	13.672	SULT2B1	19	49055429	49102683	6820	NA		0.0291692	0.363552	0.165313	0.197415	0.87128	0.0698454	0.430186	0.973678	sulfotransferase family, cytosolic, 2B, member 1 [Source:HGNC Symbol;Acc:11459]
ENSG00000104371	-1.91	13.672	DKK4	8	42231249	42234750	27121	NA		0.488394	-0.0462223	0.0665716	0.75501	0.810211	-0.0428184	0.177925	0.967903	dickkopf homolog 4 (Xenopus laevis) [Source:HGNC Symbol;Acc:2894]
ENSG00000213366	-1.91	13.672	GSTM2	1	110210644	110252171	2946	NA		0.0179746	-0.620786	0.259904	0.147527	0.711623	0.241147	0.650859	0.944538	glutathione S-transferase mu 2 (muscle) [Source:HGNC Symbol;Acc:4634]
ENSG00000163633	-1.911	13.672	C4orf36	4	87797358	87857354	132989	NA		0.0557023	-0.125726	0.0652744	0.267398	0.0392239	0.353547	0.169701	0.629141	chromosome 4 open reading frame 36 [Source:HGNC Symbol;Acc:28386]
ENSG00000178537	-1.912	13.672	SLC25A20	3	48894369	48936426	788	NA		0.996123	0.000433548	0.0890911	0.998953	0.119924	0.351993	0.224825	0.716186	solute carrier family 25 (carnitine/acylcarnitine translocase), member 20 [Source:HGNC Symbol;Acc:1421]
ENSG00000140983	-1.913	13.672	RHOT2	16	718086	724174	89941	NA		0.885743	0.0114039	0.079248	0.951532	0.708478	-0.0750087	0.200162	0.941507	ras homolog gene family, member T2 [Source:HGNC Symbol;Acc:21169]
ENSG00000167768	-1.914	13.672	KRT1	12	53068520	53074191	3848	NA		0.707739	0.0444912	0.118484	0.86773	0.923016	-0.0301704	0.311588	0.985511	keratin 1 [Source:HGNC Symbol;Acc:6412]
ENSG00000066455	-1.915	13.672	GOLGA5	14	93260576	93306308	9950	NA		0.585694	-0.0361713	0.0662365	0.814502	0.514407	0.112054	0.171382	0.884417	golgin A5 [Source:HGNC Symbol;Acc:4428]
ENSG00000175356	-1.915	13.672	SCUBE2	11	9041071	9159661	57758	NA		0.10045	-0.456291	0.276313	0.365354	0.811704	-0.174413	0.730603	0.968438	signal peptide, CUB domain, EGF-like 2 [Source:HGNC Symbol;Acc:30425]
ENSG00000004838	-1.917	13.672	ZMYND10	3	50378541	50384283	51364	NA		0.724138	-0.0539278	0.152554	0.877279	0.363611	-0.340142	0.373052	0.85656	zinc finger, MYND-type containing 10 [Source:HGNC Symbol;Acc:19412]
ENSG00000170370	-1.917	13.672	EMX2	10	119301955	119309441	2018	NA		0.938709	-0.00771273	0.100162	0.979993	0.167085	0.344661	0.248031	0.782346	empty spiracles homeobox 2 [Source:HGNC Symbol;Acc:3341]
ENSG00000170166	-1.918	13.672	HOXD4	2	177015950	177020802	3233	NA		0.513433	-0.0500702	0.0764631	0.769263	0.395295	0.174929	0.205088	0.860317	homeobox D4 [Source:HGNC Symbol;Acc:5138]
ENSG00000197363	-1.92	13.672	ZNF517	8	146024261	146036554	340385	NA		0.718657	0.0232989	0.0645697	0.876597	0.833515	0.0368736	0.175065	0.973678	zinc finger protein 517 [Source:HGNC Symbol;Acc:27984]
ENSG00000109472	-1.921	13.672	CPE	4	166282346	166419472	1363	NA		0.509202	-0.101476	0.15342	0.767632	0.515542	0.255331	0.391577	0.884417	carboxypeptidase E [Source:HGNC Symbol;Acc:2303]
ENSG00000157259	-1.924	13.672	GATAD1	7	92076767	92088150	57798	NA		0.822572	-0.0137654	0.0612959	0.924311	0.238085	0.178683	0.15074	0.805414	GATA zinc finger domain containing 1 [Source:HGNC Symbol;Acc:29941]
ENSG00000169744	-1.926	13.672	LDB2	4	16503164	16900432	9079	NA		0.909366	-0.0115753	0.101536	0.962152	0.794537	-0.0702357	0.269131	0.965298	LIM domain binding 2 [Source:HGNC Symbol;Acc:6533]
ENSG00000103197	-1.928	13.672	TSC2	16	2097466	2138716	7249	NA		0.765488	0.0265115	0.0887433	0.900838	0.343445	0.207777	0.218498	0.85383	tuberous sclerosis 2 [Source:HGNC Symbol;Acc:12363]
ENSG00000111291	-1.928	13.672	GPRC5D	12	13093709	13105081	55507	NA		0.98036	-0.00184809	0.074964	0.995944	0.242528	0.23552	0.200586	0.805414	G protein-coupled receptor, family C, group 5, member D [Source:HGNC Symbol;Acc:13310]
ENSG00000203780	-1.928	13.672	FANK1	10	127585108	127698161	92565	NA		0.431515	-0.0687191	0.0871613	0.727814	0.62136	0.103642	0.209321	0.913478	fibronectin type III and ankyrin repeat domains 1 [Source:HGNC Symbol;Acc:23527]
ENSG00000107281	-1.929	13.672	NPDC1	9	139933922	139940655	56654	NA		0.296764	-0.120451	0.115098	0.626427	0.19425	-0.369513	0.283151	0.792279	neural proliferation, differentiation and control, 1 [Source:HGNC Symbol;Acc:7899]
ENSG00000162496	-1.929	13.672	DHRS3	1	12627939	12677737	9249	NA		0.134085	-0.178076	0.118313	0.428972	0.873803	-0.0487718	0.306451	0.973678	dehydrogenase/reductase (SDR family) member 3 [Source:HGNC Symbol;Acc:17693]
ENSG00000188833	-1.929	13.672	ENTPD8	9	140328816	140336268	377841	NA		0.112022	-0.238954	0.149611	0.388925	0.349804	-0.369341	0.393573	0.85383	ectonucleoside triphosphate diphosphohydrolase 8 [Source:HGNC Symbol;Acc:24860]
ENSG00000120279	-1.93	13.672	MYCT1	6	153019030	153045702	80177	NA		0.385395	-0.0528519	0.0607377	0.696926	0.685681	-0.0668783	0.164866	0.933265	myc target 1 [Source:HGNC Symbol;Acc:23172]
ENSG00000126432	-1.93	13.672	PRDX5	11	64085560	64089283	25824	NA		0.190525	0.100014	0.0761085	0.50849	0.481396	-0.141003	0.199683	0.881779	peroxiredoxin 5 [Source:HGNC Symbol;Acc:9355]
ENSG00000110169	-1.933	13.672	HPX	11	6452279	6463847	3263	NA		0.670176	0.0797884	0.187024	0.855453	0.648598	0.207209	0.453615	0.931173	hemopexin [Source:HGNC Symbol;Acc:5171]
ENSG00000174059	-1.934	13.672	CD34	1	208057594	208084747	947	NA		0.444314	-0.0859695	0.112136	0.736554	0.893586	-0.0377645	0.281749	0.973678	CD34 molecule [Source:HGNC Symbol;Acc:1662]
ENSG00000108947	-1.936	13.672	EFNB3	17	7608520	7614696	1949	NA		0.115858	-0.235339	0.14893	0.394965	0.019366	-0.880446	0.371724	0.536838	ephrin-B3 [Source:HGNC Symbol;Acc:3228]
ENSG00000076344	-1.937	13.672	RGS11	16	318300	325980	8786	NA		0.203212	-0.242662	0.189994	0.52285	0.197102	-0.612324	0.472235	0.792279	regulator of G-protein signaling 11 [Source:HGNC Symbol;Acc:9993]
ENSG00000196557	-1.937	13.672	CACNA1H	16	1203241	1271771	8912	NA		0.562982	0.167772	0.289504	0.804814	0.551865	-0.449613	0.753679	0.895036	calcium channel, voltage-dependent, T type, alpha 1H subunit [Source:HGNC Symbol;Acc:1395]
ENSG00000107872	-1.938	13.672	FBXL15	10	104178946	104182893	79176	NA		0.980527	0.00166719	0.0682066	0.995944	0.5397	-0.102955	0.167425	0.891953	F-box and leucine-rich repeat protein 15 [Source:HGNC Symbol;Acc:28155]
ENSG00000172382	-1.938	13.672	PRSS27	16	2762419	2770552	83886	NA		0.38856	-0.0775428	0.08971	0.697149	0.405767	-0.184211	0.220839	0.865552	protease, serine 27 [Source:HGNC Symbol;Acc:15475]
ENSG00000185269	-1.94	13.672	NOTUM	17	79910388	79919716	147111	NA		0.778167	0.0207437	0.0735224	0.905385	0.180146	0.247626	0.183736	0.785736	notum pectinacetylesterase homolog (Drosophila) [Source:HGNC Symbol;Acc:27106]
ENSG00000149124	-1.941	13.672	GLYAT	11	58476537	58499447	10249	NA		0.52941	0.0663056	0.105221	0.776919	0.352541	0.262719	0.281557	0.85383	glycine-N-acyltransferase [Source:HGNC Symbol;Acc:13734]
ENSG00000137699	-1.942	13.672	TRIM29	11	119981983	120056237	23650	NA		0.197808	-0.216655	0.167599	0.514457	0.34358	-0.397573	0.418205	0.85383	tripartite motif containing 29 [Source:HGNC Symbol;Acc:17274]
ENSG00000103647	-1.943	13.672	CORO2B	15	68871308	69020145	10391	NA		0.998724	0.000118819	0.0741872	0.999352	0.36695	0.161552	0.178425	0.85656	coronin, actin binding protein, 2B [Source:HGNC Symbol;Acc:2256]
ENSG00000206538	-1.944	13.672	VGLL3	3	86987119	87040269	389136	NA		0.602212	0.0524553	0.100457	0.826909	0.442922	0.196566	0.255389	0.881779	vestigial like 3 (Drosophila) [Source:HGNC Symbol;Acc:24327]
ENSG00000154783	-1.946	13.672	FGD5	3	14860469	14975895	152273	NA		0.580221	-0.0577317	0.104192	0.813071	0.908638	0.0301322	0.262051	0.979473	FYVE, RhoGEF and PH domain containing 5 [Source:HGNC Symbol;Acc:19117]
ENSG00000214274	-1.947	13.672	ANG	14	21152336	21167130	283	NA		0.00804633	-0.380236	0.141845	0.0969778	0.904403	-0.0411299	0.341776	0.979473	angiogenin, ribonuclease, RNase A family, 5 [Source:HGNC Symbol;Acc:483]
ENSG00000104760	-1.948	13.672	FGL1	8	17721889	17767874	2267	NA		0.985825	-0.00174179	0.0978959	0.995952	0.630486	0.127479	0.264364	0.9202	fibrinogen-like 1 [Source:HGNC Symbol;Acc:3695]
ENSG00000163209	-1.948	13.672	SPRR3	1	152974223	152976332	6707	NA		0.800258	-0.0260211	0.102689	0.915559	0.611601	-0.138349	0.271778	0.911467	small proline-rich protein 3 [Source:HGNC Symbol;Acc:11268]
ENSG00000070526	-1.949	13.672	ST6GALNAC1	17	74620847	74639894	55808	NA		0.27837	0.0953043	0.0876484	0.60682	0.553113	-0.137099	0.230542	0.895951	ST6 (alpha-N-acetyl-neuraminyl-2,3-beta-galactosyl-1,3)-N-acetylgalactosaminide alpha-2,6-sialyltransferase 1 [Source:HGNC Symbol;Acc:23614]
ENSG00000132670	-1.949	13.672	PTPRA	20	2844830	3019722	5786	NA		0.209122	0.0850517	0.0674693	0.531587	0.449727	0.129448	0.170728	0.881779	protein tyrosine phosphatase, receptor type, A [Source:HGNC Symbol;Acc:9664]
ENSG00000163141	-1.949	13.672	BNIPL	1	151009046	151020076	149428	NA		0.673123	-0.0927869	0.219577	0.855657	0.0881046	0.972765	0.565987	0.691962	BCL2/adenovirus E1B 19kD interacting protein like [Source:HGNC Symbol;Acc:16976]
ENSG00000159212	-1.951	13.672	CLIC6	21	36041688	36090525	54102	NA		0.111203	-0.67754	0.423237	0.386919	0.953088	0.061646	1.0458	0.994074	chloride intracellular channel 6 [Source:HGNC Symbol;Acc:2065]
ENSG00000197757	-1.951	13.672	HOXC6	12	54384408	54424607	3223	NA		0.748112	0.0366041	0.113807	0.890186	0.687342	0.116796	0.289539	0.933265	homeobox C6 [Source:HGNC Symbol;Acc:5128]
ENSG00000119723	-1.956	13.672	COQ6	14	74416629	74430373	51004	NA		0.708141	-0.0267388	0.0713109	0.86773	0.968663	0.00715633	0.181804	0.994074	coenzyme Q6 homolog, monooxygenase (S. cerevisiae) [Source:HGNC Symbol;Acc:20233]
ENSG00000113296	-1.957	13.672	THBS4	5	79287134	79379110	7060	NA		0.781705	0.0650863	0.234527	0.905385	0.157547	-0.870769	0.612459	0.773433	thrombospondin 4 [Source:HGNC Symbol;Acc:11788]
ENSG00000186868	-1.961	13.672	MAPT	17	43971748	44105703	4137	NA		0.590471	-0.146504	0.271736	0.817183	0.922727	0.0650593	0.669391	0.985511	microtubule-associated protein tau [Source:HGNC Symbol;Acc:6893]
ENSG00000197776	-1.961	13.672	KLHDC1	14	50159823	50219870	122773	NA		0.126289	-0.0903963	0.0588448	0.417666	0.865738	0.0248243	0.146527	0.973678	kelch domain containing 1 [Source:HGNC Symbol;Acc:19836]
ENSG00000005243	-1.963	13.672	COPZ2	17	46103535	46115139	51226	NA		0.28514	-0.125454	0.117016	0.613283	0.57204	0.167306	0.295323	0.901512	coatomer protein complex, subunit zeta 2 [Source:HGNC Symbol;Acc:19356]
ENSG00000081923	-1.963	13.672	ATP8B1	18	55313658	55470327	5205	NA		0.699185	0.0322188	0.0832415	0.864825	0.480213	-0.142472	0.201219	0.881779	ATPase, aminophospholipid transporter, class I, type 8B, member 1 [Source:HGNC Symbol;Acc:3706]
ENSG00000175879	-1.963	13.672	HOXD8	2	176994422	176997423	3234	NA		0.489728	0.0713545	0.103085	0.75501	0.827954	0.0607485	0.278951	0.972059	homeobox D8 [Source:HGNC Symbol;Acc:5139]
ENSG00000149948	-1.964	13.672	HMGA2	12	66217911	66360075	8091	NA		0.349088	-0.0797992	0.0849957	0.660498	0.649226	0.0906381	0.198802	0.931173	high mobility group AT-hook 2 [Source:HGNC Symbol;Acc:5009]
ENSG00000138669	-1.966	13.672	PRKG2	4	82009837	82136218	5593	NA		0.728224	0.0310178	0.0891204	0.878249	0.482529	0.155574	0.220889	0.881779	protein kinase, cGMP-dependent, type II [Source:HGNC Symbol;Acc:9416]
ENSG00000140718	-1.966	13.672	FTO	16	53737875	54155853	79068	NA		0.322562	-0.115491	0.116423	0.649172	0.0713776	0.533278	0.293287	0.683647	fat mass and obesity associated [Source:HGNC Symbol;Acc:24678]
ENSG00000148341	-1.966	13.672	SH3GLB2	9	131769315	131790582	56904	NA		0.717992	-0.0339704	0.0939125	0.876453	0.824737	0.0522418	0.235415	0.970588	SH3-domain GRB2-like endophilin B2 [Source:HGNC Symbol;Acc:10834]
ENSG00000151715	-1.966	13.672	TMEM45B	11	129685714	129729898	120224	NA		0.231482	-0.190115	0.158338	0.555835	0.53756	0.251171	0.406303	0.891671	transmembrane protein 45B [Source:HGNC Symbol;Acc:25194]
ENSG00000196562	-1.968	13.672	SULF2	20	46285092	46415360	55959	NA		0.308819	-0.160489	0.157241	0.639156	0.663707	-0.16907	0.387935	0.931173	sulfatase 2 [Source:HGNC Symbol;Acc:20392]
ENSG00000164035	-1.969	13.672	EMCN	4	101316498	101801283	51705	NA		0.669497	-0.0442288	0.103446	0.855453	0.570212	-0.153175	0.269095	0.901512	endomucin [Source:HGNC Symbol;Acc:16041]
ENSG00000197562	-1.969	13.672	RAB40C	16	639357	679272	57799	NA		0.262579	0.0965568	0.085911	0.590711	0.513303	-0.147076	0.224357	0.884417	RAB40C, member RAS oncogene family [Source:HGNC Symbol;Acc:18285]
ENSG00000189283	-1.97	13.672	FHIT	3	59735036	61237133	2272	NA		0.333734	-0.0855147	0.0882247	0.650837	0.320259	0.231871	0.232375	0.844929	fragile histidine triad gene [Source:HGNC Symbol;Acc:3701]
ENSG00000134531	-1.971	13.672	EMP1	12	13349650	13369708	2012	NA		0.185494	-0.140532	0.105724	0.502002	0.0407696	0.533963	0.258333	0.630649	epithelial membrane protein 1 [Source:HGNC Symbol;Acc:3333]
ENSG00000149809	-1.973	13.672	TM7SF2	11	64879317	64883856	7108	NA		0.384781	0.127307	0.146113	0.696601	0.304794	-0.406628	0.394643	0.834563	transmembrane 7 superfamily member 2 [Source:HGNC Symbol;Acc:11863]
ENSG00000182795	-1.973	13.672	C1orf116	1	207191866	207206101	79098	NA		0.210179	-0.319587	0.254111	0.532536	0.679598	0.255531	0.617277	0.931689	chromosome 1 open reading frame 116 [Source:HGNC Symbol;Acc:28667]
ENSG00000116005	-1.974	13.672	PCYOX1	2	70484518	70508323	51449	NA		0.982022	-0.00201724	0.089392	0.995952	0.883476	0.0313173	0.213246	0.973678	prenylcysteine oxidase 1 [Source:HGNC Symbol;Acc:20588]
ENSG00000168785	-1.975	13.672	TSPAN5	4	99391518	99579780	10098	NA		0.417367	0.137306	0.168906	0.72338	0.504135	0.28877	0.431061	0.88409	tetraspanin 5 [Source:HGNC Symbol;Acc:17753]
ENSG00000144579	-1.976	13.672	CTDSP1	2	219262979	219270664	58190	NA		0.268273	-0.0756816	0.0681473	0.596824	0.870974	0.0269571	0.165635	0.973678	CTD (carboxy-terminal domain, RNA polymerase II, polypeptide A) small phosphatase 1 [Source:HGNC Symbol;Acc:21614]
ENSG00000178761	-1.979	13.672	C15orf17	15	75192328	75199462	NULL	NA		0.99111	0.00085486	0.0766114	0.997327	0.821478	0.0466995	0.206532	0.970588	chromosome 15 open reading frame 17 [Source:HGNC Symbol;Acc:24695]
ENSG00000166743	-1.98	11.4	ACSM1	16	20634559	20710212	116285	NA		0.628287	-0.042744	0.0881338	0.836697	0.525579	0.136737	0.214818	0.890582	acyl-CoA synthetase medium-chain family member 1 [Source:HGNC Symbol;Acc:18049]
ENSG00000198650	-1.98	13.672	TAT	16	71599563	71611033	6898	NA		0.896603	-0.0510921	0.392589	0.956678	0.675739	-0.3757	0.896117	0.931173	tyrosine aminotransferase [Source:HGNC Symbol;Acc:11573]
ENSG00000157379	-1.981	11.4	DHRS1	14	24759804	24769039	115817	NA		0.0411154	-0.179601	0.0872918	0.23467	0.675421	0.0940652	0.22413	0.931173	dehydrogenase/reductase (SDR family) member 1 [Source:HGNC Symbol;Acc:16445]
ENSG00000102935	-1.982	11.4	ZNF423	16	49521435	49891830	23090	NA		0.0445054	-0.234072	0.115661	0.243717	0.0336969	0.591578	0.275542	0.588022	zinc finger protein 423 [Source:HGNC Symbol;Acc:16762]
ENSG00000092068	-1.984	11.4	SLC7A8	14	23594504	23652883	23428	NA		0.00147453	-0.451842	0.139865	0.0456129	0.0342347	0.724892	0.338673	0.588022	solute carrier family 7 (amino acid transporter light chain, L system), member 8 [Source:HGNC Symbol;Acc:11066]
ENSG00000088367	-1.985	11.4	EPB41L1	20	34679426	34820721	2036	NA		0.472278	0.0673153	0.0934508	0.746954	0.510569	-0.165427	0.250718	0.884417	erythrocyte membrane protein band 4.1-like 1 [Source:HGNC Symbol;Acc:3378]
ENSG00000074527	-1.987	11.4	NTN4	12	96051583	96184930	59277	NA		0.00344237	-0.643697	0.217068	0.0646821	0.161926	0.770803	0.547908	0.777633	netrin 4 [Source:HGNC Symbol;Acc:13658]
ENSG00000171490	-1.987	11.4	RSL1D1	16	11931196	11945442	26156	NA		0.132897	-0.11159	0.0739124	0.428046	0.548295	-0.114122	0.189595	0.891953	ribosomal L1 domain containing 1 [Source:HGNC Symbol;Acc:24534]
ENSG00000114948	-1.989	11.4	ADAM23	2	207308263	207485851	8745	NA		0.395044	-0.070751	0.0829833	0.704839	0.683427	-0.0858345	0.210004	0.933061	ADAM metallopeptidase domain 23 [Source:HGNC Symbol;Acc:202]
ENSG00000165868	-1.99	11.4	HSPA12A	10	118430703	118502085	259217	NA		0.380158	-0.105873	0.120335	0.691352	0.371265	-0.268444	0.299174	0.85656	heat shock 70kDa protein 12A [Source:HGNC Symbol;Acc:19022]
ENSG00000102683	-1.991	11.4	SGCG	13	23755091	23899304	6445	NA		0.460438	0.134485	0.181798	0.739169	0.882628	0.0560508	0.378886	0.973678	sarcoglycan, gamma (35kDa dystrophin-associated glycoprotein) [Source:HGNC Symbol;Acc:10809]
ENSG00000176194	-1.991	11.4	CIDEA	18	12254318	12277594	1149	NA		0.789709	0.0631466	0.236421	0.909981	0.662488	0.266173	0.60839	0.931173	cell death-inducing DFFA-like effector a [Source:HGNC Symbol;Acc:1976]
ENSG00000160408	-1.994	11.4	ST6GALNAC6	9	130647600	130667687	30815	NA		0.151335	-0.0913776	0.0634084	0.454571	0.272854	-0.187962	0.170675	0.819151	ST6 (alpha-N-acetyl-neuraminyl-2,3-beta-galactosyl-1,3)-N-acetylgalactosaminide alpha-2,6-sialyltransferase 6 [Source:HGNC Symbol;Acc:23364]
ENSG00000103489	-1.995	11.4	XYLT1	16	17201254	17564738	64131	NA		0.473816	0.122575	0.170759	0.747802	0.198166	-0.569086	0.439938	0.792279	xylosyltransferase I [Source:HGNC Symbol;Acc:15516]
ENSG00000145506	-1.995	11.4	NKD2	5	1008944	1039058	85409	NA		0.663644	-0.0762579	0.175055	0.85283	0.546669	-0.271311	0.448907	0.891953	naked cuticle homolog 2 (Drosophila) [Source:HGNC Symbol;Acc:17046]
ENSG00000124212	-1.996	11.4	PTGIS	20	48123992	48184683	5740	NA		0.369173	-0.127504	0.141619	0.680637	0.862214	0.0620822	0.356981	0.973678	prostaglandin I2 (prostacyclin) synthase [Source:HGNC Symbol;Acc:9603]
ENSG00000165269	-1.998	11.4	AQP7	9	33384765	33402643	364	NA		0.284343	0.148582	0.138359	0.613283	0.00958589	0.966642	0.367502	0.461134	aquaporin 7 [Source:HGNC Symbol;Acc:640]
ENSG00000171766	-1.998	11.4	GATM	15	45653322	45694416	2628	NA		0.795371	-0.0424907	0.163592	0.913412	0.246799	0.4894	0.420619	0.808617	glycine amidinotransferase (L-arginine:glycine amidinotransferase) [Source:HGNC Symbol;Acc:4175]
ENSG00000100711	-1.999	11.4	ZFYVE21	14	104182067	104200005	79038	NA		0.918335	-0.00794006	0.0773294	0.965908	0.831073	0.0448216	0.209677	0.973678	zinc finger, FYVE domain containing 21 [Source:HGNC Symbol;Acc:20760]
ENSG00000136114	-1.999	11.4	THSD1	13	52951305	52980629	55901	NA		0.109264	-0.0809826	0.0503103	0.384424	0.906324	0.0150161	0.127351	0.979473	thrombospondin, type I, domain containing 1 [Source:HGNC Symbol;Acc:17754]
ENSG00000074590	-2	11.4	NUAK1	12	106457118	106533811	9891	NA		0.55823	-0.0712072	0.121391	0.800895	0.489543	0.193958	0.279861	0.881779	NUAK family, SNF1-like kinase, 1 [Source:HGNC Symbol;Acc:14311]
ENSG00000148672	-2	11.4	GLUD1	10	88810243	88854627	2746	NA		0.807785	0.0217232	0.089157	0.91723	0.352853	0.21566	0.231273	0.85383	glutamate dehydrogenase 1 [Source:HGNC Symbol;Acc:4335]
ENSG00000095906	-2.001	11.4	NUBP2	16	1832902	1839192	10101	NA		0.780435	0.0172158	0.0616656	0.905385	0.493884	0.107305	0.156393	0.881779	nucleotide binding protein 2 [Source:HGNC Symbol;Acc:8042]
ENSG00000127083	-2.003	11.4	OMD	9	95176527	95186743	4958	NA		0.131389	-0.302752	0.199744	0.426361	0.48559	0.365789	0.523016	0.881779	osteomodulin [Source:HGNC Symbol;Acc:8134]
ENSG00000104881	-2.005	11.4	PPP1R13L	19	45882892	45909607	10848	NA		0.836793	-0.0199035	0.0964773	0.933602	0.343254	0.226045	0.237614	0.85383	protein phosphatase 1, regulatory subunit 13 like [Source:HGNC Symbol;Acc:18838]
ENSG00000172005	-2.005	11.4	MAL	2	95691422	95719737	4118	NA		0.0180661	0.298462	0.125058	0.147527	0.57889	0.176754	0.317652	0.901681	mal, T-cell differentiation protein [Source:HGNC Symbol;Acc:6817]
ENSG00000066427	-2.008	11.4	ATXN3	14	92524896	92572965	4287	NA		0.63829	-0.0333515	0.0708238	0.843342	0.411707	0.149845	0.181937	0.865552	ataxin 3 [Source:HGNC Symbol;Acc:7106]
ENSG00000112562	-2.011	11.4	SMOC2	6	168841831	169073984	64094	NA		0.0081621	-0.425411	0.158993	0.0969778	0.345606	-0.404419	0.427203	0.85383	SPARC related modular calcium binding 2 [Source:HGNC Symbol;Acc:20323]
ENSG00000125968	-2.013	11.4	ID1	20	30193086	30194318	3397	NA		0.493839	0.0672881	0.0981385	0.755117	0.651071	0.113434	0.250212	0.931173	inhibitor of DNA binding 1, dominant negative helix-loop-helix protein [Source:HGNC Symbol;Acc:5360]
ENSG00000171222	-2.014	11.4	SCAND1	20	34541539	34547394	51282	NA		0.0934321	0.126089	0.0747545	0.35005	0.591118	0.100479	0.186562	0.908193	SCAN domain containing 1 [Source:HGNC Symbol;Acc:10566]
ENSG00000141255	-2.015	11.4	SPATA22	17	3343308	3417146	84690	NA		0.794745	-0.0194577	0.0746796	0.913412	0.508985	-0.109994	0.166081	0.884417	spermatogenesis associated 22 [Source:HGNC Symbol;Acc:30705]
ENSG00000144891	-2.015	11.4	AGTR1	3	148415571	148460795	185	NA		0.0290799	-0.760042	0.34541	0.197415	0.316198	0.884227	0.878715	0.843896	angiotensin II receptor, type 1 [Source:HGNC Symbol;Acc:336]
ENSG00000167434	-2.015	11.4	CA4	17	58227302	58236902	762	NA		0.435126	0.0907451	0.116007	0.733133	0.852584	0.0581584	0.312341	0.973678	carbonic anhydrase IV [Source:HGNC Symbol;Acc:1375]
ENSG00000103253	-2.016	11.4	HAGHL	16	776936	779733	84264	NA		0.842221	0.0297386	0.14918	0.933602	0.0240975	-0.858721	0.376151	0.536838	hydroxyacylglutathione hydrolase-like [Source:HGNC Symbol;Acc:14177]
ENSG00000105854	-2.016	11.4	PON2	7	95034175	95064510	5445	NA		0.222444	-0.117997	0.0963726	0.548129	0.374822	0.205909	0.231199	0.85656	paraoxonase 2 [Source:HGNC Symbol;Acc:9205]
ENSG00000110195	-2.017	11.4	FOLR1	11	71900602	71907345	2348	NA		0.796673	0.0546051	0.21161	0.913412	0.6255	-0.271102	0.554103	0.916488	folate receptor 1 (adult) [Source:HGNC Symbol;Acc:3791]
ENSG00000196616	-2.017	11.4	ADH1B	4	100226121	100242558	125	NA		0.868328	0.0355805	0.214308	0.945552	0.353995	0.529408	0.56909	0.85383	alcohol dehydrogenase 1B (class I), beta polypeptide [Source:HGNC Symbol;Acc:250]
ENSG00000076555	-2.018	11.4	ACACB	12	109554400	109706031	32	NA		0.806345	-0.0389896	0.158809	0.91723	0.208491	0.497348	0.393424	0.798734	acetyl-CoA carboxylase beta [Source:HGNC Symbol;Acc:85]
ENSG00000144645	-2.018	11.4	OSBPL10	3	31699382	32119072	114884	NA		0.512333	-0.0695271	0.105899	0.769263	0.927498	0.0243706	0.267298	0.987198	oxysterol binding protein-like 10 [Source:HGNC Symbol;Acc:16395]
ENSG00000005469	-2.019	11.4	CROT	7	86974997	87029111	54677	NA		0.0544463	-0.231027	0.11932	0.267398	0.520166	0.197006	0.30549	0.885718	carnitine O-octanoyltransferase [Source:HGNC Symbol;Acc:2366]
ENSG00000142619	-2.019	11.4	PADI3	1	17575593	17610728	51702	NA		0.0205742	0.409255	0.175133	0.162313	0.471805	-0.353257	0.489479	0.881779	peptidyl arginine deiminase, type III [Source:HGNC Symbol;Acc:18337]
ENSG00000164574	-2.02	11.4	GALNT10	5	153570290	153800544	55568	NA		0.310317	-0.108062	0.106205	0.639316	0.240613	0.298937	0.253557	0.805414	UDP-N-acetyl-alpha-D-galactosamine:polypeptide N-acetylgalactosaminyltransferase 10 (GalNAc-T10) [Source:HGNC Symbol;Acc:19873]
ENSG00000102010	-2.021	11.4	BMX	X	15482369	15574652	660	NA		0.359886	-0.0676936	0.073742	0.67045	0.868031	0.0314489	0.188887	0.973678	BMX non-receptor tyrosine kinase [Source:HGNC Symbol;Acc:1079]
ENSG00000101439	-2.023	11.4	CST3	20	23608534	23619110	1471	NA		0.329221	-0.105164	0.107487	0.649937	0.879621	-0.0418013	0.275454	0.973678	cystatin C [Source:HGNC Symbol;Acc:2475]
ENSG00000159423	-2.023	11.4	ALDH4A1	1	19197926	19229275	8659	NA		0.246509	0.146336	0.125855	0.572215	0.231823	0.38449	0.320029	0.798734	aldehyde dehydrogenase 4 family, member A1 [Source:HGNC Symbol;Acc:406]
ENSG00000063046	-2.024	11.4	EIF4B	12	53399942	53435993	1975	NA		0.161847	-0.0975927	0.0694716	0.472866	0.66115	0.0793312	0.180562	0.931173	eukaryotic translation initiation factor 4B [Source:HGNC Symbol;Acc:3285]
ENSG00000157152	-2.024	11.4	SYN2	3	12045862	12232907	6854	NA		0.952054	0.00527247	0.0875634	0.984587	0.409916	-0.18944	0.229132	0.865552	synapsin II [Source:HGNC Symbol;Acc:11495]
ENSG00000139926	-2.026	11.4	FRMD6	14	51955818	52197445	122786	NA		0.0450803	-0.264611	0.131107	0.244286	0.383016	0.293665	0.335469	0.85656	FERM domain containing 6 [Source:HGNC Symbol;Acc:19839]
ENSG00000178149	-2.026	11.4	DALRD3	3	49052921	49059726	55152	NA		0.112327	-0.100234	0.062811	0.389142	0.991385	0.00152193	0.140674	0.999774	DALR anticodon binding domain containing 3 [Source:HGNC Symbol;Acc:25536]
ENSG00000215853	-2.026	11.4	RPTN	1	152126071	152131704	126638	NA		0.614033	0.0120579	0.0238665	0.829946	0.216578	0.0714006	0.0574951	0.798734	repetin [Source:HGNC Symbol;Acc:26809]
ENSG00000140682	-2.027	11.4	TGFB1I1	16	31482906	31489281	7041	NA		0.539042	-0.0638651	0.103767	0.785182	0.711936	0.0897177	0.242425	0.944538	transforming growth factor beta 1 induced transcript 1 [Source:HGNC Symbol;Acc:11767]
ENSG00000169814	-2.028	11.4	BTD	3	15642848	15687329	686	NA		0.0607643	-0.161326	0.085479	0.277976	0.192439	0.269473	0.205648	0.792279	biotinidase [Source:HGNC Symbol;Acc:1122]
ENSG00000120068	-2.033	11.4	HOXB8	17	46688446	46692653	3218	NA		0.965764	0.0075067	0.174646	0.991794	0.824758	0.10633	0.479208	0.970588	homeobox B8 [Source:HGNC Symbol;Acc:5119]
ENSG00000176428	-2.033	11.4	VPS37D	7	73082155	73086442	155382	NA		0.734432	-0.0308875	0.0909062	0.88044	0.721594	-0.0802232	0.224639	0.947697	vacuolar protein sorting 37 homolog D (S. cerevisiae) [Source:HGNC Symbol;Acc:18287]
ENSG00000140873	-2.034	11.4	ADAMTS18	16	77281710	77469011	170692	NA		0.958655	-0.00588382	0.113334	0.988863	0.77861	0.0780517	0.277046	0.961425	ADAM metallopeptidase with thrombospondin type 1 motif, 18 [Source:HGNC Symbol;Acc:17110]
ENSG00000243284	-2.035	11.4	VSIG8	1	159824106	159832447	391123	NA		0.889097	0.00919829	0.0658671	0.953806	0.458508	0.114208	0.153594	0.881779	V-set and immunoglobulin domain containing 8 [Source:HGNC Symbol;Acc:32063]
ENSG00000146021	-2.037	11.4	KLHL3	5	136953189	137071779	26249	NA		0.0230652	-0.211863	0.092419	0.171945	0.469444	-0.174571	0.240603	0.881779	kelch-like 3 (Drosophila) [Source:HGNC Symbol;Acc:6354]
ENSG00000158578	-2.037	11.4	ALAS2	X	55035488	55057497	212	NA		0.220084	-0.0858036	0.0697204	0.545487	0.490629	-0.120982	0.175002	0.881779	aminolevulinate, delta-, synthase 2 [Source:HGNC Symbol;Acc:397]
ENSG00000160808	-2.039	11.4	MYL3	3	46899362	46923659	4634	NA		0.451151	-0.0613103	0.0811866	0.738504	0.490927	0.145124	0.21007	0.881779	myosin, light chain 3, alkali; ventricular, skeletal, slow [Source:HGNC Symbol;Acc:7584]
ENSG00000007255	-2.04	11.4	TRAPPC6A	19	45666187	45681485	79090	NA		0.677264	-0.0367789	0.0882211	0.855657	0.861062	0.0404096	0.230414	0.973678	trafficking protein particle complex 6A [Source:HGNC Symbol;Acc:23069]
ENSG00000168032	-2.04	11.4	ENTPD3	3	40428647	40470110	956	NA		0.577912	-0.0755412	0.135506	0.813056	0.196984	0.417796	0.322126	0.792279	ectonucleoside triphosphate diphosphohydrolase 3 [Source:HGNC Symbol;Acc:3365]
ENSG00000165475	-2.045	11.4	CRYL1	13	20977806	21099996	51084	NA		0.346436	-0.0728622	0.0771801	0.660498	0.967454	0.00716386	0.175231	0.994074	crystallin, lambda 1 [Source:HGNC Symbol;Acc:18246]
ENSG00000145147	-2.048	11.4	SLIT2	4	20254883	20622184	9353	NA		0.270351	-0.118909	0.107539	0.597489	0.140377	-0.397377	0.267836	0.749016	slit homolog 2 (Drosophila) [Source:HGNC Symbol;Acc:11086]
ENSG00000197632	-2.048	11.4	SERPINB2	18	61538926	61571124	5055	NA		0.423311	-0.0867	0.108029	0.726147	0.845389	-0.0558878	0.286012	0.973678	serpin peptidase inhibitor, clade B (ovalbumin), member 2 [Source:HGNC Symbol;Acc:8584]
ENSG00000180861	-2.051	11.4	C12orf36	12	13524023	13540101	NULL	NA		0.817143	0.0110865	0.0478761	0.920434	0.18747	0.147891	0.111596	0.786295	chromosome 12 open reading frame 36 [Source:HGNC Symbol;Acc:26598]
ENSG00000166816	-2.052	11.4	LDHD	16	75145758	75150669	197257	NA		0.331165	0.113476	0.11645	0.649937	0.993288	0.00249928	0.296512	0.999774	lactate dehydrogenase D [Source:HGNC Symbol;Acc:19708]
ENSG00000142046	-2.055	11.4	TMEM91	19	41856816	41889988	641649	NA		0.021246	-0.224164	0.0964398	0.163238	0.812753	0.0553819	0.233316	0.968541	transmembrane protein 91 [Source:HGNC Symbol;Acc:32393]
ENSG00000011105	-2.058	11.4	TSPAN9	12	3186521	3395730	10867	NA		0.331452	-0.0878395	0.0901951	0.649937	0.549589	0.131017	0.218369	0.893152	tetraspanin 9 [Source:HGNC Symbol;Acc:21640]
ENSG00000145020	-2.059	11.4	AMT	3	49454211	49460186	275	NA		0.0403577	-0.189339	0.0916752	0.234444	0.216676	0.285781	0.230173	0.798734	aminomethyltransferase [Source:HGNC Symbol;Acc:473]
ENSG00000179476	-2.06	11.4	C14orf28	14	45366498	45376460	122525	NA		0.568072	0.0436168	0.0762571	0.806719	0.160462	0.269697	0.191034	0.777633	chromosome 14 open reading frame 28 [Source:HGNC Symbol;Acc:19834]
ENSG00000197496	-2.06	11.4	SLC2A10	20	45338126	45364965	81031	NA		0.992503	-0.00131155	0.139379	0.997478	0.845693	0.0694488	0.35612	0.973678	solute carrier family 2 (facilitated glucose transporter), member 10 [Source:HGNC Symbol;Acc:13444]
ENSG00000183722	-2.064	11.4	LHFP	13	39917029	40177665	10186	NA		0.646476	-0.0514909	0.11207	0.847982	0.750894	0.0915896	0.287882	0.953629	lipoma HMGIC fusion partner [Source:HGNC Symbol;Acc:6586]
ENSG00000163818	-2.065	11.4	LZTFL1	3	45864808	45957534	54585	NA		0.040713	-0.177092	0.0858992	0.234444	0.813585	0.0490905	0.207751	0.968733	leucine zipper transcription factor-like 1 [Source:HGNC Symbol;Acc:6741]
ENSG00000166510	-2.066	11.4	CCDC68	18	52568740	52626739	80323	NA		0.411531	-0.0897561	0.109038	0.722205	0.359332	0.259152	0.281696	0.856417	coiled-coil domain containing 68 [Source:HGNC Symbol;Acc:24350]
ENSG00000137225	-2.075	11.4	CAPN11	6	44126548	44152139	11131	NA		0.353758	-0.0939159	0.101009	0.66211	0.702512	-0.0929979	0.242944	0.941507	calpain 11 [Source:HGNC Symbol;Acc:1478]
ENSG00000204385	-2.076	11.4	SLC44A4	6	31830969	31846823	80736	NA		0.805636	-0.0430678	0.174766	0.91723	0.281936	0.442819	0.409802	0.828252	solute carrier family 44, member 4 [Source:HGNC Symbol;Acc:13941]
ENSG00000114654	-2.077	11.4	CCDC48	3	128720472	128759585	NULL	NA		0.398761	-0.110679	0.130843	0.707536	0.995024	0.00216352	0.346239	0.999774	coiled-coil domain containing 48 [Source:HGNC Symbol;Acc:25692]
ENSG00000144642	-2.078	11.4	RBMS3	3	29322473	30051886	27303	NA		0.254019	-0.105488	0.092179	0.575808	0.717479	0.087004	0.23992	0.947697	RNA binding motif, single stranded interacting protein 3 [Source:HGNC Symbol;Acc:13427]
ENSG00000159516	-2.078	11.4	SPRR2G	1	153112967	153123345	6706	NA		0.600337	-0.0283831	0.0540768	0.826559	0.804041	0.033857	0.136169	0.965897	small proline-rich protein 2G [Source:HGNC Symbol;Acc:11267]
ENSG00000161649	-2.079	11.4	CD300LG	17	41924516	41940994	146894	NA		0.525118	0.0928792	0.145866	0.776919	0.9905	-0.0047662	0.399513	0.999774	CD300 molecule-like family member g [Source:HGNC Symbol;Acc:30455]
ENSG00000117318	-2.08	11.4	ID3	1	23884409	23886285	3399	NA		0.651627	-0.0515759	0.114036	0.847982	0.617684	0.137308	0.274415	0.911467	inhibitor of DNA binding 3, dominant negative helix-loop-helix protein [Source:HGNC Symbol;Acc:5362]
ENSG00000187535	-2.081	11.4	IFT140	16	1560428	1662111	9742	NA		0.338512	-0.0864806	0.09011	0.655872	0.214823	0.284465	0.228185	0.798734	intraflagellar transport 140 homolog (Chlamydomonas) [Source:HGNC Symbol;Acc:29077]
ENSG00000067715	-2.082	11.4	SYT1	12	79257773	79845788	6857	NA		0.397553	0.213385	0.251613	0.706805	0.476609	0.470562	0.659159	0.881779	synaptotagmin I [Source:HGNC Symbol;Acc:11509]
ENSG00000104368	-2.082	11.4	PLAT	8	42032236	42065242	5327	NA		0.476243	-0.148895	0.208569	0.748306	0.097788	-0.823174	0.493522	0.707589	plasminogen activator, tissue [Source:HGNC Symbol;Acc:9051]
ENSG00000107796	-2.082	11.4	ACTA2	10	90694831	90751147	59	NA		0.595464	-0.0707564	0.133025	0.821965	0.88756	-0.0448072	0.316265	0.973678	actin, alpha 2, smooth muscle, aorta [Source:HGNC Symbol;Acc:130]
ENSG00000137727	-2.082	11.4	ARHGAP20	11	110447766	110583912	57569	NA		0.777312	-0.023333	0.0823738	0.905385	0.279955	0.227191	0.209383	0.82708	Rho GTPase activating protein 20 [Source:HGNC Symbol;Acc:18357]
ENSG00000133116	-2.083	11.4	KL	13	33590207	33640282	9365	NA		0.335981	-0.0990538	0.10267	0.65263	0.985751	-0.00474327	0.265071	0.999774	klotho [Source:HGNC Symbol;Acc:6344]
ENSG00000136854	-2.084	11.4	STXBP1	9	130374540	130457460	6812	NA		0.872502	0.0156794	0.0975604	0.947524	0.481704	-0.168892	0.239345	0.881779	syntaxin binding protein 1 [Source:HGNC Symbol;Acc:11444]
ENSG00000169189	-2.084	11.4	NSMCE1	16	27236312	27280115	197370	NA		0.64994	-0.0379882	0.0835594	0.847982	0.264527	-0.253716	0.226389	0.819151	non-SMC element 1 homolog (S. cerevisiae) [Source:HGNC Symbol;Acc:29897]
ENSG00000102886	-2.085	11.4	GDPD3	16	30116131	30125177	79153	NA		0.680512	-0.0681691	0.165279	0.856111	0.712881	0.16011	0.434121	0.944685	glycerophosphodiester phosphodiesterase domain containing 3 [Source:HGNC Symbol;Acc:28638]
ENSG00000178038	-2.085	11.4	ALS2CL	3	46710487	46735194	259173	NA		0.446341	-0.0531782	0.0696741	0.736554	0.743782	0.0601215	0.183542	0.949861	ALS2 C-terminal like [Source:HGNC Symbol;Acc:20605]
ENSG00000243989	-2.085	11.4	ACY1	3	52009066	52023213	95	NA		0.0102337	-0.273555	0.105383	0.107286	0.656422	0.121356	0.272155	0.931173	aminoacylase 1 [Source:HGNC Symbol;Acc:177]
ENSG00000142541	-2.086	11.4	RPL13A	19	49990811	49995565	23521	NA		0.0849684	-0.178025	0.102767	0.334043	0.454241	-0.201229	0.268066	0.881779	ribosomal protein L13a [Source:HGNC Symbol;Acc:10304]
ENSG00000204618	-2.087	11.4	RNF39	6	30038043	30043664	80352	NA		0.269799	-0.169551	0.153161	0.597489	0.3017	0.41199	0.397286	0.834563	ring finger protein 39 [Source:HGNC Symbol;Acc:18064]
ENSG00000125531	-2.088	11.4	C20orf195	20	62184373	62188061	79025	NA		0.281717	0.115653	0.107108	0.610776	0.185408	-0.360001	0.270372	0.786295	chromosome 20 open reading frame 195 [Source:HGNC Symbol;Acc:28764]
ENSG00000186019	-2.09	11.4	ZNF224	19	44598503	44612919	7767	NA		0.651308	-0.0260204	0.0574757	0.847982	0.0274907	0.33017	0.148045	0.572664	zinc finger protein 224 [Source:HGNC Symbol;Acc:13017]
ENSG00000196275	-2.09	11.4	GTF2IRD2	7	74210483	74267847	84163	NA		0.0318665	-0.142569	0.0659035	0.210345	0.632681	0.0755998	0.157791	0.921663	GTF2I repeat domain containing 2 [Source:HGNC Symbol;Acc:30775]
ENSG00000174282	-2.092	11.4	ZBTB4	17	7362685	7387517	57659	NA		0.0123884	-0.169962	0.067261	0.119968	0.354491	0.160848	0.173083	0.85383	zinc finger and BTB domain containing 4 [Source:HGNC Symbol;Acc:23847]
ENSG00000164220	-2.094	11.4	F2RL2	5	75911328	75919259	2151	NA		0.859426	0.0295938	0.166853	0.941535	0.372758	-0.375764	0.420092	0.85656	coagulation factor II (thrombin) receptor-like 2 [Source:HGNC Symbol;Acc:3539]
ENSG00000170608	-2.103	11.4	FOXA3	19	46367518	46377054	3171	NA		0.858342	-0.0350364	0.196011	0.941535	0.953416	0.0249869	0.426887	0.994074	forkhead box A3 [Source:HGNC Symbol;Acc:5023]
ENSG00000103024	-2.104	11.4	NME3	16	1820287	1821731	4832	NA		0.940918	0.00694525	0.0935735	0.979993	0.534161	-0.151119	0.242424	0.891671	non-metastatic cells 3, protein expressed in [Source:HGNC Symbol;Acc:7851]
ENSG00000185860	-2.104	11.4	C1orf110	1	162794248	162838605	339512	NA		0.725955	0.0147762	0.0420888	0.877492	0.242154	0.11958	0.101762	0.805414	chromosome 1 open reading frame 110 [Source:HGNC Symbol;Acc:28736]
ENSG00000182108	-2.105	11.4	DEXI	16	11022748	11036317	28955	NA		0.0908773	-0.134388	0.0790466	0.345722	0.937313	0.0164617	0.208897	0.989763	Dexi homolog (mouse) [Source:HGNC Symbol;Acc:13267]
ENSG00000166971	-2.106	11.4	AKTIP	16	53524146	53538323	64400	NA		0.853985	0.0138427	0.0751064	0.941141	0.929509	-0.0171081	0.193009	0.987691	AKT interacting protein [Source:HGNC Symbol;Acc:16710]
ENSG00000170271	-2.106	11.4	C5orf4	5	154198051	154238812	NULL	NA		0.720974	-0.0656289	0.18346	0.876605	0.984697	-0.00893789	0.465067	0.999774	chromosome 5 open reading frame 4 [Source:HGNC Symbol;Acc:1334]
ENSG00000100448	-2.107	11.4	CTSG	14	25042728	25045466	1511	NA		0.968986	0.00847431	0.21765	0.992204	0.109844	-0.895504	0.556155	0.707589	cathepsin G [Source:HGNC Symbol;Acc:2532]
ENSG00000125875	-2.108	11.4	TBC1D20	20	416124	443197	128637	NA		0.734371	0.0244215	0.0718586	0.88044	0.918731	-0.0191934	0.187737	0.985511	TBC1 domain family, member 20 [Source:HGNC Symbol;Acc:16133]
ENSG00000186910	-2.11	11.4	SERPINA11	14	94908801	94919127	256394	NA		0.0149762	-0.650668	0.264812	0.131266	0.254151	0.734154	0.640896	0.811323	serpin peptidase inhibitor, clade A (alpha-1 antiproteinase, antitrypsin), member 11 [Source:HGNC Symbol;Acc:19193]
ENSG00000109107	-2.111	11.4	ALDOC	17	26900133	26903952	230	NA		0.23349	0.19795	0.165576	0.559353	0.683508	0.172016	0.420971	0.933061	aldolase C, fructose-bisphosphate [Source:HGNC Symbol;Acc:418]
ENSG00000168575	-2.111	11.4	SLC20A2	8	42273993	42397069	6575	NA		0.68671	-0.0491287	0.121609	0.859192	0.935982	-0.0252767	0.314076	0.989763	solute carrier family 20 (phosphate transporter), member 2 [Source:HGNC Symbol;Acc:10947]
ENSG00000100815	-2.112	11.4	TRIP11	14	92432335	92507241	9321	NA		0.321864	-0.0713833	0.0718554	0.649156	0.114191	0.296118	0.18617	0.712694	thyroid hormone receptor interactor 11 [Source:HGNC Symbol;Acc:12305]
ENSG00000186895	-2.112	11.4	FGF3	11	69624992	69633792	2248	NA		0.945998	0.00447054	0.065908	0.979993	0.609372	0.0944558	0.184397	0.911467	fibroblast growth factor 3 [Source:HGNC Symbol;Acc:3681]
ENSG00000175745	-2.113	11.4	NR2F1	5	92919043	92930321	7025	NA		0.0566607	0.377437	0.196731	0.268887	0.177777	-0.667748	0.492751	0.785736	nuclear receptor subfamily 2, group F, member 1 [Source:HGNC Symbol;Acc:7975]
ENSG00000164056	-2.114	11.4	SPRY1	4	124317950	124324910	10252	NA		0.726766	-0.0393088	0.112315	0.877811	0.490552	0.192547	0.278473	0.881779	sprouty homolog 1, antagonist of FGF signaling (Drosophila) [Source:HGNC Symbol;Acc:11269]
ENSG00000198668	-2.114	11.4	CALM1	14	90862846	90874605	801	NA		0.170645	0.0965528	0.0701816	0.487761	0.131664	-0.273842	0.180474	0.737438	calmodulin 1 (phosphorylase kinase, delta) [Source:HGNC Symbol;Acc:1442]
ENSG00000027001	-2.115	11.4	MIPEP	13	24304328	24463558	4285	NA		0.843151	0.0171393	0.0864941	0.933801	0.92407	-0.0219568	0.229921	0.985511	mitochondrial intermediate peptidase [Source:HGNC Symbol;Acc:7104]
ENSG00000167588	-2.115	11.4	GPD1	12	50497602	50505102	2819	NA		0.571508	0.0934335	0.164816	0.808376	0.0500623	0.873806	0.441701	0.663635	glycerol-3-phosphate dehydrogenase 1 (soluble) [Source:HGNC Symbol;Acc:4455]
ENSG00000092096	-2.116	11.4	SLC22A17	14	23815515	23822121	51310	NA		0.034456	-0.370827	0.173995	0.215073	0.435622	-0.321047	0.410503	0.879374	solute carrier family 22, member 17 [Source:HGNC Symbol;Acc:23095]
ENSG00000149476	-2.117	11.4	DAK	11	61100682	61116714	26007	NA		0.225701	0.0907935	0.0746798	0.551026	0.324925	0.178873	0.181006	0.848828	dihydroxyacetone kinase 2 homolog (S. cerevisiae) [Source:HGNC Symbol;Acc:24552]
ENSG00000120087	-2.119	11.4	HOXB7	17	46684590	46710934	3217	NA		0.0772909	0.269175	0.151475	0.321178	0.317218	0.396031	0.394396	0.844393	homeobox B7 [Source:HGNC Symbol;Acc:5118]
ENSG00000168993	-2.123	11.4	CPLX1	4	778745	819986	10815	NA		0.0155206	-0.417364	0.170786	0.134567	0.107798	-0.711624	0.439381	0.707589	complexin 1 [Source:HGNC Symbol;Acc:2309]
ENSG00000086717	-2.124	9.413	PPEF1	X	18694029	18846039	5475	NA		0.689153	-0.0510378	0.127383	0.859291	0.954705	0.01811	0.31821	0.994074	protein phosphatase, EF-hand calcium binding domain 1 [Source:HGNC Symbol;Acc:9243]
ENSG00000012061	-2.125	9.413	ERCC1	19	45910591	45982086	2067	NA		0.427569	-0.0612924	0.0770781	0.726147	0.567023	0.110556	0.192626	0.898719	excision repair cross-complementing rodent repair deficiency, complementation group 1 (includes overlapping antisense sequence) [Source:HGNC Symbol;Acc:3433]
ENSG00000042317	-2.125	9.413	SPATA7	14	88851268	88936694	55812	NA		0.367183	-0.070073	0.0775065	0.677746	0.144029	0.291193	0.198088	0.759941	spermatogenesis associated 7 [Source:HGNC Symbol;Acc:20423]
ENSG00000167978	-2.128	9.413	SRRM2	16	2802330	2821411	23524	NA		0.452347	-0.0786474	0.10442	0.738559	0.953787	-0.0149872	0.258102	0.994074	serine/arginine repetitive matrix 2 [Source:HGNC Symbol;Acc:16639]
ENSG00000185112	-2.13	9.413	FAM43A	3	194406622	194409762	131583	NA		0.939838	-0.00649095	0.0858808	0.979993	0.268635	-0.238734	0.214868	0.819151	family with sequence similarity 43, member A [Source:HGNC Symbol;Acc:26888]
ENSG00000090565	-2.131	9.413	RAB11FIP3	16	475619	573011	9727	NA		0.0327909	0.22335	0.103806	0.212942	0.367332	-0.252424	0.279011	0.85656	RAB11 family interacting protein 3 (class II) [Source:HGNC Symbol;Acc:17224]
ENSG00000119684	-2.132	9.413	MLH3	14	75480467	75518235	27030	NA		0.325477	-0.0486224	0.0493118	0.649184	0.576015	0.0727134	0.129692	0.901512	mutL homolog 3 (E. coli) [Source:HGNC Symbol;Acc:7128]
ENSG00000135502	-2.139	9.413	SLC26A10	12	58013310	58019934	65012	NA		0.387528	-0.0514844	0.0594331	0.697149	0.746889	0.0463223	0.143214	0.950099	solute carrier family 26, member 10 [Source:HGNC Symbol;Acc:14470]
ENSG00000012822	-2.14	9.413	CALCOCO1	12	54104902	54121529	57658	NA		0.0160173	-0.162449	0.0667963	0.136352	0.0744244	0.307415	0.170899	0.683647	calcium binding and coiled-coil domain 1 [Source:HGNC Symbol;Acc:29306]
ENSG00000163216	-2.14	9.413	SPRR2D	1	153012201	153014407	6703	NA		0.874858	0.00530693	0.0336478	0.948157	0.140557	0.127731	0.0861312	0.749016	small proline-rich protein 2D [Source:HGNC Symbol;Acc:11264]
ENSG00000203837	-2.142	9.413	PNLIPRP3	10	118187379	118237469	119548	NA		0.603169	0.0288177	0.0553349	0.826909	0.876921	0.0201793	0.130033	0.973678	pancreatic lipase-related protein 3 [Source:HGNC Symbol;Acc:23492]
ENSG00000106823	-2.144	9.413	ECM2	9	95256365	95298937	1842	NA		0.406228	-0.121059	0.145408	0.716821	0.565504	0.218602	0.37939	0.897762	extracellular matrix protein 2, female organ and adipocyte specific [Source:HGNC Symbol;Acc:3154]
ENSG00000090539	-2.145	9.413	CHRD	3	184097861	184108524	8646	NA		0.0041767	-0.50816	0.175082	0.0690662	0.44646	0.340907	0.446387	0.881779	chordin [Source:HGNC Symbol;Acc:1949]
ENSG00000198034	-2.145	9.413	RPS4X	X	71475529	71497150	6191	NA		0.141441	-0.12784	0.0865494	0.441517	0.178618	-0.287911	0.212873	0.785736	ribosomal protein S4, X-linked [Source:HGNC Symbol;Acc:10424]
ENSG00000168079	-2.146	9.413	SCARA5	8	27727399	27850244	286133	NA		0.218341	-0.192072	0.155478	0.542975	0.327438	-0.386107	0.392753	0.851166	scavenger receptor class A, member 5 (putative) [Source:HGNC Symbol;Acc:28701]
ENSG00000138834	-2.149	9.413	MAPK8IP3	16	1756184	1820318	23162	NA		0.389211	-0.082548	0.0956321	0.697536	0.569684	0.134703	0.236322	0.901512	mitogen-activated protein kinase 8 interacting protein 3 [Source:HGNC Symbol;Acc:6884]
ENSG00000160318	-2.149	9.413	CLDND2	19	51870352	51872257	125875	NA		0.455499	0.0822951	0.11003	0.738746	0.545442	-0.158855	0.262037	0.891953	claudin domain containing 2 [Source:HGNC Symbol;Acc:28511]
ENSG00000169469	-2.152	9.413	SPRR1B	1	153003678	153005376	6699	NA		0.945116	0.00300026	0.0435202	0.979993	0.876462	0.0164098	0.105347	0.973678	small proline-rich protein 1B [Source:HGNC Symbol;Acc:11260]
ENSG00000140941	-2.154	9.413	MAP1LC3B	16	87417601	87438385	81631	NA		0.194722	0.0915777	0.0703527	0.513708	0.707899	0.0659674	0.175669	0.941507	microtubule-associated protein 1 light chain 3 beta [Source:HGNC Symbol;Acc:13352]
ENSG00000145824	-2.154	9.413	CXCL14	5	134906373	134914969	9547	NA		0.0558011	-0.520539	0.270364	0.267398	0.360338	-0.636228	0.693028	0.85656	chemokine (C-X-C motif) ligand 14 [Source:HGNC Symbol;Acc:10640]
ENSG00000187288	-2.156	9.413	CIDEC	3	9908398	9921938	63924	NA		0.833421	0.0631976	0.300044	0.930925	0.668015	-0.334792	0.778812	0.931173	cell death-inducing DFFA-like effector c [Source:HGNC Symbol;Acc:24229]
ENSG00000175155	-2.157	9.413	YPEL2	17	57409053	57479095	388403	NA		0.297462	0.115401	0.110433	0.626427	0.545734	0.169526	0.279843	0.891953	yippee-like 2 (Drosophila) [Source:HGNC Symbol;Acc:18326]
ENSG00000255346	-2.158	9.413	NOX5	15	69307034	69349501	79400	NA		0.655117	0.0435461	0.0973255	0.847982	0.653799	-0.0969414	0.215639	0.931173	NADPH oxidase, EF-hand calcium binding domain 5 [Source:HGNC Symbol;Acc:14874]
ENSG00000000005	-2.159	9.413	TNMD	X	99839799	99854882	64102	NA		0.970415	-0.00478927	0.128948	0.992204	0.50876	0.231636	0.349564	0.884417	tenomodulin [Source:HGNC Symbol;Acc:17757]
ENSG00000019102	-2.16	9.413	VSIG2	11	124617368	124622134	23584	NA		0.29677	-0.247145	0.236166	0.626427	0.763552	0.163409	0.542047	0.956645	V-set and immunoglobulin domain containing 2 [Source:HGNC Symbol;Acc:17149]
ENSG00000203867	-2.16	9.413	RBM20	10	112404155	112599227	282996	NA		0.876869	0.0404002	0.260368	0.948756	0.168035	0.869982	0.627484	0.782346	RNA binding motif protein 20 [Source:HGNC Symbol;Acc:27424]
ENSG00000106258	-2.163	9.413	CYP3A5	7	99245817	99277621	1577	NA		0.2925	-0.102563	0.0971413	0.623067	0.796002	0.063221	0.244032	0.965298	cytochrome P450, family 3, subfamily A, polypeptide 5 [Source:HGNC Symbol;Acc:2638]
ENSG00000079102	-2.166	9.413	RUNX1T1	8	92967203	93115514	862	NA		0.525783	-0.0672453	0.105778	0.776919	0.644453	0.123661	0.267325	0.930261	runt-related transcription factor 1; translocated to, 1 (cyclin D-related) [Source:HGNC Symbol;Acc:1535]
ENSG00000106261	-2.171	9.413	ZKSCAN1	7	99613204	99639312	7586	NA		0.25416	-0.114596	0.100167	0.575808	0.664969	-0.10409	0.239796	0.931173	zinc finger with KRAB and SCAN domains 1 [Source:HGNC Symbol;Acc:13101]
ENSG00000089123	-2.177	9.413	TASP1	20	13246709	13619587	55617	NA		0.40374	0.0497105	0.0593929	0.713215	0.412993	0.122891	0.149622	0.865552	taspase, threonine aspartase, 1 [Source:HGNC Symbol;Acc:15859]
ENSG00000205726	-2.183	9.413	ITSN1	21	35014706	35272165	6453	NA		0.863294	0.0156219	0.0905963	0.943802	0.269456	0.24065	0.216965	0.819151	intersectin 1 (SH3 domain protein) [Source:HGNC Symbol;Acc:6183]
ENSG00000139637	-2.186	9.413	C12orf10	12	53693470	53700961	60314	NA		0.996462	0.000261669	0.0589204	0.998953	0.908507	-0.0159502	0.138515	0.979473	chromosome 12 open reading frame 10 [Source:HGNC Symbol;Acc:17590]
ENSG00000174483	-2.19	9.413	BBS1	11	66278077	66301098	582	NA		0.268243	-0.134153	0.12079	0.596824	0.998821	-0.000472904	0.319356	0.999774	Bardet-Biedl syndrome 1 [Source:HGNC Symbol;Acc:966]
ENSG00000163431	-2.191	9.413	LMOD1	1	201865580	201915716	25802	NA		0.940415	0.00617226	0.0824555	0.979993	0.162742	0.293519	0.209051	0.779219	leiomodin 1 (smooth muscle) [Source:HGNC Symbol;Acc:6647]
ENSG00000137831	-2.2	9.413	UACA	15	70946893	71055932	55075	NA		0.655495	-0.0373805	0.0836436	0.847982	0.436991	0.168054	0.215525	0.88057	uveal autoantigen with coiled-coil domains and ankyrin repeats [Source:HGNC Symbol;Acc:15947]
ENSG00000214253	-2.201	9.413	FIS1	7	100882739	100895597	51024	NA		0.237653	-0.0825522	0.06967	0.56331	0.479454	-0.116062	0.163634	0.881779	fission 1 (mitochondrial outer membrane) homolog (S. cerevisiae) [Source:HGNC Symbol;Acc:21689]
ENSG00000109906	-2.202	9.413	ZBTB16	11	113930315	114121398	7704	NA		0.0307616	-0.422867	0.194184	0.204737	0.153763	0.728246	0.507511	0.770907	zinc finger and BTB domain containing 16 [Source:HGNC Symbol;Acc:12930]
ENSG00000170323	-2.202	9.413	FABP4	8	82390654	82395498	2167	NA		0.602987	0.140772	0.27017	0.826909	0.474231	-0.496212	0.691346	0.881779	fatty acid binding protein 4, adipocyte [Source:HGNC Symbol;Acc:3559]
ENSG00000158555	-2.203	9.413	GDPD5	11	75145685	75236948	81544	NA		0.848355	-0.0248476	0.129752	0.937163	0.0978756	0.526264	0.315597	0.707589	glycerophosphodiester phosphodiesterase domain containing 5 [Source:HGNC Symbol;Acc:28804]
ENSG00000136155	-2.204	9.413	SCEL	13	78109809	78219398	8796	NA		0.435714	-0.0558536	0.0714941	0.733354	0.992715	-0.00155394	0.169861	0.999774	sciellin [Source:HGNC Symbol;Acc:10573]
ENSG00000109501	-2.206	9.413	WFS1	4	6271576	6304992	7466	NA		0.808548	-0.0274214	0.113001	0.91723	0.966233	-0.0123815	0.2919	0.994074	Wolfram syndrome 1 (wolframin) [Source:HGNC Symbol;Acc:12762]
ENSG00000167972	-2.206	9.413	ABCA3	16	2325882	2390747	21	NA		0.160202	-0.218498	0.154925	0.470629	0.171998	-0.555763	0.404615	0.785736	ATP-binding cassette, sub-family A (ABC1), member 3 [Source:HGNC Symbol;Acc:33]
ENSG00000134202	-2.209	9.413	GSTM3	1	110276554	110284384	2947	NA		0.0027803	-0.601763	0.19835	0.0570338	0.479454	0.365801	0.51574	0.881779	glutathione S-transferase mu 3 (brain) [Source:HGNC Symbol;Acc:4635]
ENSG00000148671	-2.209	9.413	C10orf116	10	88727949	88730672	NULL	NA		0.872444	-0.030359	0.188812	0.947524	0.131948	0.729286	0.480989	0.737438	chromosome 10 open reading frame 116 [Source:HGNC Symbol;Acc:24043]
ENSG00000008710	-2.21	9.413	PKD1	16	2138711	2185899	5310	NA		0.777695	0.0244403	0.0864355	0.905385	0.606448	-0.10574	0.20475	0.911467	polycystic kidney disease 1 (autosomal dominant) [Source:HGNC Symbol;Acc:9008]
ENSG00000157796	-2.21	9.413	WDR19	4	39184024	39287430	57728	NA		0.0340453	-0.193737	0.0906924	0.214218	0.275662	0.262096	0.239393	0.823393	WD repeat domain 19 [Source:HGNC Symbol;Acc:18340]
ENSG00000196159	-2.211	9.413	FAT4	4	126237554	126414087	79633	NA		0.790963	0.0180718	0.0680763	0.910772	0.416307	0.141565	0.173591	0.865552	FAT tumor suppressor homolog 4 (Drosophila) [Source:HGNC Symbol;Acc:23109]
ENSG00000198848	-2.211	9.413	CES1	16	55836763	55867249	1066	NA		0.897034	0.0221132	0.170632	0.956678	0.611984	0.222863	0.438274	0.911467	carboxylesterase 1 [Source:HGNC Symbol;Acc:1863]
ENSG00000105427	-2.213	9.413	CNFN	19	42891173	42894444	84518	NA		0.548552	-0.0947618	0.157649	0.793397	0.499141	-0.276059	0.407296	0.881779	cornifelin [Source:HGNC Symbol;Acc:30183]
ENSG00000168434	-2.213	9.413	COG7	16	23399814	23464501	91949	NA		0.769124	-0.02149	0.0731016	0.90313	0.736493	-0.0633826	0.187945	0.949861	component of oligomeric golgi complex 7 [Source:HGNC Symbol;Acc:18622]
ENSG00000149527	-2.215	9.413	PLCH2	1	2398898	2436969	9651	NA		0.535681	-0.084303	0.135846	0.783256	0.180168	-0.463289	0.343774	0.785736	phospholipase C, eta 2 [Source:HGNC Symbol;Acc:29037]
ENSG00000088854	-2.217	9.413	C20orf194	20	3229951	3388272	25943	NA		0.578374	0.0402911	0.0723624	0.813056	0.0336042	0.392682	0.182804	0.588022	chromosome 20 open reading frame 194 [Source:HGNC Symbol;Acc:17721]
ENSG00000081277	-2.218	9.413	PKP1	1	201252580	201302121	5317	NA		0.513372	0.096874	0.147916	0.769263	0.893019	0.0519136	0.385245	0.973678	plakophilin 1 (ectodermal dysplasia/skin fragility syndrome) [Source:HGNC Symbol;Acc:9023]
ENSG00000170891	-2.218	9.413	CYTL1	4	5016313	5021199	54360	NA		0.195842	-0.151666	0.116808	0.514328	0.804513	-0.0733343	0.295669	0.965897	cytokine-like 1 [Source:HGNC Symbol;Acc:24435]
ENSG00000065618	-2.219	9.413	COL17A1	10	105791044	105845760	1308	NA		0.747665	-0.0699225	0.217	0.890186	0.761274	-0.167866	0.551352	0.956645	collagen, type XVII, alpha 1 [Source:HGNC Symbol;Acc:2194]
ENSG00000182916	-2.223	9.413	TCEAL7	X	102585124	102587254	56849	NA		0.104936	-0.175795	0.107864	0.374871	0.998757	0.000440265	0.28197	0.999774	transcription elongation factor A (SII)-like 7 [Source:HGNC Symbol;Acc:28336]
ENSG00000164684	-2.227	9.413	ZNF704	8	81540686	81787016	619279	NA		0.992041	-0.000751922	0.0752709	0.997478	0.733184	0.0663791	0.194293	0.949861	zinc finger protein 704 [Source:HGNC Symbol;Acc:32291]
ENSG00000168101	-2.227	9.413	NUDT16L1	16	4743695	4745860	84309	NA		0.462183	-0.0608239	0.0825438	0.739169	0.486659	0.141576	0.202927	0.881779	nudix (nucleoside diphosphate linked moiety X)-type motif 16-like 1 [Source:HGNC Symbol;Acc:28154]
ENSG00000185189	-2.228	9.413	NRBP2	8	144915764	144924200	340371	NA		0.252847	-0.124764	0.108753	0.575613	0.797394	-0.0716074	0.278346	0.965298	nuclear receptor binding protein 2 [Source:HGNC Symbol;Acc:19339]
ENSG00000204301	-2.23	9.413	NOTCH4	6	32162620	32191844	4855	NA		0.53933	-0.05551	0.0902561	0.785182	0.226688	-0.268996	0.221428	0.798734	notch 4 [Source:HGNC Symbol;Acc:7884]
ENSG00000121068	-2.231	9.413	TBX2	17	59477257	59486827	6909	NA		0.0145238	0.262501	0.106341	0.128708	0.19494	0.352099	0.270226	0.792279	T-box 2 [Source:HGNC Symbol;Acc:11597]
ENSG00000149548	-2.233	9.413	CCDC15	11	124824017	124911385	80071	NA		0.569331	-0.0608771	0.106781	0.806719	0.111754	0.444416	0.277503	0.709733	coiled-coil domain containing 15 [Source:HGNC Symbol;Acc:25798]
ENSG00000171951	-2.233	9.413	SCG2	2	224461658	224467221	7857	NA		0.445148	-0.112873	0.147498	0.736554	0.492875	0.221706	0.322371	0.881779	secretogranin II [Source:HGNC Symbol;Acc:10575]
ENSG00000181104	-2.235	9.413	F2R	5	76011868	76031606	2149	NA		0.6146	0.0560185	0.111056	0.829946	0.355772	-0.26144	0.28208	0.854279	coagulation factor II (thrombin) receptor [Source:HGNC Symbol;Acc:3537]
ENSG00000159216	-2.236	9.413	RUNX1	21	36160098	37357047	861	NA		0.173288	-0.151501	0.110807	0.489117	0.723797	0.0937379	0.264667	0.947697	runt-related transcription factor 1 [Source:HGNC Symbol;Acc:10471]
ENSG00000165084	-2.236	9.413	C8orf34	8	69242957	69731257	116328	NA		0.270827	-0.218874	0.198142	0.597489	0.337383	0.37792	0.392445	0.85383	chromosome 8 open reading frame 34 [Source:HGNC Symbol;Acc:30905]
ENSG00000167968	-2.236	9.413	DNASE1L2	16	2285817	2288712	1775	NA		0.491469	0.0731035	0.106037	0.75501	0.912624	0.0298468	0.271463	0.981132	deoxyribonuclease I-like 2 [Source:HGNC Symbol;Acc:2958]
ENSG00000174015	-2.246	9.413	SPERT	13	46276446	46288694	220082	NA		0.764752	0.0268498	0.0895857	0.900838	0.0638372	0.440861	0.235801	0.683647	spermatid associated [Source:HGNC Symbol;Acc:30720]
ENSG00000130600	-2.247	9.413	H19	11	2016406	2022700	283120	NA		0.508657	-0.123133	0.185923	0.767532	0.94059	-0.0352269	0.471729	0.991671	H19, imprinted maternally expressed transcript (non-protein coding) [Source:HGNC Symbol;Acc:4713]
ENSG00000181092	-2.252	9.413	ADIPOQ	3	186560463	186576252	9370	NA		0.347774	0.157067	0.166838	0.660498	0.0837142	0.747993	0.429085	0.686324	adiponectin, C1Q and collagen domain containing [Source:HGNC Symbol;Acc:13633]
ENSG00000141753	-2.253	9.413	IGFBP4	17	38599702	38613983	3487	NA		0.68428	-0.0481001	0.118094	0.857198	0.865145	0.0509636	0.299483	0.973678	insulin-like growth factor binding protein 4 [Source:HGNC Symbol;Acc:5473]
ENSG00000107821	-2.255	9.413	KAZALD1	10	102820999	102827888	81621	NA		0.298031	-0.171932	0.164724	0.626427	0.208934	-0.508742	0.402832	0.798734	Kazal-type serine peptidase inhibitor domain 1 [Source:HGNC Symbol;Acc:25460]
ENSG00000197921	-2.255	9.413	HES5	1	2460184	2461684	388585	NA		0.671456	-0.0287853	0.067752	0.855453	0.685149	0.0725491	0.178527	0.933265	hairy and enhancer of split 5 (Drosophila) [Source:HGNC Symbol;Acc:19764]
ENSG00000163815	-2.256	9.413	CLEC3B	3	45043040	45077563	7123	NA		0.59495	-0.0516468	0.0969626	0.821965	0.558602	-0.15395	0.262503	0.897271	C-type lectin domain family 3, member B [Source:HGNC Symbol;Acc:11891]
ENSG00000164309	-2.256	9.413	CMYA5	5	78985700	79096063	202333	NA		0.32487	-0.137315	0.139087	0.649184	0.504515	0.233039	0.34818	0.88409	cardiomyopathy associated 5 [Source:HGNC Symbol;Acc:14305]
ENSG00000178814	-2.26	9.413	OPLAH	8	145106167	145118735	26873	NA		0.16726	0.205665	0.148303	0.48166	0.674095	-0.1753	0.415886	0.931173	5-oxoprolinase (ATP-hydrolysing) [Source:HGNC Symbol;Acc:8149]
ENSG00000151617	-2.264	9.413	EDNRA	4	148402069	148466106	1909	NA		0.323734	-0.12927	0.130631	0.649184	0.167064	0.432096	0.310937	0.782346	endothelin receptor type A [Source:HGNC Symbol;Acc:3179]
ENSG00000196187	-2.266	9.413	TMEM63A	1	226033237	226070069	9725	NA		0.388264	0.0931348	0.107681	0.697149	0.077175	0.447529	0.251169	0.683647	transmembrane protein 63A [Source:HGNC Symbol;Acc:29118]
ENSG00000178252	-2.267	9.413	WDR6	3	49044495	49053386	11180	NA		0.0487245	-0.181532	0.0914629	0.250494	0.9007	0.0296865	0.23744	0.977484	WD repeat domain 6 [Source:HGNC Symbol;Acc:12758]
ENSG00000178031	-2.268	9.413	ADAMTSL1	9	18473892	18910948	92949	NA		0.197207	0.0846865	0.065423	0.514457	0.0619041	0.293096	0.155603	0.683647	ADAMTS-like 1 [Source:HGNC Symbol;Acc:14632]
ENSG00000086991	-2.272	9.413	NOX4	11	89057524	89322779	50507	NA		0.779352	-0.0401588	0.143121	0.905385	0.420937	0.288633	0.357478	0.865552	NADPH oxidase 4 [Source:HGNC Symbol;Acc:7891]
ENSG00000130529	-2.272	9.413	TRPM4	19	49661052	49715091	54795	NA		0.499244	0.0684255	0.10106	0.760191	0.447993	0.189578	0.249076	0.881779	transient receptor potential cation channel, subfamily M, member 4 [Source:HGNC Symbol;Acc:17993]
ENSG00000179588	-2.274	9.413	ZFPM1	16	88519725	88601572	161882	NA		0.970138	0.00423378	0.112934	0.992204	0.775408	-0.0788444	0.275761	0.959728	zinc finger protein, multitype 1 [Source:HGNC Symbol;Acc:19762]
ENSG00000065057	-2.276	7.403	NTHL1	16	2089816	2097867	4913	NA		0.867452	-0.0185292	0.110861	0.945551	0.466611	-0.195316	0.267481	0.881779	nth endonuclease III-like 1 (E. coli) [Source:HGNC Symbol;Acc:8028]
ENSG00000197756	-2.276	9.413	RPL37A	2	217362912	217443903	6168	NA		0.475539	0.053513	0.0748404	0.748306	0.274793	-0.212425	0.193673	0.822328	ribosomal protein L37a [Source:HGNC Symbol;Acc:10348]
ENSG00000174080	-2.277	7.403	CTSF	11	66330934	66336312	8722	NA		0.0561802	-0.222357	0.115671	0.267398	0.911673	0.0330907	0.297714	0.980767	cathepsin F [Source:HGNC Symbol;Acc:2531]
ENSG00000102265	-2.28	7.403	TIMP1	X	47441712	47446188	7076	NA		0.416584	-0.0825807	0.101415	0.72338	0.0595068	-0.49232	0.258917	0.683647	TIMP metallopeptidase inhibitor 1 [Source:HGNC Symbol;Acc:11820]
ENSG00000169047	-2.281	7.403	IRS1	2	227599757	227664475	3667	NA		0.689469	0.0611414	0.152764	0.859291	0.758622	-0.118291	0.384119	0.956645	insulin receptor substrate 1 [Source:HGNC Symbol;Acc:6125]
ENSG00000187954	-2.284	7.403	CYHR1	8	145674965	145691060	50626	NA		0.867737	0.0165514	0.0992426	0.945551	0.16811	-0.361785	0.260987	0.782346	cysteine/histidine-rich 1 [Source:HGNC Symbol;Acc:17806]
ENSG00000102882	-2.286	7.403	MAPK3	16	30125426	30134827	5595	NA		0.699839	-0.0352597	0.0913068	0.864825	0.962405	0.0109186	0.231185	0.994074	mitogen-activated protein kinase 3 [Source:HGNC Symbol;Acc:6877]
ENSG00000196628	-2.286	7.403	TCF4	18	52889562	53332018	6925	NA		0.255538	-0.13182	0.115559	0.576489	0.95434	-0.0155613	0.27124	0.994074	transcription factor 4 [Source:HGNC Symbol;Acc:11634]
ENSG00000172663	-2.287	7.403	TMEM134	11	67231824	67236743	80194	NA		0.241829	0.126144	0.107414	0.567423	0.582622	-0.146495	0.265885	0.902052	transmembrane protein 134 [Source:HGNC Symbol;Acc:26142]
ENSG00000126890	-2.29	7.403	CTAG2	X	153880246	153881853	30848	NA		0.619475	-0.0586989	0.117993	0.830751	0.563105	-0.174098	0.300294	0.897635	cancer/testis antigen 2 [Source:HGNC Symbol;Acc:2492]
ENSG00000009950	-2.294	7.403	MLXIPL	7	73007524	73038873	51085	NA		0.468478	0.100063	0.137727	0.744737	0.666067	0.145733	0.336908	0.931173	MLX interacting protein-like [Source:HGNC Symbol;Acc:12744]
ENSG00000010322	-2.294	7.403	NISCH	3	52489134	52527087	11188	NA		0.0520101	-0.164396	0.0840331	0.261518	0.84802	0.0395306	0.205849	0.973678	nischarin [Source:HGNC Symbol;Acc:18006]
ENSG00000198585	-2.294	7.403	NUDT16	3	131100515	131107674	131870	NA		0.108935	-0.102015	0.0633174	0.384424	0.10304	0.274028	0.166875	0.707589	nudix (nucleoside diphosphate linked moiety X)-type motif 16 [Source:HGNC Symbol;Acc:26442]
ENSG00000003756	-2.298	7.403	RBM5	3	50126341	50156454	10181	NA		0.00917991	-0.179232	0.068035	0.100241	0.373942	0.15699	0.175947	0.85656	RNA binding motif protein 5 [Source:HGNC Symbol;Acc:9902]
ENSG00000071242	-2.299	7.403	RPS6KA2	6	166822852	167319939	6196	NA		0.250968	-0.11982	0.104029	0.573911	0.966675	-0.0108662	0.259578	0.994074	ribosomal protein S6 kinase, 90kDa, polypeptide 2 [Source:HGNC Symbol;Acc:10431]
ENSG00000214021	-2.299	7.403	TTLL3	3	9849770	9896822	26140	NA		0.309842	-0.097869	0.096092	0.639316	0.73706	0.0816961	0.242792	0.949861	tubulin tyrosine ligase-like family, member 3 [Source:HGNC Symbol;Acc:24483]
ENSG00000143248	-2.302	7.403	RGS5	1	163080911	163187426	8490	NA		0.985782	0.00238097	0.133418	0.995952	0.898435	-0.0468434	0.366268	0.975687	regulator of G-protein signaling 5 [Source:HGNC Symbol;Acc:10001]
ENSG00000142235	-2.303	7.403	LMTK3	19	48988528	49016446	114783	NA		0.827472	0.0462218	0.211764	0.92591	0.614489	0.258178	0.511324	0.911467	lemur tyrosine kinase 3 [Source:HGNC Symbol;Acc:19295]
ENSG00000197181	-2.303	7.403	PIWIL2	8	22132810	22215076	55124	NA		0.0932087	-0.197811	0.117196	0.35005	0.690426	-0.124262	0.311289	0.934812	piwi-like 2 (Drosophila) [Source:HGNC Symbol;Acc:17644]
ENSG00000167700	-2.306	7.403	MFSD3	8	145734457	145736569	113655	NA		0.841211	0.0262819	0.130989	0.933602	0.385098	-0.291433	0.334384	0.857578	major facilitator superfamily domain containing 3 [Source:HGNC Symbol;Acc:25157]
ENSG00000091844	-2.312	7.403	RGS17	6	153331857	153452384	26575	NA		0.291837	0.105381	0.0996726	0.623067	0.635914	0.125447	0.264342	0.923918	regulator of G-protein signaling 17 [Source:HGNC Symbol;Acc:14088]
ENSG00000107829	-2.312	7.403	FBXW4	10	103370423	103455110	6468	NA		0.237756	-0.0941659	0.0794889	0.56331	0.799545	0.0510306	0.200537	0.965761	F-box and WD repeat domain containing 4 [Source:HGNC Symbol;Acc:10847]
ENSG00000114378	-2.312	7.403	HYAL1	3	50337320	50349812	3373	NA		0.0587034	-0.234518	0.123251	0.272212	0.474912	-0.228576	0.318954	0.881779	hyaluronoglucosaminidase 1 [Source:HGNC Symbol;Acc:5320]
ENSG00000137877	-2.312	7.403	SPTBN5	15	42140345	42186275	51332	NA		0.578872	-0.0567405	0.102039	0.813056	0.416502	0.219277	0.268996	0.865552	spectrin, beta, non-erythrocytic 5 [Source:HGNC Symbol;Acc:15680]
ENSG00000071967	-2.317	7.403	CYBRD1	2	172378757	172414643	79901	NA		0.000991702	-0.499531	0.149153	0.0387973	0.671588	0.155608	0.366175	0.931173	cytochrome b reductase 1 [Source:HGNC Symbol;Acc:20797]
ENSG00000173641	-2.318	7.403	HSPB7	1	16340523	16346089	27129	NA		0.577627	-0.0591813	0.10608	0.813056	0.15808	0.385997	0.271843	0.773433	heat shock 27kDa protein family, member 7 (cardiovascular) [Source:HGNC Symbol;Acc:5249]
ENSG00000123989	-2.324	7.403	CHPF	2	220403669	220408509	79586	NA		0.563865	-0.0679688	0.117551	0.804814	0.803754	-0.0716446	0.287716	0.965897	chondroitin polymerizing factor [Source:HGNC Symbol;Acc:24291]
ENSG00000211445	-2.324	7.403	GPX3	5	150400124	150408554	2878	NA		0.987241	0.0024725	0.154389	0.995952	0.808019	-0.0967724	0.397439	0.967903	glutathione peroxidase 3 (plasma) [Source:HGNC Symbol;Acc:4555]
ENSG00000174748	-2.325	7.403	RPL15	3	23958036	23965183	6138	NA		0.176719	-0.0953502	0.0702981	0.49284	0.103238	-0.277288	0.168958	0.707589	ribosomal protein L15 [Source:HGNC Symbol;Acc:10306]
ENSG00000241399	-2.329	7.403	CD302	2	160625364	160654753	9936	NA		0.385927	-0.0889192	0.102301	0.697102	0.422906	0.214921	0.267318	0.865552	CD302 molecule [Source:HGNC Symbol;Acc:30843]
ENSG00000136457	-2.331	7.403	CHAD	17	48541857	48546327	1101	NA		0.0639503	-0.451811	0.242354	0.285475	0.312845	-0.595424	0.58761	0.838404	chondroadherin [Source:HGNC Symbol;Acc:1909]
ENSG00000158006	-2.335	7.403	PAFAH2	1	26286258	26324648	5051	NA		0.348143	-0.0699372	0.0743452	0.660498	0.0339076	0.408308	0.190409	0.588022	platelet-activating factor acetylhydrolase 2, 40kDa [Source:HGNC Symbol;Acc:8579]
ENSG00000131097	-2.336	7.403	HIGD1B	17	42925279	42927840	51751	NA		0.785071	0.0238001	0.0871375	0.907244	0.621924	0.114626	0.23188	0.913478	HIG1 hypoxia inducible domain family, member 1B [Source:HGNC Symbol;Acc:24318]
ENSG00000158445	-2.339	7.403	KCNB1	20	47984946	48099184	3745	NA		0.750375	-0.0310172	0.0973414	0.892217	0.604321	0.120658	0.23226	0.911467	potassium voltage-gated channel, Shab-related subfamily, member 1 [Source:HGNC Symbol;Acc:6231]
ENSG00000149823	-2.342	7.403	C11orf2	11	64856796	64879332	NULL	NA		0.722415	0.0264176	0.074248	0.876605	0.276911	-0.199853	0.18302	0.825586	chromosome 11 open reading frame 2 [Source:HGNC Symbol;Acc:1172]
ENSG00000160948	-2.345	7.403	VPS28	8	145649000	145653931	51160	NA		0.151941	0.133496	0.0927731	0.455538	0.656665	-0.111735	0.250767	0.931173	vacuolar protein sorting 28 homolog (S. cerevisiae) [Source:HGNC Symbol;Acc:18178]
ENSG00000180902	-2.346	7.403	D2HGDH	2	242673994	242708231	728294	NA		0.775357	-0.0353573	0.123708	0.905385	0.576653	-0.163607	0.292299	0.901512	D-2-hydroxyglutarate dehydrogenase [Source:HGNC Symbol;Acc:28358]
ENSG00000122176	-2.347	7.403	FMOD	1	203309753	203320617	2331	NA		0.102891	-0.267448	0.163126	0.370038	0.49308	0.275236	0.400397	0.881779	fibromodulin [Source:HGNC Symbol;Acc:3774]
ENSG00000137642	-2.349	7.403	SORL1	11	121322912	121504387	6653	NA		0.136468	-0.176934	0.118278	0.433456	0.133171	0.46291	0.306279	0.739123	sortilin-related receptor, L(DLR class) A repeats containing [Source:HGNC Symbol;Acc:11185]
ENSG00000082781	-2.352	7.403	ITGB5	3	124480795	124606674	3693	NA		0.0261313	-0.237606	0.105923	0.185202	0.148321	0.353327	0.242948	0.765897	integrin, beta 5 [Source:HGNC Symbol;Acc:6160]
ENSG00000166415	-2.357	7.403	WDR72	15	53805938	54055075	256764	NA		0.451206	-0.226938	0.300545	0.738504	0.615148	0.38144	0.756854	0.911467	WD repeat domain 72 [Source:HGNC Symbol;Acc:26790]
ENSG00000125122	-2.361	7.403	LRRC29	16	67241042	67260951	26231	NA		0.0100637	-0.188793	0.0725627	0.106199	0.850897	0.0339236	0.180102	0.973678	leucine rich repeat containing 29 [Source:HGNC Symbol;Acc:13605]
ENSG00000144504	-2.364	7.403	ANKMY1	2	241418839	241508626	51281	NA		0.271552	0.110662	0.100332	0.597489	0.91869	0.0275668	0.269503	0.985511	ankyrin repeat and MYND domain containing 1 [Source:HGNC Symbol;Acc:20987]
ENSG00000134569	-2.367	7.403	LRP4	11	46878419	46940193	4038	NA		0.614231	-0.0530417	0.105045	0.829946	0.25792	-0.296449	0.260862	0.818338	low density lipoprotein receptor-related protein 4 [Source:HGNC Symbol;Acc:6696]
ENSG00000164050	-2.372	7.403	PLXNB1	3	48445261	48471594	5364	NA		0.057009	-0.210397	0.109821	0.268954	0.768731	-0.0809135	0.274595	0.95839	plexin B1 [Source:HGNC Symbol;Acc:9103]
ENSG00000174099	-2.373	7.403	MSRB3	12	65672423	65882024	253827	NA		0.154363	-0.188203	0.13157	0.461153	0.654048	0.146842	0.326891	0.931173	methionine sulfoxide reductase B3 [Source:HGNC Symbol;Acc:27375]
ENSG00000168646	-2.375	7.403	AXIN2	17	63524685	63557765	8313	NA		0.450114	-0.0894708	0.118205	0.738504	0.887331	-0.0422708	0.297749	0.973678	axin 2 [Source:HGNC Symbol;Acc:904]
ENSG00000171819	-2.376	7.403	ANGPTL7	1	11249398	11256038	10218	NA		0.0680745	-0.134405	0.0732134	0.293648	0.187746	0.24935	0.188273	0.786295	angiopoietin-like 7 [Source:HGNC Symbol;Acc:24078]
ENSG00000227051	-2.376	7.403	C14orf132	14	96505661	96560417	56967	NA		0.000667762	-0.513214	0.148145	0.0353155	0.55928	0.212765	0.363419	0.897271	chromosome 14 open reading frame 132 [Source:HGNC Symbol;Acc:20346]
ENSG00000072778	-2.378	7.403	ACADVL	17	7120444	7128587	37	NA		0.0390401	-0.175052	0.0841884	0.228542	0.150655	-0.29999	0.207469	0.765897	acyl-CoA dehydrogenase, very long chain [Source:HGNC Symbol;Acc:92]
ENSG00000105404	-2.379	7.403	RABAC1	19	42460838	42463528	10567	NA		0.997351	-0.000234502	0.0705219	0.999219	0.238319	-0.211099	0.178177	0.805414	Rab acceptor 1 (prenylated) [Source:HGNC Symbol;Acc:9794]
ENSG00000197766	-2.382	7.403	CFD	19	859665	863606	1675	NA		0.73919	0.0658257	0.197407	0.884161	0.812063	0.120268	0.504778	0.968438	complement factor D (adipsin) [Source:HGNC Symbol;Acc:2771]
ENSG00000133392	-2.383	7.403	MYH11	16	15796992	15950890	4629	NA		0.54777	-0.134703	0.223659	0.792981	0.884977	0.0794438	0.548062	0.973678	myosin, heavy chain 11, smooth muscle [Source:HGNC Symbol;Acc:7569]
ENSG00000151632	-2.383	7.403	AKR1C2	10	5029967	5060207	1646	NA		0.619847	0.117821	0.237091	0.830751	0.61734	-0.306613	0.612179	0.911467	aldo-keto reductase family 1, member C2 (dihydrodiol dehydrogenase 2; bile acid binding protein; 3-alpha hydroxysteroid dehydrogenase, type III) [Source:HGNC Symbol;Acc:385]
ENSG00000171962	-2.387	7.403	LRRC48	17	17876127	17920203	83450	NA		0.0223957	-0.347562	0.150857	0.169447	0.406684	0.321532	0.38622	0.865552	leucine rich repeat containing 48 [Source:HGNC Symbol;Acc:25384]
ENSG00000172037	-2.387	7.403	LAMB2	3	49158547	49170551	3913	NA		0.000267325	-0.473395	0.127243	0.0254806	0.548173	0.200005	0.332173	0.891953	laminin, beta 2 (laminin S) [Source:HGNC Symbol;Acc:6487]
ENSG00000127920	-2.388	7.403	GNG11	7	93551011	93555831	2791	NA		0.975557	0.00335289	0.109276	0.995416	0.836172	0.0608013	0.293418	0.973678	guanine nucleotide binding protein (G protein), gamma 11 [Source:HGNC Symbol;Acc:4403]
ENSG00000163482	-2.388	7.403	STK36	2	219536749	219567439	27148	NA		0.454897	-0.0681328	0.090973	0.738746	0.35452	0.211329	0.227418	0.85383	serine/threonine kinase 36 [Source:HGNC Symbol;Acc:17209]
ENSG00000154330	-2.391	7.403	PGM5	9	70971815	71145977	5239	NA		0.121307	-0.231022	0.148392	0.407916	0.381571	-0.354261	0.40346	0.85656	phosphoglucomutase 5 [Source:HGNC Symbol;Acc:8908]
ENSG00000172053	-2.394	7.403	QARS	3	49133365	49142553	5859	NA		0.647426	-0.0257904	0.0562952	0.847982	0.571676	-0.0830104	0.146388	0.901512	glutaminyl-tRNA synthetase [Source:HGNC Symbol;Acc:9751]
ENSG00000174348	-2.404	7.403	PODN	1	53527854	53551174	127435	NA		0.0853575	-0.271006	0.156638	0.334751	0.330731	-0.388223	0.397613	0.852895	podocan [Source:HGNC Symbol;Acc:23174]
ENSG00000113657	-2.41	7.403	DPYSL3	5	146770374	146889619	1809	NA		0.178427	-0.195047	0.144372	0.494296	0.907505	0.0424131	0.364318	0.979473	dihydropyrimidinase-like 3 [Source:HGNC Symbol;Acc:3015]
ENSG00000163083	-2.41	7.403	INHBB	2	121103719	121109384	3625	NA		0.827777	0.0389813	0.178915	0.92591	0.873472	-0.0761803	0.477403	0.973678	inhibin, beta B [Source:HGNC Symbol;Acc:6067]
ENSG00000099622	-2.411	7.403	CIRBP	19	1269267	1274806	1153	NA		0.058719	-0.157696	0.0828823	0.272212	0.867866	-0.0353185	0.21186	0.973678	cold inducible RNA binding protein [Source:HGNC Symbol;Acc:1982]
ENSG00000184254	-2.412	7.403	ALDH1A3	15	101402129	101456831	220	NA		0.224499	-0.187832	0.154095	0.549765	0.780085	0.109899	0.392777	0.961766	aldehyde dehydrogenase 1 family, member A3 [Source:HGNC Symbol;Acc:409]
ENSG00000039537	-2.417	7.403	C6	5	41142336	41261540	729	NA		0.67664	0.0682729	0.163431	0.855657	0.175689	0.591172	0.434128	0.785736	complement component 6 [Source:HGNC Symbol;Acc:1339]
ENSG00000118898	-2.423	7.403	PPL	16	4932508	5010742	5493	NA		0.247897	-0.116335	0.100348	0.572596	0.833291	0.0525201	0.24901	0.973678	periplakin [Source:HGNC Symbol;Acc:9273]
ENSG00000137720	-2.423	7.403	C11orf1	11	111749659	111756699	64776	NA		0.00850286	-0.303084	0.113883	0.0975605	0.278364	0.320172	0.294096	0.826843	chromosome 11 open reading frame 1 [Source:HGNC Symbol;Acc:1163]
ENSG00000167778	-2.427	7.403	SPRYD3	12	53458388	53473204	84926	NA		0.877185	0.0139561	0.0901769	0.948756	0.783132	0.0613415	0.222394	0.96478	SPRY domain containing 3 [Source:HGNC Symbol;Acc:25920]
ENSG00000173531	-2.427	7.403	MST1	3	49721380	49726934	4485	NA		0.00537263	-0.357612	0.126867	0.0721121	0.85768	-0.0575745	0.320406	0.973678	macrophage stimulating 1 (hepatocyte growth factor-like) [Source:HGNC Symbol;Acc:7380]
ENSG00000137449	-2.428	7.403	CPEB2	4	15004298	15071777	132864	NA		0.026081	-0.290693	0.129544	0.185202	0.253943	0.395459	0.345073	0.811323	cytoplasmic polyadenylation element binding protein 2 [Source:HGNC Symbol;Acc:21745]
ENSG00000154262	-2.435	7.403	ABCA6	17	67074847	67138015	23460	NA		0.869595	-0.0193179	0.117496	0.946289	0.564397	0.173446	0.300163	0.897635	ATP-binding cassette, sub-family A (ABC1), member 6 [Source:HGNC Symbol;Acc:36]
ENSG00000242612	-2.435	7.403	DECR2	16	451826	462487	26063	NA		0.968233	-0.00434008	0.108825	0.992204	0.841608	-0.0571999	0.285647	0.973678	2,4-dienoyl CoA reductase 2, peroxisomal [Source:HGNC Symbol;Acc:2754]
ENSG00000124939	-2.436	7.403	SCGB2A1	11	61976140	61981408	4246	NA		0.319197	-0.39425	0.39467	0.648092	0.212055	1.20796	0.963097	0.798734	secretoglobin, family 2A, member 1 [Source:HGNC Symbol;Acc:7051]
ENSG00000196914	-2.44	7.403	ARHGEF12	11	120207787	120360645	23365	NA		0.0320047	-0.149529	0.069177	0.210392	0.0578175	0.325667	0.170114	0.683647	Rho guanine nucleotide exchange factor (GEF) 12 [Source:HGNC Symbol;Acc:14193]
ENSG00000165124	-2.441	7.403	SVEP1	9	113127531	113342160	79987	NA		0.352173	-0.129659	0.138991	0.661538	0.547685	-0.214656	0.356069	0.891953	sushi, von Willebrand factor type A, EGF and pentraxin domain containing 1 [Source:HGNC Symbol;Acc:15985]
ENSG00000134201	-2.444	7.403	GSTM5	1	110254877	110260888	2949	NA		0.874429	-0.0157171	0.099308	0.948157	0.893288	-0.0346082	0.257475	0.973678	glutathione S-transferase mu 5 [Source:HGNC Symbol;Acc:4637]
ENSG00000153246	-2.444	7.403	PLA2R1	2	160788519	160919121	22925	NA		0.00404591	-0.20331	0.0697977	0.0683121	0.535653	0.10845	0.174612	0.891671	phospholipase A2 receptor 1, 180kDa [Source:HGNC Symbol;Acc:9042]
ENSG00000125170	-2.45	7.403	DOK4	16	57505863	57521239	55715	NA		0.430364	0.0602935	0.0762832	0.727401	0.738025	-0.0667677	0.199186	0.949861	docking protein 4 [Source:HGNC Symbol;Acc:19868]
ENSG00000154258	-2.451	6.234	ABCA9	17	66970629	67057136	10350	NA		0.568646	-0.05995	0.104969	0.806719	0.836543	0.0571026	0.276203	0.973678	ATP-binding cassette, sub-family A (ABC1), member 9 [Source:HGNC Symbol;Acc:39]
ENSG00000161544	-2.451	7.403	CYGB	17	74523440	74533782	114757	NA		0.33122	0.114055	0.117058	0.649937	0.233375	-0.343224	0.286638	0.798734	cytoglobin [Source:HGNC Symbol;Acc:16505]
ENSG00000118729	-2.455	6.234	CASQ2	1	116242628	116311435	845	NA		0.841417	0.0253306	0.126414	0.933602	0.337568	0.321819	0.334316	0.85383	calsequestrin 2 (cardiac muscle) [Source:HGNC Symbol;Acc:1513]
ENSG00000151914	-2.455	6.234	DST	6	56322785	56819426	667	NA		0.425282	-0.122597	0.15341	0.726147	0.333146	-0.376663	0.387713	0.852895	dystonin [Source:HGNC Symbol;Acc:1090]
ENSG00000178538	-2.456	6.234	CA8	8	61099906	61193971	767	NA		0.0666226	0.373823	0.202542	0.291179	0.845327	0.0980326	0.501487	0.973678	carbonic anhydrase VIII [Source:HGNC Symbol;Acc:1382]
ENSG00000144476	-2.463	6.234	CXCR7	2	237476430	237491001	NULL	NA		0.197893	0.223894	0.173231	0.514457	0.777573	0.12979	0.458486	0.960883	chemokine (C-X-C motif) receptor 7 [Source:HGNC Symbol;Acc:23692]
ENSG00000175395	-2.464	6.234	ZNF25	10	38238500	38265561	219749	NA		0.321031	-0.077988	0.0783682	0.648936	0.544371	0.118829	0.19549	0.891953	zinc finger protein 25 [Source:HGNC Symbol;Acc:13043]
ENSG00000108511	-2.466	6.234	HOXB6	17	46671639	46682354	3216	NA		0.582812	0.0852415	0.1549	0.813603	0.478354	-0.285786	0.401918	0.881779	homeobox B6 [Source:HGNC Symbol;Acc:5117]
ENSG00000196569	-2.467	6.234	LAMA2	6	129204286	129837714	3908	NA		0.348634	-0.127174	0.135328	0.660498	0.563832	-0.198086	0.342309	0.897635	laminin, alpha 2 [Source:HGNC Symbol;Acc:6482]
ENSG00000006606	-2.471	6.234	CCL26	7	75398851	75419214	10344	NA		0.245384	0.0823467	0.0706521	0.571507	0.841729	0.0306199	0.153029	0.973678	chemokine (C-C motif) ligand 26 [Source:HGNC Symbol;Acc:10625]
ENSG00000170624	-2.473	6.234	SGCD	5	155297354	156194499	6444	NA		0.230618	-0.122647	0.101957	0.555423	0.760353	0.075554	0.247171	0.956645	sarcoglycan, delta (35kDa dystrophin-associated glycoprotein) [Source:HGNC Symbol;Acc:10807]
ENSG00000074416	-2.489	6.234	MGLL	3	127407909	127558019	11343	NA		0.351401	0.137074	0.146705	0.661538	0.0612365	0.683536	0.361942	0.683647	monoglyceride lipase [Source:HGNC Symbol;Acc:17038]
ENSG00000163576	-2.489	6.234	EFHB	3	19920964	19988517	151651	NA		0.844076	0.0170958	0.0867929	0.933801	0.857748	-0.0408843	0.227634	0.973678	EF-hand domain family, member B [Source:HGNC Symbol;Acc:26330]
ENSG00000125744	-2.493	6.234	RTN2	19	45988550	46000313	6253	NA		0.214126	-0.151406	0.121435	0.537493	0.580388	0.15799	0.285057	0.901681	reticulon 2 [Source:HGNC Symbol;Acc:10468]
ENSG00000189409	-2.497	6.234	MMP23B	1	1567474	1570639	8510	NA		0.559642	-0.0885646	0.151526	0.802203	0.382866	-0.332991	0.380273	0.85656	matrix metallopeptidase 23B [Source:HGNC Symbol;Acc:7171]
ENSG00000187758	-2.504	6.234	ADH1A	4	100197524	100212185	124	NA		0.468129	0.191307	0.263109	0.744737	0.910633	-0.0765522	0.680679	0.980305	alcohol dehydrogenase 1A (class I), alpha polypeptide [Source:HGNC Symbol;Acc:249]
ENSG00000172638	-2.505	6.234	EFEMP2	11	65633912	65641063	30008	NA		0.157554	-0.164616	0.115977	0.467129	0.84274	0.0551758	0.27755	0.973678	EGF containing fibulin-like extracellular matrix protein 2 [Source:HGNC Symbol;Acc:3219]
ENSG00000003989	-2.506	6.234	SLC7A2	8	17354597	17428082	6542	NA		0.956756	-0.0158602	0.292073	0.987566	0.149665	1.08796	0.750578	0.765897	solute carrier family 7 (cationic amino acid transporter, y+ system), member 2 [Source:HGNC Symbol;Acc:11060]
ENSG00000182983	-2.506	6.234	ZNF662	3	42947223	42960825	389114	NA		0.0438062	-0.252946	0.124571	0.243717	0.763393	-0.0964984	0.319874	0.956645	zinc finger protein 662 [Source:HGNC Symbol;Acc:31930]
ENSG00000130147	-2.51	6.234	SH3BP4	2	235860617	235964358	23677	NA		0.0338966	-0.252312	0.118013	0.214218	0.367896	0.273484	0.302646	0.85656	SH3-domain binding protein 4 [Source:HGNC Symbol;Acc:10826]
ENSG00000181085	-2.51	6.234	MAPK15	8	144798429	144804628	225689	NA		0.203403	-0.273507	0.214236	0.52285	0.559396	-0.312531	0.533983	0.897271	mitogen-activated protein kinase 15 [Source:HGNC Symbol;Acc:24667]
ENSG00000113578	-2.511	6.234	FGF1	5	141971743	142077617	2246	NA		0.894198	0.00989371	0.0742845	0.954922	0.990106	-0.00222168	0.17881	0.999774	fibroblast growth factor 1 (acidic) [Source:HGNC Symbol;Acc:3665]
ENSG00000128652	-2.519	6.234	HOXD3	2	177001340	177039577	3232	NA		0.879106	0.0108141	0.0709942	0.949771	0.611125	0.093661	0.183746	0.911467	homeobox D3 [Source:HGNC Symbol;Acc:5137]
ENSG00000184304	-2.521	6.234	PRKD1	14	30045687	30661104	5587	NA		0.177851	-0.152473	0.112708	0.493957	0.733917	0.0968745	0.284367	0.949861	protein kinase D1 [Source:HGNC Symbol;Acc:9407]
ENSG00000166086	-2.524	6.234	JAM3	11	133938820	134021896	83700	NA		0.332477	-0.0936368	0.0963527	0.650837	0.867903	0.0392023	0.235224	0.973678	junctional adhesion molecule 3 [Source:HGNC Symbol;Acc:15532]
ENSG00000141338	-2.53	6.234	ABCA8	17	66863433	66951533	10351	NA		0.489974	-0.13102	0.18939	0.75501	0.979263	-0.0129651	0.497803	0.999294	ATP-binding cassette, sub-family A (ABC1), member 8 [Source:HGNC Symbol;Acc:38]
ENSG00000160180	-2.541	6.234	TFF3	21	43731777	43735761	7033	NA		0.906783	-0.0310132	0.26447	0.96126	0.706895	-0.259931	0.6897	0.941507	trefoil factor 3 (intestinal) [Source:HGNC Symbol;Acc:11757]
ENSG00000148120	-2.555	6.234	C9orf3	9	97488983	97849441	84909	NA		0.697452	0.0355538	0.0913044	0.864538	0.730016	0.0820261	0.237162	0.948903	chromosome 9 open reading frame 3 [Source:HGNC Symbol;Acc:1361]
ENSG00000248144	-2.562	6.234	ADH1C	4	100257649	100274184	126	NA		0.92879	0.0134503	0.15029	0.971806	0.450884	-0.294698	0.389669	0.881779	alcohol dehydrogenase 1C (class I), gamma polypeptide [Source:HGNC Symbol;Acc:251]
ENSG00000079435	-2.565	6.234	LIPE	19	42905666	42931578	3991	NA		0.453081	0.0933726	0.124173	0.738559	0.153999	0.471877	0.329038	0.770907	lipase, hormone-sensitive [Source:HGNC Symbol;Acc:6621]
ENSG00000185522	-2.565	6.234	C11orf35	11	554855	560779	NULL	NA		0.149084	-0.15321	0.105726	0.451189	0.819644	-0.0608907	0.266509	0.970588	chromosome 11 open reading frame 35 [Source:HGNC Symbol;Acc:28561]
ENSG00000183281	-2.571	6.234	PLGLB1	2	87229682	87248975	5343	NA		0.0298911	-0.167131	0.0763401	0.199772	0.653377	0.093347	0.207373	0.931173	plasminogen-like B1 [Source:HGNC Symbol;Acc:9072]
ENSG00000001617	-2.575	6.234	SEMA3F	3	50192478	50226508	6405	NA		0.787623	-0.0303788	0.112593	0.909184	0.995554	-0.00161166	0.288686	0.999774	sema domain, immunoglobulin domain (Ig), short basic domain, secreted, (semaphorin) 3F [Source:HGNC Symbol;Acc:10728]
ENSG00000132031	-2.579	6.234	MATN3	2	20191872	20212455	4148	NA		0.00858799	-0.471533	0.177411	0.0975605	0.641737	-0.205283	0.440154	0.929012	matrilin 3 [Source:HGNC Symbol;Acc:6909]
ENSG00000166033	-2.579	6.234	HTRA1	10	124221041	124274424	5654	NA		0.0988638	-0.252722	0.152319	0.36371	0.809161	-0.0924301	0.381924	0.967903	HtrA serine peptidase 1 [Source:HGNC Symbol;Acc:9476]
ENSG00000221857	-2.581	6.234	FXYD1	19	35629728	35634013	5348	NA		0.342519	-0.0891589	0.0936771	0.658012	0.490085	0.179066	0.258697	0.881779	FXYD domain containing ion transport regulator 1 [Source:HGNC Symbol;Acc:4025]
ENSG00000162981	-2.583	6.234	FAM84A	2	14772810	14790933	151354	NA		0.961516	-0.00486533	0.100691	0.990541	0.936767	0.0202355	0.254563	0.989763	family with sequence similarity 84, member A [Source:HGNC Symbol;Acc:20743]
ENSG00000126460	-2.59	6.234	PRRG2	19	50084587	50094265	5639	NA		0.0110097	-0.290912	0.113212	0.110459	0.955654	0.0156566	0.281001	0.994074	proline rich Gla (G-carboxyglutamic acid) 2 [Source:HGNC Symbol;Acc:9470]
ENSG00000140688	-2.591	6.234	C16orf58	16	31500792	31520630	64755	NA		0.588403	-0.0374096	0.0690027	0.815989	0.611675	0.0851331	0.167274	0.911467	chromosome 16 open reading frame 58 [Source:HGNC Symbol;Acc:25848]
ENSG00000090238	-2.594	6.234	YPEL3	16	30103635	30108236	83719	NA		0.0493634	-0.20035	0.101232	0.251362	0.650269	0.119128	0.262127	0.931173	yippee-like 3 (Drosophila) [Source:HGNC Symbol;Acc:18327]
ENSG00000013588	-2.597	6.234	GPRC5A	12	13043716	13070871	9052	NA		0.700636	0.060606	0.157381	0.864868	0.829374	-0.0903819	0.418533	0.972453	G protein-coupled receptor, family C, group 5, member A [Source:HGNC Symbol;Acc:9836]
ENSG00000078814	-2.598	6.234	MYH7B	20	33563206	33590240	57644	NA		0.339453	-0.0496374	0.0518218	0.655872	0.663632	0.0561372	0.128777	0.931173	myosin, heavy chain 7B, cardiac muscle, beta [Source:HGNC Symbol;Acc:15906]
ENSG00000214548	-2.602	6.234	MEG3	14	101245747	101327368	55384	NA		0.310297	-0.158345	0.155616	0.639316	0.885856	0.0537666	0.3738	0.973678	maternally expressed 3 (non-protein coding) [Source:HGNC Symbol;Acc:14575]
ENSG00000189184	-2.607	6.234	PCDH18	4	138440072	138453648	54510	NA		0.837626	0.0290173	0.141386	0.933602	0.817036	-0.0804442	0.346983	0.970042	protocadherin 18 [Source:HGNC Symbol;Acc:14268]
ENSG00000163879	-2.617	4.676	DNALI1	1	38022520	38032458	7802	other	yes	0.0322085	-0.377004	0.174624	0.210867	0.803058	-0.102401	0.409745	0.965897	dynein, axonemal, light intermediate chain 1 [Source:HGNC Symbol;Acc:14353]
ENSG00000168874	-2.619	4.676	ATOH8	2	85978467	86015189	84913	ECM associated	yes	0.629088	-0.0383622	0.0792839	0.836697	0.226169	0.249708	0.20532	0.798734	atonal homolog 8 (Drosophila) [Source:HGNC Symbol;Acc:24126]
ENSG00000105388	-2.622	4.676	CEACAM5	19	42212504	42234339	1048	ECM associated	yes	0.527343	-0.151675	0.23949	0.776919	0.933127	-0.0472166	0.561581	0.989763	carcinoembryonic antigen-related cell adhesion molecule 5 [Source:HGNC Symbol;Acc:1817]
ENSG00000152642	-2.622	4.676	GPD1L	3	32147181	32210205	23171	ECM associated	yes	0.445855	-0.0894961	0.117132	0.736554	0.936611	-0.0227427	0.2854	0.989763	glycerol-3-phosphate dehydrogenase 1-like [Source:HGNC Symbol;Acc:28956]
ENSG00000187720	-2.625	4.676	THSD4	15	71389291	72075722	79875	ECM associated	yes	0.113907	-0.222265	0.139897	0.390401	0.498577	0.244829	0.360744	0.881779	thrombospondin, type I, domain containing 4 [Source:HGNC Symbol;Acc:25835]
ENSG00000022267	-2.626	4.676	FHL1	X	135229559	135293518	2273	ECM associated	yes	0.487467	-0.0829976	0.119282	0.75501	0.269315	0.349534	0.315041	0.819151	four and a half LIM domains 1 [Source:HGNC Symbol;Acc:3702]
ENSG00000103145	-2.635	4.676	HCFC1R1	16	3072626	3074287	54985	ECM associated	yes	0.267519	-0.100568	0.0904133	0.596803	0.496929	-0.15166	0.222607	0.881779	host cell factor C1 regulator 1 (XPO1 dependent) [Source:HGNC Symbol;Acc:21198]
ENSG00000135218	-2.636	4.676	CD36	7	79998891	80308593	948	ECM associated	yes	0.146743	0.340746	0.233778	0.449084	0.934064	0.0490934	0.592225	0.989763	CD36 molecule (thrombospondin receptor) [Source:HGNC Symbol;Acc:1663]
ENSG00000186765	-2.648	4.676	FSCN2	17	79495422	79504156	25794	ECM associated	yes	0.485701	-0.0692011	0.0990516	0.75501	0.362516	-0.237842	0.260258	0.85656	fascin homolog 2, actin-bundling protein, retinal (Strongylocentrotus purpuratus) [Source:HGNC Symbol;Acc:3960]
ENSG00000095637	-2.65	4.676	SORBS1	10	97071528	97321171	10580	ECM associated	yes	0.630185	-0.0655303	0.135867	0.836768	0.109459	0.569189	0.35311	0.707589	sorbin and SH3 domain containing 1 [Source:HGNC Symbol;Acc:14565]
ENSG00000176153	-2.654	4.676	GPX2	14	65405870	65409531	2877	ECM associated	yes	0.987125	-0.00269314	0.166648	0.995952	0.285668	-0.462994	0.431821	0.830241	glutathione peroxidase 2 (gastrointestinal) [Source:HGNC Symbol;Acc:4554]
ENSG00000125846	-2.658	4.676	ZNF133	20	18269121	18297640	7692	ECM associated	yes	0.42688	0.0570337	0.0716156	0.726147	0.0210355	0.417945	0.178883	0.536838	zinc finger protein 133 [Source:HGNC Symbol;Acc:12917]
ENSG00000005884	-2.659	4.676	ITGA3	17	48133332	48167848	3675	ECM associated	yes	0.9232	0.00840849	0.0870966	0.968484	0.789134	-0.0551106	0.205636	0.965298	integrin, alpha 3 (antigen CD49C, alpha 3 subunit of VLA-3 receptor) [Source:HGNC Symbol;Acc:6139]
ENSG00000167749	-2.676	4.676	KLK4	19	51409608	51413994	9622	ECM associated	yes	0.0460237	-0.437359	0.217658	0.246321	0.921862	0.0543469	0.55296	0.985511	kallikrein-related peptidase 4 [Source:HGNC Symbol;Acc:6365]
ENSG00000128918	-2.684	4.676	ALDH1A2	15	58245622	58790065	8854	ECM associated	yes	0.620966	-0.0733426	0.14806	0.830751	0.565859	0.215443	0.37425	0.897762	aldehyde dehydrogenase 1 family, member A2 [Source:HGNC Symbol;Acc:15472]
ENSG00000159763	-2.684	4.676	PIP	7	142829170	142836839	5304	other	yes	0.245492	-0.521939	0.447917	0.571507	0.887792	-0.16049	1.13515	0.973678	prolactin-induced protein [Source:HGNC Symbol;Acc:8993]
ENSG00000124935	-2.687	4.676	SCGB1D2	11	62009682	62012280	10647	other	yes	0.274747	-0.596518	0.544463	0.602041	0.669343	0.560069	1.30843	0.931173	secretoglobin, family 1D, member 2 [Source:HGNC Symbol;Acc:18396]
ENSG00000102878	-2.694	4.676	HSF4	16	67197288	67203848	3299	ECM associated	yes	0.874841	0.0141541	0.0897292	0.948157	0.41581	-0.186714	0.228709	0.865552	heat shock transcription factor 4 [Source:HGNC Symbol;Acc:5227]
ENSG00000159214	-2.695	4.676	CCDC24	1	44457031	44462200	149473	ECM associated	yes	0.0376472	-0.224699	0.10728	0.223652	0.951217	-0.0168546	0.274952	0.994074	coiled-coil domain containing 24 [Source:HGNC Symbol;Acc:28688]
ENSG00000053438	-2.696	4.676	NNAT	20	36149617	36152092	4826	ECM associated	yes	0.524007	-0.0904471	0.141666	0.776919	0.270279	0.43523	0.393073	0.819151	neuronatin [Source:HGNC Symbol;Acc:7860]
ENSG00000119636	-2.701	4.676	C14orf45	14	74486056	74549566	NULL	ECM associated	yes	0.0765296	-0.229768	0.128963	0.318861	0.267631	0.332437	0.298573	0.819151	chromosome 14 open reading frame 45 [Source:HGNC Symbol;Acc:19855]
ENSG00000167244	-2.706	4.676	IGF2	11	2150342	2182439	3481	ECM associated	yes	0.505574	-0.090611	0.135826	0.765761	0.786486	0.088973	0.327769	0.965298	insulin-like growth factor 2 (somatomedin A) [Source:HGNC Symbol;Acc:5466]
ENSG00000114315	-2.721	4.676	HES1	3	193853934	193856521	3280	ECM associated	yes	0.86053	-0.018186	0.103355	0.941535	0.246488	0.316818	0.272112	0.808617	hairy and enhancer of split 1, (Drosophila) [Source:HGNC Symbol;Acc:5192]
ENSG00000125991	-2.722	4.676	ERGIC3	20	34129770	34145405	51614	ECM associated	yes	0.00104226	0.242841	0.0728284	0.0388786	0.965314	0.00796735	0.182854	0.994074	ERGIC and golgi 3 [Source:HGNC Symbol;Acc:15927]
ENSG00000163637	-2.723	4.676	PRICKLE2	3	64079543	64431152	166336	ECM associated	yes	0.0825857	-0.209872	0.120214	0.330406	0.217724	0.389524	0.31445	0.798734	prickle homolog 2 (Drosophila) [Source:HGNC Symbol;Acc:20340]
ENSG00000174804	-2.726	4.676	FZD4	11	86656721	86666433	8322	ECM associated	yes	0.632679	0.0608396	0.127068	0.838692	0.794342	0.0859521	0.329034	0.965298	frizzled family receptor 4 [Source:HGNC Symbol;Acc:4042]
ENSG00000244734	-2.733	4.676	HBB	11	5246694	5250625	3043	other	yes	0.544587	-0.187236	0.308425	0.790514	0.870022	-0.128398	0.783096	0.973678	hemoglobin, beta [Source:HGNC Symbol;Acc:4827]
ENSG00000157150	-2.734	4.676	TIMP4	3	12194551	12200851	7079	ECM associated	yes	0.244431	-0.219082	0.187588	0.570826	0.998761	-0.000748078	0.480737	0.999774	TIMP metallopeptidase inhibitor 4 [Source:HGNC Symbol;Acc:11823]
ENSG00000242498	-2.755	4.676	C15orf38	15	90443159	90456188	NULL	ECM associated	yes	0.978911	-0.00264488	0.0999113	0.995944	0.803044	0.0609768	0.243974	0.965897	chromosome 15 open reading frame 38 [Source:HGNC Symbol;Acc:28782]
ENSG00000127585	-2.76	4.676	FBXL16	16	742500	755829	146330	ECM associated	yes	0.204311	-0.269984	0.211904	0.523507	0.118848	-0.82542	0.525666	0.716186	F-box and leucine-rich repeat protein 16 [Source:HGNC Symbol;Acc:14150]
ENSG00000167740	-2.771	4.676	CYB5D2	17	4046462	4060989	124936	ECM associated	yes	0.0201618	-0.250838	0.106984	0.160893	0.662034	0.121325	0.276915	0.931173	cytochrome b5 domain containing 2 [Source:HGNC Symbol;Acc:28471]
ENSG00000114735	-2.781	3.449	HEMK1	3	50606583	50622366	51409	ECM associated	yes	0.13006	-0.123068	0.0809139	0.423156	0.20054	0.263196	0.204551	0.792279	HemK methyltransferase family member 1 [Source:HGNC Symbol;Acc:24923]
ENSG00000163909	-2.783	3.449	HEYL	1	40089825	40105617	26508	ECM associated	yes	0.841011	0.0237617	0.118278	0.933602	0.260388	-0.336289	0.297464	0.819151	hairy/enhancer-of-split related with YRPW motif-like [Source:HGNC Symbol;Acc:4882]
ENSG00000178363	-2.784	3.449	CALML3	10	5566924	5568225	810	ECM associated	yes	0.639684	0.096952	0.206742	0.844489	0.541889	-0.336064	0.549475	0.891953	calmodulin-like 3 [Source:HGNC Symbol;Acc:1452]
ENSG00000101384	-2.788	3.449	JAG1	20	10618332	10654608	182	ECM associated	yes	0.219347	0.125486	0.101801	0.544631	0.894157	-0.0353594	0.265237	0.973678	jagged 1 [Source:HGNC Symbol;Acc:6188]
ENSG00000107623	-2.793	3.449	GDF10	10	48425785	48439138	2662	ECM associated	yes	0.82289	-0.0252845	0.112795	0.924311	0.342703	0.284011	0.298205	0.85383	growth differentiation factor 10 [Source:HGNC Symbol;Acc:4215]
ENSG00000120075	-2.793	3.449	HOXB5	17	46668619	46671323	3215	ECM associated	yes	0.513687	-0.171183	0.261574	0.769263	0.598182	-0.363425	0.687856	0.911191	homeobox B5 [Source:HGNC Symbol;Acc:5116]
ENSG00000114812	-2.8	3.449	VIPR1	3	42530791	42579059	7433	ECM associated	yes	0.374334	-0.10937	0.122798	0.683863	0.0978143	0.484293	0.290374	0.707589	vasoactive intestinal peptide receptor 1 [Source:HGNC Symbol;Acc:12694]
ENSG00000184508	-2.805	3.449	HDDC3	15	91474148	91475799	374659	ECM associated	yes	0.503035	-0.0550796	0.0820733	0.763357	0.864564	0.0365045	0.213585	0.973678	HD domain containing 3 [Source:HGNC Symbol;Acc:30522]
ENSG00000101213	-2.814	3.449	PTK6	20	62159778	62168723	5753	ECM associated	yes	0.733145	-0.0471186	0.137981	0.88044	0.998778	0.000541413	0.352891	0.999774	PTK6 protein tyrosine kinase 6 [Source:HGNC Symbol;Acc:9617]
ENSG00000184465	-2.817	3.449	WDR27	6	169857307	170102159	253769	ECM associated	yes	0.0826682	-0.157556	0.0902715	0.330406	0.995202	-0.00138514	0.229881	0.999774	WD repeat domain 27 [Source:HGNC Symbol;Acc:21248]
ENSG00000139330	-2.82	3.449	KERA	12	91444268	91451760	11081	ECM associated	yes	0.238572	-0.222922	0.188505	0.564025	0.450891	0.37823	0.50013	0.881779	keratocan [Source:HGNC Symbol;Acc:6309]
ENSG00000110484	-2.825	3.449	SCGB2A2	11	62037627	62040628	4250	other	yes	0.174663	-0.722848	0.530384	0.489117	0.555104	0.758803	1.28242	0.895951	secretoglobin, family 2A, member 2 [Source:HGNC Symbol;Acc:7050]
ENSG00000169474	-2.837	3.449	SPRR1A	1	152956557	152958289	6698	ECM associated	yes	0.677484	0.0354713	0.0851463	0.855657	0.404218	0.175768	0.210021	0.865552	small proline-rich protein 1A [Source:HGNC Symbol;Acc:11259]
ENSG00000152953	-2.854	3.449	STK32B	4	5053169	5502725	55351	ECM associated	yes	0.0406593	-0.430306	0.208665	0.234444	0.212122	0.670734	0.534848	0.798734	serine/threonine kinase 32B [Source:HGNC Symbol;Acc:14217]
ENSG00000134245	-2.87	3.449	WNT2B	1	113009163	113065288	7482	ECM associated	yes	0.439312	-0.0827302	0.106733	0.736554	0.820155	0.0704857	0.309396	0.970588	wingless-type MMTV integration site family, member 2B [Source:HGNC Symbol;Acc:12781]
ENSG00000172830	-2.871	3.449	SSH3	11	67070919	67080078	54961	ECM associated	yes	0.217944	0.137011	0.110811	0.542829	0.761208	-0.088223	0.289684	0.956645	slingshot homolog 3 (Drosophila) [Source:HGNC Symbol;Acc:30581]
ENSG00000188536	-2.875	3.449	HBA2	16	222846	223709	3040	other	yes	0.260539	-0.341601	0.302636	0.586944	0.668481	-0.326014	0.759527	0.931173	hemoglobin, alpha 2 [Source:HGNC Symbol;Acc:4824]
ENSG00000182742	-2.878	3.449	HOXB4	17	46652875	46657473	3214	ECM associated	yes	0.375314	-0.10914	0.122792	0.684873	0.876003	-0.0506237	0.323779	0.973678	homeobox B4 [Source:HGNC Symbol;Acc:5115]
ENSG00000179698	-2.881	3.449	KIAA1875	8	145162629	145173218	340390	ECM associated	yes	0.671263	-0.0508213	0.119543	0.855453	0.538487	-0.18986	0.307827	0.89179	KIAA1875 [Source:HGNC Symbol;Acc:26959]
ENSG00000159714	-2.882	3.449	ZDHHC1	16	67428322	67450736	29800	ECM associated	yes	0.556146	-0.0498308	0.0845014	0.800052	0.527023	-0.130267	0.205369	0.890582	zinc finger, DHHC-type containing 1 [Source:HGNC Symbol;Acc:17916]
ENSG00000214530	-2.884	3.449	STARD10	11	72465774	72505213	10809	other	yes	0.402935	0.14721	0.175581	0.712577	0.642926	-0.209604	0.451031	0.929057	StAR-related lipid transfer (START) domain containing 10 [Source:HGNC Symbol;Acc:10666]
ENSG00000184347	-2.917	3.449	SLIT3	5	168088745	168728133	6586	ECM associated	yes	0.147534	-0.175208	0.120443	0.449143	0.22519	0.360387	0.295697	0.798734	slit homolog 3 (Drosophila) [Source:HGNC Symbol;Acc:11087]
ENSG00000109339	-2.923	3.449	MAPK10	4	86936276	87515284	5602	ECM associated	yes	0.653765	0.0710709	0.15818	0.847982	0.286374	0.426533	0.398401	0.830241	mitogen-activated protein kinase 10 [Source:HGNC Symbol;Acc:6872]
ENSG00000213918	-2.923	3.449	DNASE1	16	3692939	3713727	1773	ECM associated	yes	0.156187	0.130223	0.0914421	0.463932	0.477375	-0.174544	0.244926	0.881779	deoxyribonuclease I [Source:HGNC Symbol;Acc:2956]
ENSG00000173917	-2.925	3.449	HOXB2	17	46618256	46623441	3212	ECM associated	yes	0.462211	-0.161585	0.2193	0.739169	0.727055	-0.19717	0.563638	0.947697	homeobox B2 [Source:HGNC Symbol;Acc:5113]
ENSG00000086548	-2.93	3.449	CEACAM6	19	42259329	42276113	4680	other	yes	0.281779	-0.453543	0.420087	0.610776	0.367648	-0.945724	1.04602	0.85656	carcinoembryonic antigen-related cell adhesion molecule 6 (non-specific cross reacting antigen) [Source:HGNC Symbol;Acc:1818]
ENSG00000168096	-2.934	3.449	ANKS3	16	4746513	4784379	124401	ECM associated	yes	0.124608	-0.105623	0.0684494	0.415531	0.473935	-0.117897	0.164149	0.881779	ankyrin repeat and sterile alpha motif domain containing 3 [Source:HGNC Symbol;Acc:29422]
ENSG00000135452	-2.953	3.449	TSPAN31	12	58131796	58143994	6302	ECM associated	yes	0.967061	-0.00376557	0.0910595	0.991794	0.914619	-0.0266832	0.248383	0.982618	tetraspanin 31 [Source:HGNC Symbol;Acc:10539]
ENSG00000162545	-2.955	3.449	CAMK2N1	1	20808884	20812713	55450	other	yes	0.373169	-0.154359	0.172888	0.683863	0.775987	-0.123176	0.431957	0.959728	calcium/calmodulin-dependent protein kinase II inhibitor 1 [Source:HGNC Symbol;Acc:24190]
ENSG00000179846	-2.957	3.449	NKPD1	19	45653008	45663408	284353	ECM associated	yes	0.722227	-0.0214968	0.0603751	0.876605	0.999774	-4.45554e-05	0.157178	0.999774	NTPase, KAP family P-loop domain containing 1 [Source:HGNC Symbol;Acc:24739]
ENSG00000170190	-2.958	3.449	SLC16A5	17	73084055	73102246	9121	ECM associated	yes	0.00472561	-0.445605	0.155716	0.0716532	0.0985435	0.672387	0.404037	0.707589	solute carrier family 16, member 5 (monocarboxylic acid transporter 6) [Source:HGNC Symbol;Acc:10926]
ENSG00000175482	-2.998	2.653	POLD4	11	67118248	67124443	57804	ECM associated	yes	0.248607	0.0949432	0.0820193	0.572596	0.702239	0.0774753	0.202199	0.941507	polymerase (DNA-directed), delta 4 [Source:HGNC Symbol;Acc:14106]
ENSG00000109929	-3.013	2.653	SC5DL	11	121163162	121179403	NULL	ECM associated	yes	0.319889	-0.108772	0.109044	0.648675	0.0127617	0.7088	0.280587	0.461134	sterol-C5-desaturase (ERG3 delta-5-desaturase homolog, S. cerevisiae)-like [Source:HGNC Symbol;Acc:10547]
ENSG00000128606	-3.027	2.653	LRRC17	7	102553438	102585396	10234	ECM associated	yes	0.209867	-0.248335	0.197322	0.532536	0.596711	0.272542	0.513772	0.909814	leucine rich repeat containing 17 [Source:HGNC Symbol;Acc:16895]
ENSG00000004799	-3.068	2.653	PDK4	7	95212811	95225828	5166	ECM associated	yes	0.910296	-0.0169446	0.150182	0.962502	0.191425	0.488648	0.372055	0.792279	pyruvate dehydrogenase kinase, isozyme 4 [Source:HGNC Symbol;Acc:8812]
ENSG00000163239	-3.096	2.653	TDRD10	1	154474695	154520623	126668	ECM associated	yes	0.608563	-0.0380666	0.0741974	0.829946	0.743299	-0.0632323	0.192663	0.949861	tudor domain containing 10 [Source:HGNC Symbol;Acc:25316]
ENSG00000189129	-3.108	2.653	PLAC9	10	81891477	81905115	219348	ECM associated	yes	0.49151	-0.107573	0.156049	0.75501	0.246471	-0.499758	0.429222	0.808617	placenta-specific 9 [Source:HGNC Symbol;Acc:19255]
ENSG00000111319	-3.123	2.653	SCNN1A	12	6456009	6486896	6337	other	yes	0.181396	-0.247807	0.184685	0.498217	0.435582	0.364965	0.466618	0.879374	sodium channel, nonvoltage-gated 1 alpha [Source:HGNC Symbol;Acc:10599]
ENSG00000102547	-3.134	2.653	CAB39L	13	49882786	50018262	81617	ECM associated	yes	0.652899	0.0551885	0.122503	0.847982	0.532314	0.196535	0.313858	0.891671	calcium binding protein 39-like [Source:HGNC Symbol;Acc:20290]
ENSG00000171864	-3.141	2.653	PRND	20	4702556	4709106	23627	ECM associated	yes	0.396508	-0.155098	0.18248	0.705999	0.886557	-0.0653909	0.457441	0.973678	prion protein 2 (dublet) [Source:HGNC Symbol;Acc:15748]
ENSG00000103260	-3.145	2.653	METRN	16	765115	769499	79006	ECM associated	yes	0.173019	-0.204717	0.149634	0.489117	0.173659	-0.532815	0.389422	0.785736	meteorin, glial cell differentiation regulator [Source:HGNC Symbol;Acc:14151]
ENSG00000125378	-3.173	2.653	BMP4	14	54416454	54425479	652	ECM associated	yes	0.223035	0.231705	0.189485	0.548129	0.286007	0.526638	0.491527	0.830241	bone morphogenetic protein 4 [Source:HGNC Symbol;Acc:1071]
ENSG00000168497	-3.174	2.653	SDPR	2	192699028	192711981	8436	ECM associated	yes	0.892906	-0.0155884	0.115621	0.954772	0.958024	0.0163562	0.310142	0.994074	serum deprivation response [Source:HGNC Symbol;Acc:10690]
ENSG00000184113	-3.188	2.653	CLDN5	22	19510547	19515068	7122	ECM associated	yes	0.454555	-0.0977923	0.130476	0.738746	0.383226	-0.303603	0.346976	0.85656	claudin 5 [Source:HGNC Symbol;Acc:2047]
ENSG00000120093	-3.201	2.653	HOXB3	17	46626232	46667634	3213	ECM associated	yes	0.633789	-0.0787324	0.164977	0.838777	0.746251	-0.140384	0.432896	0.950099	homeobox B3 [Source:HGNC Symbol;Acc:5114]
ENSG00000167779	-3.237	2.653	IGFBP6	12	53491220	53496129	3489	ECM associated	yes	0.979015	-0.00347632	0.131974	0.995944	0.59256	-0.18201	0.339262	0.908299	insulin-like growth factor binding protein 6 [Source:HGNC Symbol;Acc:5475]
ENSG00000174307	-3.237	2.653	PHLDA3	1	201434620	201438365	23612	ECM associated	yes	0.783371	0.0246054	0.0893609	0.905932	0.731338	0.0783909	0.227812	0.949126	pleckstrin homology-like domain, family A, member 3 [Source:HGNC Symbol;Acc:8934]
ENSG00000063660	-3.296	1.897	GPC1	2	241375088	241407493	2817	ECM associated	yes	0.902845	-0.0118366	0.0968278	0.960321	0.348449	-0.220886	0.234715	0.85383	glypican 1 [Source:HGNC Symbol;Acc:4449]
ENSG00000110092	-3.303	1.897	CCND1	11	69455855	69469242	595	ECM associated	yes	0.695139	-0.0673379	0.171547	0.862617	0.492796	-0.295696	0.429878	0.881779	cyclin D1 [Source:HGNC Symbol;Acc:1582]
ENSG00000124942	-3.318	1.897	AHNAK	11	62201016	62323719	79026	ECM associated	yes	0.518421	0.0750151	0.115928	0.773532	0.358158	-0.264078	0.286347	0.856037	AHNAK nucleoprotein [Source:HGNC Symbol;Acc:347]
ENSG00000138735	-3.32	1.897	PDE5A	4	120415550	120550146	8654	ECM associated	yes	0.345273	-0.13138	0.13883	0.660498	0.866452	0.0611687	0.363002	0.973678	phosphodiesterase 5A, cGMP-specific [Source:HGNC Symbol;Acc:8784]
ENSG00000129270	-3.419	1.897	MMP28	17	34092876	34122640	79148	ECM associated	yes	0.568893	0.0563446	0.0987193	0.806719	0.893551	-0.0351238	0.261961	0.973678	matrix metallopeptidase 28 [Source:HGNC Symbol;Acc:14366]
ENSG00000105974	-3.474	1.897	CAV1	7	116164839	116201233	857	ECM associated	yes	0.613658	0.0597672	0.118173	0.829946	0.241568	0.368332	0.313056	0.805414	caveolin 1, caveolae protein, 22kDa [Source:HGNC Symbol;Acc:1527]
ENSG00000163132	-3.621	1.614	MSX1	4	4861393	4865663	4487	ECM associated	yes	0.150221	0.16076	0.111249	0.453331	0.413514	-0.219743	0.267842	0.865552	msh homeobox 1 [Source:HGNC Symbol;Acc:7391]
ENSG00000124491	-3.661	1.614	F13A1	6	6144318	6321246	2162	ECM associated	yes	0.201999	-0.199505	0.155783	0.522591	0.666885	0.17109	0.396561	0.931173	coagulation factor XIII, A1 polypeptide [Source:HGNC Symbol;Acc:3531]
ENSG00000096093	-3.706	1.614	EFHC1	6	52285106	52387892	114327	ECM associated	yes	0.197828	-0.126484	0.0978486	0.514457	0.0229141	0.581438	0.252487	0.536838	EF-hand domain (C-terminal) containing 1 [Source:HGNC Symbol;Acc:16406]
ENSG00000105971	-3.714	1.614	CAV2	7	115927434	116148595	858	ECM associated	yes	0.680056	0.0439179	0.10632	0.856111	0.227283	0.333382	0.274783	0.798734	caveolin 2 [Source:HGNC Symbol;Acc:1528]
ENSG00000165533	-3.723	1.614	TTC8	14	89290497	89344335	123016	ECM associated	yes	0.00966238	-0.241352	0.0922508	0.103323	0.561759	0.138952	0.238848	0.897635	tetratricopeptide repeat domain 8 [Source:HGNC Symbol;Acc:20087]

## Sheet: B Down GO-terms
GeneSet	NumberOfProteinInGeneSet	ProteinFromNetwork	P-value	FDR	Nodes
viral transcription	78	18	0	3.31513e-08	RPL34,RPS14,RPS17,RPL37,RPS11,RPS12,RPL22,RPS25,RPS29,RPL12,RPS3,RPL15,RPS2,RPS5,RPS4X,RPL13A,RPL37A,RPL23A
translational termination	80	18	0	3.31513e-08	RPL34,RPS14,RPS17,RPL37,RPS11,RPS12,RPL22,RPS25,RPS29,RPL12,RPS3,RPL15,RPS2,RPS5,RPS4X,RPL13A,RPL37A,RPL23A
viral infectious cycle	86	18	0	6.26801e-08	RPL34,RPS14,RPS17,RPL37,RPS11,RPS12,RPL22,RPS25,RPS29,RPL12,RPS3,RPL15,RPS2,RPS5,RPS4X,RPL13A,RPL37A,RPL23A
translational elongation	87	18	0	6.26801e-08	RPL34,RPS14,RPS17,RPL37,RPS11,RPS12,RPL22,RPS25,RPS29,RPL12,RPS3,RPL15,RPS2,RPS5,RPS4X,RPL13A,RPL37A,RPL23A
translational initiation	107	19	0	1.89392e-07	RPL34,RPS14,RPS17,RPL37,RPS11,RPS12,RPL22,RPS25,RPS29,RPL12,RPS3,RPL15,RPS2,RPS5,RPS4X,RPL13A,RPL37A,EIF4B,RPL23A
SRP-dependent cotranslational protein targeting to membrane	102	18	0	4.99143e-07	RPL34,RPS14,RPS17,RPL37,RPS11,RPS12,RPL22,RPS25,RPS29,RPL12,RPS3,RPL15,RPS2,RPS5,RPS4X,RPL13A,RPL37A,RPL23A
nuclear-transcribed mRNA catabolic process, nonsense-mediated decay	111	18	0	1.55445e-06	RPL34,RPS14,RPS17,RPL37,RPS11,RPS12,RPL22,RPS25,RPS29,RPL12,RPS3,RPL15,RPS2,RPS5,RPS4X,RPL13A,RPL37A,RPL23A
negative regulation of cell proliferation	313	28	0	3.4591e-05	SFRP2,MEG3,PTPRU,FGFBP1,PODN,DLC1,IGFBP3,F2R,TSC2,IGFBP7,IGFBP6,ZBTB16,TMEM115,BCL6,FGF10,ITGB1,SIX5,RBM5,AXIN2,ALDH1A2,TENC1,DNAJB2,SLIT3,SLIT2,KLF4,LEPREL2,SPRY2,SPRY1
translation	205	20	0	0.000493798	RPL34,RPS14,RPS17,RPL37,RPS11,RPS12,RPL22,RPS25,RPS29,RPL12,RPS3,RPL15,RPS2,RPS9,RPS5,RPS4X,RPL13A,RPL37A,EIF4B,RPL23A
mRNA metabolic process	205	20	0	0.000493798	RPL34,RPS14,RPS17,RPL37,RPS11,RPS12,RPL22,RPS25,RPS29,RPL12,RPS3,RPL15,RPS2,RPS5,HSPB1,RPS4X,RPL13A,RPL37A,EIF4B,RPL23A
extracellular matrix organization	232	21	0	0.000756625	COL8A1,CTSG,TIMP1,APBB2,FMOD,EFEMP2,APLP2,COL17A1,CD151,LTBP3,ITGB5,DST,LAMA2,LAMA3,NTN4,LRP4,THBS1,LAMB2,LEPREL2,COL7A1,TLL1
glucose homeostasis	67	11	0	0.000756625	PCK1,NMB,PPARG,FOXA2,FOXA1,IRS1,IGFBP5,ADIPOQ,ADRA1B,RPH3AL,BAD
viral reproduction	254	22	0	0.00079134	RPL34,RPS14,RPS17,RPL37,RPS11,RPS12,RPL22,VPS28,RPS25,RPS29,RPL12,RPS3,TCEB2,RPL15,RPS2,RPS5,RPS4X,VPS37C,VPS37D,RPL13A,RPL37A,RPL23A
RNA metabolic process	224	20	0	0.00123551	RPL34,RPS14,RPS17,RPL37,RPS11,RPS12,RPL22,RPS25,RPS29,RPL12,RPS3,RPL15,RPS2,RPS5,HSPB1,RPS4X,RPL13A,RPL37A,EIF4B,RPL23A
negative regulation of cell migration	59	10	0	0.00123551	SFRP2,RRAS,PTPRU,PODN,DLC1,IGFBP5,ADIPOQ,CHRD,WNT11,SLIT2
type B pancreatic cell proliferation	5	4	0	0.00174627	IGFBP5,IGFBP4,IGFBP3,BAD
axon guidance	263	21	0	0.00323309	ANK2,MAPK8IP3,KCNQ2,MEG3,SPTBN5,RRAS,SCN3B,ROBO3,CHL1,GPC1,APBB2,PLA2G10,CACNA1H,MYH11,PTPRA,PLXNB1,LAMA2,NTN4,SLIT3,SLIT2,LAMB2
positive regulation of MAPK cascade	57	9	0	0.00490602	IGF2,CD36,CTNNB1,IGFBP4,IGFBP3,F2R,FGF10,ITGB1,ADRA1B
negative regulation of smooth muscle cell migration	7	4	0.0001	0.00540089	IGFBP5,IGFBP3,ADIPOQ,SLIT2
cell-matrix adhesion	60	9	0.0001	0.00651255	HOXD3,JAM3,SORBS1,CTNNB1,COL17A1,ITGB1,EDA,PKD1,ITGA3
organ induction	15	5	0.0001	0.00713061	FGF1,FGF3,BMP4,FGF10,SPRY1
negative regulation of fibroblast growth factor receptor signaling pathway	8	4	0.0001	0.00778915	GPC1,THBS1,SPRY2,SPRY1
insulin receptor signaling pathway	115	12	0.0001	0.0116231	IGF2,CAB39L,SORBS1,IRS1,FGF1,FGF3,TSC2,FGF20,KL,PTPRA,FGF10,EIF4B
cellular protein metabolic process	433	27	0.0002	0.0116231	RPL34,RPS14,RPS17,RPL37,RPS11,RPS12,RPL22,IGF2,RPS25,RPS29,CTSG,RPL12,RPS3,RPL15,RPS2,TUBB1,CPA3,IGFBP5,IGFBP4,RPS5,IGFBP3,IGFBP6,RPS4X,RPL13A,RPL37A,EIF4B,RPL23A
regulation of glucose metabolic process	10	4	0.0002	0.015992	IGFBP5,IGFBP4,IGFBP3,ADIPOQ
negative regulation of osteoblast differentiation	30	6	0.0003	0.018124	ID1,ID3,IGFBP5,CHRD,SMAD3,AXIN2
positive regulation of neuron differentiation	59	8	0.0004	0.0234978	HOXD3,HEYL,FOXA2,FOXA1,BMP4,TCF4,ITGB1,ADRA2C
negative regulation of smooth muscle cell proliferation	21	5	0.0004	0.0252192	PPARG,IGFBP5,IGFBP3,ADIPOQ,KLF4
hemidesmosome assembly	12	4	0.0004	0.0261193	COL17A1,CD151,DST,LAMA3
hemopoietic stem cell proliferation	5	3	0.0004	0.0261193	RUNX1,SFRP2,WNT2B
regulation of cell growth	47	7	0.0005	0.027368	AGTR1,IGFBP5,IGFBP4,IGFBP3,CHAD,IGFBP7,IGFBP6
liver development	64	8	0.0006	0.0339276	RUNX1,CTNNB1,CCND1,SMAD3,PKD1,ALDH1A2,HMGCL,HES1
epidermal growth factor receptor signaling pathway	137	12	0.0007	0.0385079	ADCY9,CALM1,IRS1,FGF1,FGF3,TSC2,FGF20,KL,FGF10,BAD,SPRY2,SPRY1
face development	6	3	0.0007	0.0390361	HOXB3,ALDH1A3,ALDH1A2
protein localization at cell surface	15	4	0.001	0.0515732	ANK2,PTPRU,FGF10,WNT11
odontogenesis of dentin-containing tooth	54	7	0.0011	0.0518334	CTNNB1,EDAR,DLX1,BMP4,FGF10,EDA,LRP4
ribosomal small subunit assembly	7	3	0.0011	0.0518334	RPS14,RPS17,RPS25
regulation of blood coagulation	7	3	0.0011	0.0518334	FOXA2,F2R,CAV1
fat cell differentiation	40	6	0.0011	0.0518334	BBS4,RUNX1T1,CCND1,HMGA2,INHBB,KLF4
negative regulation of canonical Wnt receptor signaling pathway	71	8	0.0012	0.0518334	SFRP2,NKD1,GPC3,CAV1,DACT1,AXIN2,LRP4,WNT11
regulation of cardiac muscle contraction by regulation of the release of sequestered calcium ion	16	4	0.0013	0.0543028	ANK2,GSTM2,CALM1,PLN
fibroblast growth factor receptor signaling pathway	127	11	0.0013	0.0543028	ADCY9,CALM1,IRS1,FGF1,FGF3,TSC2,FGF20,KL,FGF10,BAD,SPRY2
positive regulation of canonical Wnt receptor signaling pathway	42	6	0.0015	0.0582042	SFRP2,SMAD3,CAV1,FGF10,EDA,WNT2B
ureteric bud morphogenesis	2	2	0.0016	0.0582042	WNT11,HES1
positive regulation of branching involved in lung morphogenesis	2	2	0.0016	0.0582042	CTNNB1,BMP4
mesodermal cell fate determination	2	2	0.0016	0.0582042	BMP4,KLF4
fasciculation of motor neuron axon	2	2	0.0016	0.0582042	EPHA4,EPHA3
apoptotic process involved in luteolysis	2	2	0.0016	0.0582042	SLIT3,SLIT2
fasciculation of sensory neuron axon	2	2	0.0016	0.0582042	EPHA4,EPHA3
negative regulation of MAP kinase activity	29	5	0.0016	0.0583168	ADIPOQ,TSC2,SPRY4,SPRY2,SPRY1
embryonic camera-type eye development	8	3	0.0017	0.0585852	FGF10,PPP1R13L,ALDH1A2
lung morphogenesis	8	3	0.0017	0.0585852	MAPK8IP3,ID1,SPRY2
positive regulation of peptidyl-tyrosine phosphorylation	59	7	0.0017	0.0590833	IGF2,FCER1A,CD36,ADIPOQ,FGF10,ITGB1,THBS4
positive regulation of cell proliferation	336	20	0.0019	0.0615591	VIPR1,EDNRA,SFRP2,NMB,IGF2,TIMP1,FGFBP1,HSF4,IRS1,FGF1,FGF3,F2R,ALDH3A1,CUL3,FGF20,FGFR3,ITGB1,RPS4X,ALDH1A2,HES1
negative regulation of cell growth	95	9	0.0019	0.0615591	SFRP2,PPARG,APBB2,SMAD3,BCL6,DNAJB2,WNT11,SLIT3,SLIT2
positive regulation of glucose import	18	4	0.0019	0.0615591	GPC3,SORBS1,IRS1,ADIPOQ
thyroid gland development	18	4	0.0019	0.0615591	HOXB3,HOXD3,SMAD3,FGF10
negative regulation of Wnt receptor signaling pathway	31	5	0.0022	0.0647808	DKK4,SFRP2,CCND1,TSC2,DACT1
patterning of blood vessels	31	5	0.0022	0.0647808	EDNRA,SFRP2,CTNNB1,NOTCH4,CXCL12
muscle contraction	79	8	0.0022	0.0668683	VIPR1,CALM1,SORBS1,CACNA1H,MYH11,ITGB5,LMOD1,ACTA2
positive regulation of catenin import into nucleus	9	3	0.0023	0.0676786	SFRP2,SMAD3,DACT1
white fat cell differentiation	9	3	0.0023	0.0676786	PPARG,FABP4,FGF10
outflow tract morphogenesis	32	5	0.0025	0.0692536	SFRP2,HEYL,THBS1,WNT11,HES1
null	320	19	0.0025	0.0698195	ANK2,SFRP2,AGTR1,RHOT2,GSTM3,GSTM2,CALM1,GSTM5,TIMP1,ANXA1,SLC7A8,NKD1,FGF3,SMAD3,CXCL12,HSPB1,RPL13A,THBS1,PLN
cell adhesion	348	20	0.0028	0.0729404	ISLR,OMD,COL8A1,EPHA3,PTPRU,CD36,AJAP1,CD151,IGFBP7,BMX,CXCL12,ITGB5,DST,ITGA2,LAMA2,LAMA3,THBS1,HES1,LAMB2,COL7A1
negative regulation of Rho protein signal transduction	10	3	0.0031	0.0729404	DLC1,CUL3,BCL6
ethanol oxidation	10	3	0.0031	0.0729404	ADH1C,ADH1B,ADH1A
viral protein processing	10	3	0.0031	0.0729404	VPS28,VPS37C,VPS37D
cardiac muscle contraction	34	5	0.0032	0.0729404	ANK2,MYL3,SCN3B,TNNC1,PPP1R13L
embryo development	84	8	0.0032	0.0729404	SFRP2,FZD4,FOXA1,APLP2,FOXP1,NOTCH4,E4F1,HMGCL
positive regulation of fat cell differentiation	21	4	0.0033	0.0729404	SFRP2,PPARG,ZBTB16,DACT1
lung induction	3	2	0.0035	0.0729404	CTNNB1,WNT2B
nitrobenzene metabolic process	3	2	0.0035	0.0729404	GSTM3,GSTM2
Roundabout signaling pathway	3	2	0.0035	0.0729404	SLIT3,SLIT2
response to cortisol stimulus	3	2	0.0035	0.0729404	SLIT3,SLIT2
cellular detoxification of nitrogen compound	3	2	0.0035	0.0729404	GSTM3,GSTM2
multicellular organismal homeostasis	3	2	0.0035	0.0729404	PPP1R13L,TENC1
positive regulation of glycogen (starch) synthase activity	3	2	0.0035	0.0729404	IGF2,ADIPOQ
chemorepulsion involved in embryonic olfactory bulb interneuron precursor migration	3	2	0.0035	0.0729404	SLIT3,SLIT2
cardiac neural crest cell development involved in outflow tract morphogenesis	3	2	0.0035	0.0729404	JAG1,HES1
trachea formation	3	2	0.0035	0.0729404	CTNNB1,BMP4
regulation of lipid kinase activity	3	2	0.0035	0.0729404	RB1,RBL2
neutrophil homeostasis	3	2	0.0035	0.0729404	ANXA1,JAM3
SA node cardiomyocyte to atrial cardiomyocyte communication	3	2	0.0035	0.0729404	ANK2,SCN3B
cloacal septation	3	2	0.0035	0.0729404	BMP4,WNT11
mesenchymal cell proliferation involved in ureteric bud development	3	2	0.0035	0.0729404	GPC3,BMP4
negative regulation of sequence-specific DNA binding transcription factor activity	51	6	0.0038	0.0735473	RB1,SIGIRR,ID1,ID3,FOXA2,PLA2G10
proximal/distal pattern formation	22	4	0.0039	0.0735473	CTNNB1,DLX1,ALDH1A2,LRP4
branching morphogenesis of a tube	22	4	0.0039	0.0735473	FGF10,PKD1,SLIT2,SPRY2
negative regulation of ERK1 and ERK2 cascade	22	4	0.0039	0.0735473	ADIPOQ,KLF4,SPRY2,SPRY1
hair follicle morphogenesis	22	4	0.0039	0.0735473	RUNX1,CTNNB1,IGFBP5,FGF10
epithelial tube branching involved in lung morphogenesis	11	3	0.0041	0.0735473	CTNNB1,FOXA2,FOXA1
negative regulation of oligodendrocyte differentiation	11	3	0.0041	0.0735473	CTNNB1,DLX1,HES1
fatty acid oxidation	11	3	0.0041	0.0735473	PPARG,ADIPOQ,ADIPOR2
keratan sulfate catabolic process	11	3	0.0041	0.0735473	OMD,FMOD,KERA
positive regulation of insulin-like growth factor receptor signaling pathway	11	3	0.0041	0.0735473	IGFBP5,IGFBP4,IGFBP3
virion assembly	11	3	0.0041	0.0735473	VPS28,VPS37C,VPS37D
positive regulation of cellular protein metabolic process	11	3	0.0041	0.0735473	AGTR1,ADIPOQ,PLA2G10
positive regulation of blood coagulation	11	3	0.0041	0.0735473	CD36,F2R,THBS1
gene expression	597	29	0.0041	0.0746818	RPL34,RPS14,RPS17,RPL37,RPS11,RPS12,RPL22,MED4,RPS25,QARS,RPS29,PPARG,RPL12,RPS3,TCEB2,RPL15,RPS2,PTRF,RPS5,NOTCH4,SMAD3,EDA,HSPB1,RPS4X,RBM5,RPL13A,RPL37A,EIF4B,RPL23A
protein localization in plasma membrane	23	4	0.0046	0.0787776	ANK2,SCN3B,ADIPOQ,CALCR
cell cycle arrest	109	9	0.0046	0.0787776	RB1,CAB39L,APBB2,TSC2,CUL3,SMAD3,PKD1,DST,THBS1
cellular response to retinoic acid	38	5	0.0051	0.0787776	EPHA3,FZD4,PTK6,ALDH1A2,WNT11
platelet degranulation	72	7	0.0051	0.0787776	STXBP1,IGF2,CALM1,CD36,TIMP1,F13A1,THBS1
positive regulation of protein phosphorylation	72	7	0.0051	0.0787776	EDNRA,IGF2,FGF1,CCND1,ADIPOQ,BMP4,AXIN2
anterior/posterior axis specification	12	3	0.0052	0.0787776	GPC3,CTNNB1,BMP4
regulation of cardiac muscle contraction	12	3	0.0052	0.0787776	ANK2,CALM1,ADRA1B
positive regulation of glycogen biosynthetic process	12	3	0.0052	0.0787776	IGF2,SORBS1,IRS1
behavioral response to pain	12	3	0.0052	0.0787776	RUNX1,THBS1,THBS4
platelet activation	155	11	0.0057	0.0787776	IGF2,CALM1,CD36,TIMP1,SAA1,F2RL2,F2RL3,F13A1,F2R,ADRA2C,THBS1
negative regulation of epithelial cell proliferation	39	5	0.0057	0.0787776	RB1,SFRP2,GPC3,TSC2,BMP4
embryonic skeletal system morphogenesis	39	5	0.0057	0.0787776	HOXB3,HOXB2,HOXB6,HOXB5,HOXD3
anatomical structure morphogenesis	74	7	0.0059	0.0787776	HOXB5,GPC3,GPC4,FGF1,FGF3,F2R,PKD1
hindbrain morphogenesis	4	2	0.0061	0.0787776	DLC1,HES1
cyclin catabolic process	4	2	0.0061	0.0787776	CUL3,FBXO31
positive regulation of fibroblast growth factor receptor signaling pathway	4	2	0.0061	0.0787776	FGFBP1,CTNNB1
cell morphogenesis involved in neuron differentiation	4	2	0.0061	0.0787776	RB1,HES1
negative regulation of chemokine-mediated signaling pathway	4	2	0.0061	0.0787776	SLIT3,SLIT2
regulation of ATPase activity	4	2	0.0061	0.0787776	TNNC1,TNNT3
positive regulation of cell-cell adhesion mediated by cadherin	4	2	0.0061	0.0787776	FOXA2,FOXA1
negative regulation of nerve growth factor receptor signaling pathway	4	2	0.0061	0.0787776	SPRY2,SPRY1
lung epithelium development	4	2	0.0061	0.0787776	FGF10,PKD1
positive regulation of arachidonic acid secretion	4	2	0.0061	0.0787776	PLA2G10,PLA2R1
myeloid progenitor cell differentiation	4	2	0.0061	0.0787776	RUNX1,JAM3
regulation of secondary heart field cardioblast proliferation	4	2	0.0061	0.0787776	CTNNB1,HES1
negative regulation of Ras GTPase activity	4	2	0.0061	0.0787776	SPRY2,SPRY1
glossopharyngeal nerve morphogenesis	4	2	0.0061	0.0787776	HOXB3,HOXD3
oocyte development	4	2	0.0061	0.0787776	CTNNB1,INHBB
negative regulation of granulocyte differentiation	4	2	0.0061	0.0787776	RUNX1,ADIPOQ
salivary gland cavitation	4	2	0.0061	0.0787776	EDAR,EDA
caveola assembly	4	2	0.0061	0.0787776	CAV2,CAV1
inner ear receptor cell differentiation	4	2	0.0061	0.0787776	FGF20,BMP4
pituitary gland development	25	4	0.0061	0.079691	HMGA2,BMP4,FGF10,ALDH1A2
negative regulation of chondrocyte differentiation	13	3	0.0065	0.0840877	CTNNB1,LTBP3,BMP4
elevation of cytosolic calcium ion concentration involved in phospholipase C-activating G-protein coupled signaling pathway	13	3	0.0065	0.0840877	EDNRA,AGTR1,F2R
positive regulation of macrophage derived foam cell differentiation	13	3	0.0065	0.0840877	AGTR1,CD36,PLA2G10
negative regulation of epithelial to mesenchymal transition	13	3	0.0065	0.0840877	SFRP2,FOXA2,FOXA1
positive regulation of apoptotic process	227	14	0.0065	0.0841476	SFRP2,ID3,APBB2,IGFBP3,ZBTB16,HMGA2,BCL6,RBM5,ARHGEF17,ALDH1A3,ALDH1A2,WNT11,SLIT2,BAD
keratan sulfate biosynthetic process	26	4	0.007	0.0911928	OMD,CHST1,FMOD,KERA
embryonic hindlimb morphogenesis	27	4	0.008	0.0957607	GPC3,CTNNB1,ZBTB16,BMP4
metanephros development	27	4	0.008	0.0957607	ID3,FGF10,SLIT2,SPRY1
positive regulation of cell division	44	5	0.0092	0.104553	IGF2,FGF1,FGF3,PGF,THBS4
metanephric collecting duct development	5	2	0.0093	0.104553	BMP4,PKD1
nonmotile primary cilium assembly	5	2	0.0093	0.104553	BBS1,BBS4
mesonephric duct development	5	2	0.0093	0.104553	PKD1,WNT11
retina homeostasis	5	2	0.0093	0.104553	BBS1,BBS4
hair follicle placode formation	5	2	0.0093	0.104553	CTNNB1,EDA
endothelial cell morphogenesis	5	2	0.0093	0.104553	ID1,NOTCH4
alpha-beta T cell differentiation	5	2	0.0093	0.104553	RPL22,ANXA1
response to stilbenoid	5	2	0.0093	0.104553	CIDEA,CD36
positive regulation of Wnt receptor signaling pathway, planar cell polarity pathway	5	2	0.0093	0.104553	NKD1,GPC3
lung saccule development	5	2	0.0093	0.104553	LTBP3,FGF10
integrin-mediated signaling pathway	62	6	0.0095	0.104553	CUL3,ITGB1,ITGB5,DST,ITGA3,ITGA2
lipid storage	15	3	0.0095	0.104839	CIDEA,CD36,CAV1
positive regulation of release of sequestered calcium ion into cytosol	15	3	0.0095	0.104839	EDNRA,F2RL3,F2R
blood coagulation	369	19	0.0108	0.10822	IGF2,CALM1,HBB,CD36,TIMP1,SLC7A8,JAM3,F2RL2,F2RL3,F13A1,EFEMP2,GUCY1A2,F2R,CAV1,PRKG2,ITGA3,ADRA2C,TFPI,THBS1
glutamate secretion	16	3	0.0113	0.10822	STXBP1,CPLX1,SYT1
nitric oxide metabolic process	16	3	0.0113	0.10822	CALM1,CAV1,PRKG2
peptide cross-linking	16	3	0.0113	0.10822	ANXA1,F13A1,THBS1
pancreas development	16	3	0.0113	0.10822	CTNNB1,FGF10,ALDH1A2
positive regulation of Notch signaling pathway	16	3	0.0113	0.10822	JAG1,FGF10,HES1
keratan sulfate metabolic process	30	4	0.0114	0.10822	OMD,CHST1,FMOD,KERA
phosphatidylinositol-mediated signaling	105	8	0.0116	0.10822	IRS1,FGF1,FGF3,TSC2,FGF20,KL,FGF10,BAD
response to wounding	47	5	0.012	0.10822	ID3,F2RL2,F2RL3,F2R,DST
response to calcium ion	47	5	0.012	0.10822	CALM1,CCND1,CAV1,THBS1,BAD
glycosaminoglycan metabolic process	106	8	0.0122	0.10822	OMD,CHST1,GPC1,GPC3,GPC4,FMOD,KERA,HS3ST1
positive regulation of mesenchymal cell proliferation	31	4	0.0127	0.10822	CTNNB1,IRS1,FOXP1,CHRD
glycosaminoglycan biosynthetic process	31	4	0.0127	0.10822	GPC1,GPC3,GPC4,HS3ST1
response to peptide hormone stimulus	31	4	0.0127	0.10822	TIMP1,ANXA1,TFF3,IRS1
somatic stem cell maintenance	31	4	0.0127	0.10822	HMGA2,FGF10,LDB2,HES1
glucose metabolic process	86	7	0.0128	0.10822	CPT1A,PCK1,IGF2,CALM1,IGFBP5,ADIPOQ,PHKB
cellular response to insulin stimulus	48	5	0.013	0.10822	PPARG,SORBS1,IRS1,ADIPOQ,INHBB
response to estrogen stimulus	48	5	0.013	0.10822	GSTM3,PPARG,CTNNB1,CCND1,CAV1
positive regulation of insulin receptor signaling pathway	6	2	0.0131	0.10822	IGF2,IRS1
collagen metabolic process	6	2	0.0131	0.10822	ID1,TENC1
positive regulation of cyclin-dependent protein kinase activity involved in G1/S	6	2	0.0131	0.10822	FGF10,PKD1
erythrocyte homeostasis	6	2	0.0131	0.10822	RPS17,HOXB6
positive regulation of ryanodine-sensitive calcium-release channel activity	6	2	0.0131	0.10822	GSTM2,CALM1
regulation of cell cycle process	6	2	0.0131	0.10822	E4F1,HMGA2
regulation of calcium ion-dependent exocytosis	6	2	0.0131	0.10822	SYT1,RPH3AL
mammary gland involution	6	2	0.0131	0.10822	IGFBP5,CAV1
positive regulation of execution phase of apoptosis	6	2	0.0131	0.10822	RPS3,DLC1
platelet dense granule organization	6	2	0.0131	0.10822	F2RL3,F2R
negative regulation of heterotypic cell-cell adhesion	6	2	0.0131	0.10822	ADIPOQ,KLF4
STAT protein import into nucleus	6	2	0.0131	0.10822	F2R,HES1
embryonic pattern specification	17	3	0.0133	0.10822	SMAD3,ZBTB16,FGF10
regulation of nitric-oxide synthase activity	17	3	0.0133	0.10822	CALM1,CAV1,PRKG2
in utero embryonic development	177	11	0.0142	0.10822	EDNRA,MAPK8IP3,RUNX1,BTF3,CTNNB1,FOXA2,SMAD3,ITGB1,PKD1,EPN2,SLIT2
activation of cysteine-type endopeptidase activity involved in apoptotic process	68	6	0.0144	0.10822	PPARG,RPS3,DLC1,F2R,SMAD3,BAD
mammary gland development	18	3	0.0155	0.10822	IRS1,NOTCH4,CAV1
glycosaminoglycan catabolic process	18	3	0.0155	0.10822	GPC1,GPC3,GPC4
thymus development	33	4	0.0156	0.10822	CTNNB1,FGF3,FGF10,HES1
response to hypoxia	134	9	0.0162	0.10822	EDNRA,NARFL,ADIPOQ,TSC2,ALDH3A1,SMAD3,CAV1,THBS1,SOD3
forebrain development	51	5	0.0165	0.10822	MAPK8IP3,DLC1,CTNNB1,APLP2,CHRD
termination of G-protein coupled receptor signaling pathway	34	4	0.0172	0.10822	RGS5,ARHGEF12,AXIN2,RGS17
negative regulation of acute inflammatory response	7	2	0.0175	0.10822	ANXA1,PPARG
midgut development	7	2	0.0175	0.10822	CTNNB1,ALDH1A2
positive regulation of immunoglobulin production	7	2	0.0175	0.10822	HPX,FOXP1
negative regulation of cytokine-mediated signaling pathway	7	2	0.0175	0.10822	SIGIRR,CAV1
negative regulation of epithelial cell differentiation	7	2	0.0175	0.10822	CCND1,CAV1
regulation of epithelial cell proliferation	7	2	0.0175	0.10822	EDNRA,SMAD3
response to magnesium ion	7	2	0.0175	0.10822	CCND1,THBS1
regulation of atrial cardiac muscle cell action potential	7	2	0.0175	0.10822	ANK2,SCN3B
Wnt receptor signaling pathway involved in somitogenesis	7	2	0.0175	0.10822	SFRP2,AXIN2
negative regulation of osteoblast proliferation	7	2	0.0175	0.10822	SMAD3,PLXNB1
xenobiotic catabolic process	7	2	0.0175	0.10822	GSTM3,GSTM2
negative regulation of DNA biosynthetic process	7	2	0.0175	0.10822	MEG3,ADIPOQ
morphogenesis of an epithelial sheet	7	2	0.0175	0.10822	HOXB2,JAG1
epithelial cell proliferation	7	2	0.0175	0.10822	COL8A1,FGF10
positive regulation of interleukin-1 beta production	7	2	0.0175	0.10822	SMAD3,HSPB1
cardiac muscle cell differentiation	19	3	0.0178	0.10822	FOXP1,BMP4,ITGB1
positive regulation of vasoconstriction	19	3	0.0178	0.10822	F2R,CAV1,ADRA2C
membrane depolarization	19	3	0.0178	0.10822	SCN3B,ADIPOQ,CAV1
ventricular septum morphogenesis	19	3	0.0178	0.10822	HEYL,WNT11,HES1
motor axon guidance	19	3	0.0178	0.10822	EPHA4,CXCL12,SLIT2
muscle organ development	72	6	0.0185	0.10822	ID3,TAGLN,CACNA1H,SGCD,SGCG,LAMA2
phospholipase C-activating G-protein coupled receptor signaling pathway	35	4	0.0189	0.10822	AGTR1,F2RL3,LHCGR,F2R
positive regulation of cell-substrate adhesion	20	3	0.0204	0.10822	COL8A1,ITGB1,THBS1
neural tube closure	54	5	0.0205	0.10822	SFRP2,BBS4,DLC1,TSC2,BMP4
cartilage development	55	5	0.022	0.10822	HOXB3,HOXD3,ZBTB16,PKD1,MAPK3
retinal metabolic process	8	2	0.0225	0.10822	ALDH1A3,ALDH1A2
low-density lipoprotein particle clearance	8	2	0.0225	0.10822	CD36,ADIPOQ
mitochondrion transport along microtubule	8	2	0.0225	0.10822	RHOT2,MAPT
positive regulation of embryonic development	8	2	0.0225	0.10822	MEG3,FOXA2
positive regulation of fatty acid beta-oxidation	8	2	0.0225	0.10822	CPT1A,IRS1
lung epithelial cell differentiation	8	2	0.0225	0.10822	FOXA2,FOXA1
negative chemotaxis	8	2	0.0225	0.10822	SLIT3,SLIT2
regulation of Rho GTPase activity	8	2	0.0225	0.10822	EPHA3,BCL6
positive regulation of endothelial cell differentiation	8	2	0.0225	0.10822	CTNNB1,BMP4
otic vesicle formation	8	2	0.0225	0.10822	FGF3,FGF10
cornea development in camera-type eye	8	2	0.0225	0.10822	KERA,WNT2B
embryonic digit morphogenesis	37	4	0.0226	0.10822	SFRP2,CTNNB1,BMP4,LRP4
cell migration	97	7	0.0229	0.10822	EPHA3,PTK6,CD151,CUL3,PLXNB1,THBS1,HES1
negative regulation of endothelial cell proliferation	21	3	0.0231	0.10822	CAV2,CAV1,THBS1
gastrulation with mouth forming second	21	3	0.0231	0.10822	CTNNB1,CHRD,DACT1
positive regulation of BMP signaling pathway	21	3	0.0231	0.10822	GPC3,BMP4,HES1
positive regulation of angiogenesis	76	6	0.0233	0.10822	RUNX1,SFRP2,RRAS,FGF1,HSPB1,THBS1
positive regulation of ERK1 and ERK2 cascade	77	6	0.0246	0.10822	EDNRA,F2R,FGF20,BMP4,FGF10,SPRY2
positive regulation of cell migration	99	7	0.0252	0.10822	IRS1,FGF1,F2R,SMAD3,ITGB1,THBS1,WNT11
brown fat cell differentiation	22	3	0.026	0.10822	PPARG,FABP4,ADIPOQ
response to activity	22	3	0.026	0.10822	PCK1,ADIPOQ,ITGB1
cellular response to hormone stimulus	22	3	0.026	0.10822	CACNA1H,SLIT3,SLIT2
cell fate commitment	39	4	0.0267	0.10822	PPARG,WNT2B,WNT11,SPRY2
lipid catabolic process	39	4	0.0267	0.10822	LIPE,PLCD4,IRS1,PLA2G10
response to estradiol stimulus	58	5	0.0268	0.10822	ANXA1,FOXA1,FGF10,ALDH1A2,BAD
regulation of striated muscle contraction	9	2	0.0279	0.10822	MYL3,TNNT3
regulation of cardiac muscle cell contraction	9	2	0.0279	0.10822	ANK2,PLN
stress fiber assembly	9	2	0.0279	0.10822	SORBS1,CUL3
positive regulation of ossification	9	2	0.0279	0.10822	ZBTB16,BMP4
mitotic cell cycle G1/S transition DNA damage checkpoint	9	2	0.0279	0.10822	CCND1,FBXO31
embryonic foregut morphogenesis	9	2	0.0279	0.10822	CTNNB1,SMAD3
negative regulation of cell-matrix adhesion	9	2	0.0279	0.10822	BCL6,THBS1
relaxation of cardiac muscle	9	2	0.0279	0.10822	GSTM2,PLN
lung-associated mesenchyme development	9	2	0.0279	0.10822	CTNNB1,WNT11
cardiac right ventricle morphogenesis	9	2	0.0279	0.10822	JAG1,PPP1R13L
activin receptor signaling pathway	9	2	0.0279	0.10822	SMAD3,INHBB
mesodermal-endodermal cell signaling	1	1	0.0282	0.10822	HMGA2
regulation of mitotic cell cycle, embryonic	1	1	0.0282	0.10822	E4F1
protein transport within lipid bilayer	1	1	0.0282	0.10822	ITGB1
negative regulation of platelet-derived growth factor receptor-alpha signaling pathway	1	1	0.0282	0.10822	ADIPOQ
glutaminyl-tRNA aminoacylation	1	1	0.0282	0.10822	QARS
negative regulation of dermatome development	1	1	0.0282	0.10822	SFRP2
axon extension involved in regeneration	1	1	0.0282	0.10822	LAMB2
atrial cardiomyocyte to AV node cell communication	1	1	0.0282	0.10822	ANK2
regulation of Rap GTPase activity	1	1	0.0282	0.10822	EPHA4
BMP signaling pathway involved in ureter morphogenesis	1	1	0.0282	0.10822	BMP4
negative regulation of nitric oxide mediated signal transduction	1	1	0.0282	0.10822	THBS1
serotonin secretion	1	1	0.0282	0.10822	FCER1A
ADP metabolic process	1	1	0.0282	0.10822	BAD
mesenchymal-epithelial cell signaling involved in lung development	1	1	0.0282	0.10822	FGF10
negative regulation of small GTPase mediated signal transduction	1	1	0.0282	0.10822	SLIT2
corticospinal neuron axon guidance through spinal cord	1	1	0.0282	0.10822	SLIT2
sister chromatid biorientation	1	1	0.0282	0.10822	RB1
semicircular canal fusion	1	1	0.0282	0.10822	FGF10
chromosome breakage	1	1	0.0282	0.10822	HMGA2
mammary gland formation	1	1	0.0282	0.10822	BMP4
metanephric glomerular basement membrane development	1	1	0.0282	0.10822	LAMB2
regulation of memory T cell differentiation	1	1	0.0282	0.10822	BCL6
negative regulation of dendritic cell antigen processing and presentation	1	1	0.0282	0.10822	THBS1
regulation of actin cytoskeleton organization by cell-cell adhesion	1	1	0.0282	0.10822	JAM3
positive regulation of phospholipase A2 activity	1	1	0.0282	0.10822	AGTR1
regulation of the force of heart contraction by cardiac conduction	1	1	0.0282	0.10822	PLN
regulation of branching involved in salivary gland morphogenesis by extracellular matrix-epithelial cell signaling	1	1	0.0282	0.10822	NTN4
regulation of nodal signaling pathway	1	1	0.0282	0.10822	DACT1
lung proximal/distal axis specification	1	1	0.0282	0.10822	FGF10
genitalia morphogenesis	1	1	0.0282	0.10822	CTNNB1
positive regulation of skeletal muscle cell differentiation	1	1	0.0282	0.10822	GPC1
negative regulation of cell projection organization	1	1	0.0282	0.10822	ITGB1
positive regulation of cellular component biogenesis	1	1	0.0282	0.10822	LDB2
vasoconstriction of artery involved in baroreceptor response to lowering of systemic arterial blood pressure	1	1	0.0282	0.10822	ADRA1B
negative regulation of DNA repair	1	1	0.0282	0.10822	RPS3
ureter epithelial cell differentiation	1	1	0.0282	0.10822	BMP4
negative regulation of antigen processing and presentation of peptide or polysaccharide antigen via MHC class II	1	1	0.0282	0.10822	THBS1
heme metabolic process	1	1	0.0282	0.10822	HPX
positive regulation of interleukin-1 secretion	1	1	0.0282	0.10822	SAA1
negative regulation of fibroblast growth factor production	1	1	0.0282	0.10822	WNT11
determination of bilateral symmetry	1	1	0.0282	0.10822	ALDH1A2
renal outer medulla development	1	1	0.0282	0.10822	CTNNB1
nitric oxide homeostasis	1	1	0.0282	0.10822	CAV1
negative regulation of leukocyte chemotaxis	1	1	0.0282	0.10822	SLIT2
positive regulation of metanephric glomerular visceral epithelial cell development	1	1	0.0282	0.10822	ADIPOQ
renal interstitial cell development	1	1	0.0282	0.10822	HES1
metanephric distal tubule morphogenesis	1	1	0.0282	0.10822	PKD1
positive regulation of white fat cell proliferation	1	1	0.0282	0.10822	FGF10
positive regulation of mitotic cell cycle, embryonic	1	1	0.0282	0.10822	HES1
receptor internalization involved in canonical Wnt receptor signaling pathway	1	1	0.0282	0.10822	CAV1
positive regulation of urothelial cell proliferation	1	1	0.0282	0.10822	FGF10
rhombomere development	1	1	0.0282	0.10822	HOXB3
low-density lipoprotein particle receptor biosynthetic process	1	1	0.0282	0.10822	PPARG
cerebellum vasculature morphogenesis	1	1	0.0282	0.10822	FZD4
negative regulation of metanephric mesenchymal cell migration	1	1	0.0282	0.10822	ADIPOQ
tear secretion	1	1	0.0282	0.10822	FGF10
lysophospholipid transport	1	1	0.0282	0.10822	PLA2G10
regulation of Wnt receptor signaling pathway, planar cell polarity pathway	1	1	0.0282	0.10822	DACT1
regulation of chondrocyte development	1	1	0.0282	0.10822	AXIN2
negative regulation of receptor binding	1	1	0.0282	0.10822	ADIPOQ
glycerol biosynthetic process from pyruvate	1	1	0.0282	0.10822	PCK1
urothelial cell proliferation	1	1	0.0282	0.10822	FGF10
plasma membrane long-chain fatty acid transport	1	1	0.0282	0.10822	CD36
negative regulation of phospholipase A2 activity	1	1	0.0282	0.10822	PLA2R1
positive regulation of cellular response to X-ray	1	1	0.0282	0.10822	HMGA2
gonadotropin secretion	1	1	0.0282	0.10822	MEG3
renal inner medulla development	1	1	0.0282	0.10822	CTNNB1
negative regulation of transcription from RNA polymerase II promoter by glucose	1	1	0.0282	0.10822	FOXA2
negative regulation of apolipoprotein binding	1	1	0.0282	0.10822	MAPK3
negative regulation of renin secretion into blood stream	1	1	0.0282	0.10822	F2R
detection of oxidative stress	1	1	0.0282	0.10822	ADIPOQ
nucleus accumbens development	1	1	0.0282	0.10822	ALDH1A3
lateral inhibition	1	1	0.0282	0.10822	HES1
positive regulation of myeloid cell apoptotic process	1	1	0.0282	0.10822	ADIPOQ
negative regulation of detection of glucose	1	1	0.0282	0.10822	FOXA2
regulation of hair follicle cell proliferation	1	1	0.0282	0.10822	RUNX1
positive regulation of cyclic nucleotide metabolic process	1	1	0.0282	0.10822	CALM1
negative regulation of hepatocyte growth factor biosynthetic process	1	1	0.0282	0.10822	INHBB
positive regulation of progesterone secretion	1	1	0.0282	0.10822	RUNX1
negative regulation of intracellular protein transport	1	1	0.0282	0.10822	ADIPOQ
positive regulation of blood microparticle formation	1	1	0.0282	0.10822	CD36
negative regulation of cGMP-mediated signaling	1	1	0.0282	0.10822	THBS1
body morphogenesis	1	1	0.0282	0.10822	GPC3
negative regulation of arachidonic acid secretion	1	1	0.0282	0.10822	PLA2R1
negative regulation of mononuclear cell migration	1	1	0.0282	0.10822	SLIT2
positive regulation of renal albumin absorption	1	1	0.0282	0.10822	ADIPOQ
positive regulation of flagellum assembly	1	1	0.0282	0.10822	BBS4
regulation of mismatch repair	1	1	0.0282	0.10822	AXIN2
induction of negative chemotaxis	1	1	0.0282	0.10822	SLIT2
lung cell differentiation	1	1	0.0282	0.10822	CTNNB1
regulation of transcription from RNA polymerase II promoter involved in detection of glucose	1	1	0.0282	0.10822	FOXA2
mesenchymal cell proliferation involved in ureter development	1	1	0.0282	0.10822	BMP4
neutrophil mediated killing of gram-positive bacterium	1	1	0.0282	0.10822	CTSG
lung growth	1	1	0.0282	0.10822	SPRY2
RNA folding	1	1	0.0282	0.10822	MEG3
branch elongation involved in ureteric bud branching	1	1	0.0282	0.10822	FGF1
negative regulation of double-strand break repair via nonhomologous end joining	1	1	0.0282	0.10822	HMGA2
negative regulation of stomach neuroendocrine cell differentiation	1	1	0.0282	0.10822	HES1
bronchiole morphogenesis	1	1	0.0282	0.10822	FGF10
intracellular copper ion transport	1	1	0.0282	0.10822	ATP7B
cellular response to chromate	1	1	0.0282	0.10822	BAD
regulation of centromere complex assembly	1	1	0.0282	0.10822	RB1
regulation of muscle filament sliding speed	1	1	0.0282	0.10822	TNNC1
regulation of cholesterol transporter activity	1	1	0.0282	0.10822	PPARG
metal ion homeostasis	1	1	0.0282	0.10822	SLC7A8
regulation of steroid hormone biosynthetic process	1	1	0.0282	0.10822	LHCGR
neural plate development	1	1	0.0282	0.10822	CTNNB1
metanephric proximal tubule development	1	1	0.0282	0.10822	PKD1
BMP signaling pathway involved in spinal cord dorsal/ventral patterning	1	1	0.0282	0.10822	CHRD
regulation of peptidase activity	1	1	0.0282	0.10822	CAV1
negative regulation of pancreatic A cell differentiation	1	1	0.0282	0.10822	HES1
endocardial cushion cell development	1	1	0.0282	0.10822	JAG1
immune system development	1	1	0.0282	0.10822	SMAD3
metanephros morphogenesis	1	1	0.0282	0.10822	FGF10
response to linoleic acid	1	1	0.0282	0.10822	ADIPOQ
positive regulation of transforming growth factor beta3 production	1	1	0.0282	0.10822	SMAD3
histone H2A-S139 phosphorylation	1	1	0.0282	0.10822	HMGA2
neural nucleus development	1	1	0.0282	0.10822	HOXB2
mesonephric epithelium development	1	1	0.0282	0.10822	FGF1
BMP signaling pathway involved in renal system segmentation	1	1	0.0282	0.10822	BMP4
negative regulation of smooth muscle cell chemotaxis	1	1	0.0282	0.10822	SLIT2
positive regulation of neuron projection development	40	4	0.0289	0.10822	AVIL,EPHA3,PTK6,ITGB1
embryonic skeletal system development	23	3	0.0291	0.10822	DLX1,WNT11,DLK1
response to progesterone stimulus	23	3	0.0291	0.10822	CAV1,THBS1,BAD
positive regulation of reactive oxygen species metabolic process	23	3	0.0291	0.10822	AGTR1,CD36,THBS1
G-protein coupled receptor signaling pathway	224	12	0.0296	0.10822	VIPR1,EDNRA,AGTR1,GNG11,CALM1,PTGER3,LHCGR,APLP2,F2R,CXCL12,ADRA1B,ADRA2C
anterior/posterior pattern specification	81	6	0.0304	0.10822	HOXB3,HOXB2,HOXB5,HOXD3,ZBTB16,ALDH1A2
Notch signaling pathway	104	7	0.0316	0.10822	HOXD3,HEYL,NOTCH4,DTX3,EPN2,HES1,DLK1
bone mineralization	24	3	0.0324	0.10822	GPC3,AXIN2,WNT11
negative regulation of protein phosphorylation	24	3	0.0324	0.10822	IGFBP3,SMAD3,SLIT2
protein heterooligomerization	42	4	0.0337	0.10822	PRKAG1,HBB,CTNNB1,TSC2
sensory perception of pain	42	4	0.0337	0.10822	EDNRA,PENK,SCN3B,MAPK3
response to unfolded protein	42	4	0.0337	0.10822	HSPB1,THBS1,THBS4,DNAJB2
intracellular signal transduction	203	11	0.0339	0.10822	ITSN1,ADCY9,PRKD1,APBB2,PLCD4,GUCY1A2,IGFBP5,BMX,PLXNB1,ARHGEF12,TENC1
germ cell migration	10	2	0.0339	0.10822	CXCL12,ITGB1
positive regulation of tumor necrosis factor biosynthetic process	10	2	0.0339	0.10822	HSPB1,THBS1
negative regulation of macrophage derived foam cell differentiation	10	2	0.0339	0.10822	PPARG,ADIPOQ
mesonephros development	10	2	0.0339	0.10822	ZBTB16,FGF10
negative regulation of ryanodine-sensitive calcium-release channel activity	10	2	0.0339	0.10822	GSTM2,CALM1
regulation of cytokinesis	10	2	0.0339	0.10822	CALM1,BBS4
dorsal/ventral axis specification	10	2	0.0339	0.10822	CTNNB1,AXIN2
cellular homeostasis	10	2	0.0339	0.10822	RHOT2,TENC1
regulation of embryonic development	10	2	0.0339	0.10822	LAMA2,LAMA3
negative regulation of phosphatidylinositol 3-kinase cascade	10	2	0.0339	0.10822	TSC2,KLF4
axon extension involved in axon guidance	10	2	0.0339	0.10822	SLIT3,SLIT2
cellular copper ion homeostasis	10	2	0.0339	0.10822	APLP2,ATP7B
negative regulation of hormone secretion	10	2	0.0339	0.10822	NMB,ADIPOQ
positive regulation of dendrite morphogenesis	10	2	0.0339	0.10822	EPHA4,FBXW8
vesicle organization	10	2	0.0339	0.10822	CAV2,CAV1
Wnt receptor signaling pathway	129	8	0.034	0.10822	DKK4,FZD4,NKD1,CUL3,CALCOCO1,WNT2B,DACT1,LRP4
chondrocyte differentiation	25	3	0.0359	0.10822	HMGA2,BMP4,WNT2B
cellular response to organic cyclic compound	25	3	0.0359	0.10822	CTNNB1,IGFBP5,AXIN2
neuron differentiation	63	5	0.0362	0.10822	FZD4,ID3,WNT2B,ALDH1A2,WNT11
nerve growth factor receptor signaling pathway	206	11	0.037	0.10822	ADCY9,CALM1,IRS1,FGF1,FGF3,TSC2,FGF20,KL,FGF10,ARHGEF17,BAD
neurotransmitter secretion	44	4	0.0388	0.10822	STXBP1,SYN2,CPLX1,SYT1
positive regulation of protein dephosphorylation	11	2	0.0402	0.10822	CALM1,DLC1
response to vitamin A	11	2	0.0402	0.10822	PPARG,ALDH1A2
cholesterol transport	11	2	0.0402	0.10822	CD36,CAV1
protein localization to organelle	11	2	0.0402	0.10822	ANK2,BBS4
striated muscle cell differentiation	11	2	0.0402	0.10822	RB1,IGFBP5
retinoic acid metabolic process	11	2	0.0402	0.10822	ALDH1A3,ALDH1A2
positive regulation of JAK-STAT cascade	11	2	0.0402	0.10822	F2R,HES1
regulation of smooth muscle contraction	11	2	0.0402	0.10822	CNN1,CAV1
negative regulation of transcription, DNA-dependent	371	17	0.0403	0.10822	RB1,SFRP2,MEG3,ID1,ID3,PPARG,ZNF224,HEYL,FABP4,ADIPOQ,FOXP1,ZBTB16,HMGA2,BCL6,WNT11,HES1,KLF4
kidney development	65	5	0.0405	0.10822	AGTR1,PKD1,ALDH1A2,LRP4,TENC1
protein localization	45	4	0.0416	0.10822	MAPK8IP3,HAP1,TSC2,CAV1
generation of precursor metabolites and energy	45	4	0.0416	0.10822	AQP7,RUNX1T1,ADIPOQ,PHKB
neuron migration	88	6	0.0426	0.10822	ROBO3,CHL1,MAPT,APBB2,CTNNB1,ITGA3
lung development	66	5	0.0427	0.10822	GPC3,FGF1,FOXP1,ALDH1A2,HES1
canonical Wnt receptor signaling pathway	66	5	0.0427	0.10822	FZD4,PTPRU,CCND1,WNT2B,WNT11
adult walking behavior	27	3	0.0434	0.10822	EPHA4,MAPT,EFNB3
negative regulation of neuron differentiation	46	4	0.0444	0.10822	JAG1,FOXA2,ITGB1,CTDSP1
negative regulation of inflammatory response	46	4	0.0444	0.10822	SAA1,ADIPOQ,SMAD3,KLF4
positive regulation of epithelial cell proliferation	46	4	0.0444	0.10822	FGF1,FOXP1,FGF10,BAD
negative regulation of transcription from RNA polymerase II promoter	490	21	0.0447	0.10822	RPS14,HOXB3,ID1,ID3,CD36,PPARG,HSF4,CTNNB1,FOXA2,FOXA1,DLX1,E4F1,SMAD3,CAV1,HMGA2,BMP4,BCL6,PPP1R13L,DACT1,HES1,KLF4
neuron fate specification	12	2	0.047	0.10822	FOXA2,FOXA1
positive regulation of protein serine/threonine kinase activity	12	2	0.047	0.10822	IGF2,SPRY2
arachidonic acid secretion	12	2	0.047	0.10822	NMB,ANXA1
regulation of release of sequestered calcium ion into cytosol by sarcoplasmic reticulum	12	2	0.047	0.10822	GSTM2,CALM1
neural crest cell development	12	2	0.047	0.10822	EDNRA,ALDH1A2
detection of calcium ion	12	2	0.047	0.10822	CALM1,SYT1
retinol metabolic process	12	2	0.047	0.10822	ALDH1A3,ALDH1A2
angiotensin maturation	12	2	0.047	0.10822	CTSG,CPA3
cardiac muscle tissue development	12	2	0.047	0.10822	ALDH1A2,PLN
cell migration involved in sprouting angiogenesis	12	2	0.047	0.10822	ITGB1,SLIT2
cell development	12	2	0.047	0.10822	HSF4,FOXA2
activation of adenylate cyclase activity	28	3	0.0474	0.10822	EDNRA,LHCGR,CALCR
glutathione metabolic process	28	3	0.0474	0.10822	GSTM3,GSTM2,GSTM5
xenobiotic metabolic process	114	7	0.0476	0.10822	GSTM3,GSTM2,GSTM5,ADH1C,ADH1B,ADH1A,CYP3A5
negative regulation of protein kinase activity	48	4	0.0504	0.10822	RB1,FABP4,TSC2,HSPB1
elevation of cytosolic calcium ion concentration	92	6	0.0508	0.10822	EDNRA,AGTR1,NMB,SAA1,F2R,CALCR
regulation of small GTPase mediated signal transduction	116	7	0.0514	0.10822	RHOT2,RAPGEF3,DLC1,TSC2,ARHGAP20,ARHGAP23,ARHGEF17
spermatid development	29	3	0.0516	0.10822	BBS4,JAM3,SIX5
carbohydrate metabolic process	245	12	0.0519	0.10822	OMD,PCK1,CALM1,CHST1,GPC1,GPC3,GPC4,FMOD,KERA,KL,PHKB,HS3ST1
activation of phospholipase C activity	49	4	0.0536	0.10822	EDNRA,ADCY9,CALM1,CALCR
insulin-like growth factor receptor signaling pathway	13	2	0.0541	0.10822	IRS1,TSC2
cellular response to lithium ion	13	2	0.0541	0.10822	PPARG,FABP4
positive regulation of endocytosis	13	2	0.0541	0.10822	GPC3,ITGB1
response to copper ion	13	2	0.0541	0.10822	ATP7B,SOD3
ectoderm development	13	2	0.0541	0.10822	CTNNB1,EDA
dorsal/ventral neural tube patterning	13	2	0.0541	0.10822	FOXA2,BMP4
intracellular steroid hormone receptor signaling pathway	13	2	0.0541	0.10822	MED4,CALCOCO1
positive regulation of ATPase activity	13	2	0.0541	0.10822	MYL3,FGF10
synaptic vesicle exocytosis	13	2	0.0541	0.10822	CPLX1,SYT1
loop of Henle development	2	1	0.0557	0.10822	JAG1
chondrocyte differentiation involved in endochondral bone morphogenesis	2	1	0.0557	0.10822	AXIN2
positive regulation of type I hypersensitivity	2	1	0.0557	0.10822	FCER1A
paraxial mesoderm morphogenesis	2	1	0.0557	0.10822	SMAD3
positive regulation of sequestering of triglyceride	2	1	0.0557	0.10822	CIDEA
metanephric glomerular visceral epithelial cell development	2	1	0.0557	0.10822	LAMB2
engulfment of apoptotic cell	2	1	0.0557	0.10822	THBS1
optic cup morphogenesis involved in camera-type eye development	2	1	0.0557	0.10822	ALDH1A3
negative regulation of inclusion body assembly	2	1	0.0557	0.10822	DNAJB2
copper ion import	2	1	0.0557	0.10822	ATP7B
trochlear nerve development	2	1	0.0557	0.10822	HES1
cellular response to hydroperoxide	2	1	0.0557	0.10822	CD36
regulation of saliva secretion	2	1	0.0557	0.10822	FGF10
oculomotor nerve development	2	1	0.0557	0.10822	HES1
negative regulation of glucokinase activity	2	1	0.0557	0.10822	FOXA2
regulation of nephron tubule epithelial cell differentiation	2	1	0.0557	0.10822	CTNNB1
negative regulation of muscle hyperplasia	2	1	0.0557	0.10822	KLF4
establishment of synaptic specificity at neuromuscular junction	2	1	0.0557	0.10822	F2R
gliogenesis	2	1	0.0557	0.10822	ANXA1
radial glial cell differentiation	2	1	0.0557	0.10822	FGF10
positive regulation of transforming growth factor beta2 production	2	1	0.0557	0.10822	WNT11
low-density lipoprotein particle mediated signaling	2	1	0.0557	0.10822	CD36
regulation of endothelial cell proliferation	2	1	0.0557	0.10822	ALDH1A2
evasion of host defenses by virus	2	1	0.0557	0.10822	SMAD3
renal vesicle formation	2	1	0.0557	0.10822	CTNNB1
negative regulation of transcription from RNA polymerase II promoter during mitosis	2	1	0.0557	0.10822	RB1
negative regulation of forebrain neuron differentiation	2	1	0.0557	0.10822	HES1
ureter smooth muscle cell differentiation	2	1	0.0557	0.10822	BMP4
coronary vasculature development	2	1	0.0557	0.10822	GPC3
axon choice point recognition	2	1	0.0557	0.10822	EFNB3
regulation of skeletal muscle contraction by regulation of release of sequestered calcium ion	2	1	0.0557	0.10822	GSTM2
retinoic acid biosynthetic process	2	1	0.0557	0.10822	ALDH1A3
synaptic growth at neuromuscular junction	2	1	0.0557	0.10822	LRP4
fibroblast growth factor receptor signaling pathway involved in mammary gland specification	2	1	0.0557	0.10822	FGF10
negative regulation of stress fiber assembly	2	1	0.0557	0.10822	DLC1
negative regulation of uterine smooth muscle contraction	2	1	0.0557	0.10822	ADRA2C
vascular smooth muscle contraction	2	1	0.0557	0.10822	ACTA2
positive regulation of glycogen catabolic process	2	1	0.0557	0.10822	ADRA1B
vesicle docking	2	1	0.0557	0.10822	CAV2
branch elongation involved in salivary gland morphogenesis	2	1	0.0557	0.10822	FGF10
positive regulation of epithelial cell proliferation involved in prostate gland development	2	1	0.0557	0.10822	CTNNB1
mesenchymal-epithelial cell signaling	2	1	0.0557	0.10822	WNT2B
sensory processing	2	1	0.0557	0.10822	BBS4
regulation of centromeric sister chromatid cohesion	2	1	0.0557	0.10822	AXIN2
T-tubule organization	2	1	0.0557	0.10822	ANK2
positive regulation of mitochondrial membrane potential	2	1	0.0557	0.10822	BAD
post-embryonic camera-type eye development	2	1	0.0557	0.10822	KLF4
regulation of glucocorticoid metabolic process	2	1	0.0557	0.10822	STUB1
negative regulation of retinal ganglion cell axon guidance	2	1	0.0557	0.10822	SLIT2
positive regulation of chaperone-mediated protein complex assembly	2	1	0.0557	0.10822	STUB1
positive regulation of fatty acid metabolic process	2	1	0.0557	0.10822	ADIPOQ
alkaloid catabolic process	2	1	0.0557	0.10822	CYP3A5
membrane depolarization involved in regulation of SA node cardiac muscle cell action potential	2	1	0.0557	0.10822	ANK2
purine nucleotide metabolic process	2	1	0.0557	0.10822	FHIT
maintenance of protein location in cell	2	1	0.0557	0.10822	CAV1
anaphase	2	1	0.0557	0.10822	CUL3
hypomethylation of CpG island	2	1	0.0557	0.10822	MEG3
positive regulation of the force of heart contraction by epinephrine-norepinephrine	2	1	0.0557	0.10822	ADRA1B
progesterone secretion	2	1	0.0557	0.10822	FZD4
negative regulation of neutrophil chemotaxis	2	1	0.0557	0.10822	SLIT2
regulation of stem cell division	2	1	0.0557	0.10822	SFRP2
extracellular matrix-cell signaling	2	1	0.0557	0.10822	FZD4
regulation of cardiac muscle cell proliferation	2	1	0.0557	0.10822	FGF20
smooth muscle cell proliferation	2	1	0.0557	0.10822	EDNRA
positive regulation of ovulation	2	1	0.0557	0.10822	INHBB
regulation of growth hormone secretion	2	1	0.0557	0.10822	HMGA2
negative regulation of monocyte chemotaxis	2	1	0.0557	0.10822	SLIT2
chemorepulsion involved in postnatal olfactory bulb interneuron migration	2	1	0.0557	0.10822	SLIT2
mesonephric duct morphogenesis	2	1	0.0557	0.10822	GPC3
negative regulation of mast cell cytokine production	2	1	0.0557	0.10822	BCL6
negative regulation of axon regeneration	2	1	0.0557	0.10822	EPHA4
secretion by lung epithelial cell involved in lung growth	2	1	0.0557	0.10822	FGF10
convergent extension involved in gastrulation	2	1	0.0557	0.10822	BBS4
regulation of cellular response to drug	2	1	0.0557	0.10822	HMGA2
positive regulation of interleukin-3 biosynthetic process	2	1	0.0557	0.10822	FCER1A
negative regulation of protein deubiquitination	2	1	0.0557	0.10822	DNAJB2
distal tubule morphogenesis	2	1	0.0557	0.10822	KLHL3
transdifferentiation	2	1	0.0557	0.10822	SMAD3
negative regulation of cellular response to growth factor stimulus	2	1	0.0557	0.10822	SLIT2
cerebral cortex GABAergic interneuron fate commitment	2	1	0.0557	0.10822	DLX1
corticospinal tract morphogenesis	2	1	0.0557	0.10822	EPHA4
positive regulation of endothelial cell chemotaxis	2	1	0.0557	0.10822	HSPB1
response to oleic acid	2	1	0.0557	0.10822	BAD
regulation of transcription from RNA polymerase II promoter involved in forebrain neuron fate commitment	2	1	0.0557	0.10822	DLX1
plasma lipoprotein particle clearance	2	1	0.0557	0.10822	CD36
positive regulation of neutrophil apoptotic process	2	1	0.0557	0.10822	ANXA1
positive regulation of hair follicle cell proliferation	2	1	0.0557	0.10822	FGF10
negative regulation of lamellipodium assembly	2	1	0.0557	0.10822	SLIT2
regulation of SA node cardiac muscle cell action potential	2	1	0.0557	0.10822	ANK2
cell proliferation involved in metanephros development	2	1	0.0557	0.10822	GPC3
positive regulation of hemoglobin biosynthetic process	2	1	0.0557	0.10822	KLF4
heterochromatin assembly	2	1	0.0557	0.10822	HMGA2
regulation of translational fidelity	2	1	0.0557	0.10822	RPS5
oxidative stress-induced premature senescence	2	1	0.0557	0.10822	PLA2R1
neuroendocrine cell differentiation	2	1	0.0557	0.10822	WNT11
regulation of microtubule polymerization	2	1	0.0557	0.10822	MAPT
regulation of cell motility involved in somitogenic axis elongation	2	1	0.0557	0.10822	NKD1
insulin receptor signaling pathway via phosphatidylinositol 3-kinase cascade	2	1	0.0557	0.10822	IGF2
pore complex assembly	2	1	0.0557	0.10822	BAD
regulation of astrocyte differentiation	2	1	0.0557	0.10822	EPHA4
mammary gland bud formation	2	1	0.0557	0.10822	FGF10
submandibular salivary gland formation	2	1	0.0557	0.10822	FGF10
bud outgrowth involved in lung branching	2	1	0.0557	0.10822	FGF10
negative regulation of low-density lipoprotein particle receptor biosynthetic process	2	1	0.0557	0.10822	ADIPOQ
negative regulation of cardiac muscle tissue development	2	1	0.0557	0.10822	FGF3
negative regulation of mesenchymal cell proliferation	2	1	0.0557	0.10822	WNT11
negative regulation of androgen receptor activity	2	1	0.0557	0.10822	HEYL
negative regulation of glycogen catabolic process	2	1	0.0557	0.10822	ADRA1B
cellular response to lipid	2	1	0.0557	0.10822	BAD
ectoderm formation	2	1	0.0557	0.10822	FOXA2
Harderian gland development	2	1	0.0557	0.10822	FGF10
negative regulation of chemokine (C-X-C motif) ligand 2 production	2	1	0.0557	0.10822	KLF4
semaphorin-plexin signaling pathway involved in bone trabecula morphogenesis	2	1	0.0557	0.10822	PLXNB1
regulation of the force of heart contraction by chemical signal	2	1	0.0557	0.10822	CAV1
glucose catabolic process	2	1	0.0557	0.10822	BAD
oncogene-induced senescence	2	1	0.0557	0.10822	HMGA2
positive regulation of endothelial cell chemotaxis by VEGF-activated vascular endothelial growth factor receptor signaling pathway	2	1	0.0557	0.10822	HSPB1
heparan sulfate proteoglycan catabolic process	2	1	0.0557	0.10822	GPC1
glomerular capillary formation	2	1	0.0557	0.10822	BMP4
diacylglycerol catabolic process	2	1	0.0557	0.10822	LIPE
epithelial-mesenchymal signaling involved in prostate gland development	2	1	0.0557	0.10822	FOXA1
rhombomere 3 development	2	1	0.0557	0.10822	HOXB2
regulation of cardiac muscle contraction by calcium ion signaling	2	1	0.0557	0.10822	ANK2
nephron tubule formation	2	1	0.0557	0.10822	CTNNB1
canonical Wnt receptor signaling pathway involved in positive regulation of cardiac outflow tract cell proliferation	2	1	0.0557	0.10822	CTNNB1
post-embryonic hemopoiesis	2	1	0.0557	0.10822	KLF4
negative regulation of auditory receptor cell differentiation	2	1	0.0557	0.10822	HES1
locomotion involved in locomotory behavior	2	1	0.0557	0.10822	FZD4
endothelial cell-cell adhesion	2	1	0.0557	0.10822	THBS4
sclerotome development	2	1	0.0557	0.10822	SFRP2
pre-B cell differentiation	2	1	0.0557	0.10822	FOXP1
Schwann cell proliferation	2	1	0.0557	0.10822	CTNNB1
calcium-independent cell-matrix adhesion	2	1	0.0557	0.10822	PKD1
mesenchymal cell differentiation involved in lung development	2	1	0.0557	0.10822	FGF10
mesenchymal cell differentiation involved in kidney development	2	1	0.0557	0.10822	BMP4
positive regulation of NAD(P)H oxidase activity	2	1	0.0557	0.10822	AGTR1
proximal tubule development	2	1	0.0557	0.10822	HEYL
acute-phase response	30	3	0.056	0.10822	SIGIRR,SAA1,TSC2
negative regulation of BMP signaling pathway	30	3	0.056	0.10822	SFRP2,CHRD,CAV1
positive regulation of protein kinase B signaling cascade	50	4	0.0569	0.10822	IGF2,IGFBP5,THBS1,SPRY2
negative regulation of transforming growth factor beta receptor signaling pathway	51	4	0.0603	0.10822	CIDEA,SMAD3,CAV2,STUB1
hair follicle development	31	3	0.0605	0.10822	EDAR,LDB2,LRP4
negative regulation of Notch signaling pathway	14	2	0.0617	0.10822	MEG3,DLK1
positive regulation of blood vessel endothelial cell migration	14	2	0.0617	0.10822	HSPB1,THBS1
myoblast differentiation	14	2	0.0617	0.10822	RB1,CTNNB1
phosphatidylinositol 3-kinase cascade	14	2	0.0617	0.10822	IRS1,TSC2
induction of positive chemotaxis	14	2	0.0617	0.10822	CXCL12,FGF10
smooth muscle cell differentiation	14	2	0.0617	0.10822	CTNNB1,FGF10
negative regulation of endothelial cell migration	14	2	0.0617	0.10822	THBS1,SLIT2
calcium ion homeostasis	14	2	0.0617	0.10822	KL,CAV1
bone morphogenesis	14	2	0.0617	0.10822	SFRP2,LTBP3
lipoprotein transport	14	2	0.0617	0.10822	CD36,PPARG
positive regulation of cell death	14	2	0.0617	0.10822	HBB,AXIN2
extracellular matrix disassembly	75	5	0.0662	0.10822	COL8A1,CTSG,TIMP1,COL17A1,COL7A1
negative regulation of gene expression	53	4	0.0674	0.10822	SFRP2,BBS4,SLIT3,SLIT2
negative regulation of G1/S transition of mitotic cell cycle	15	2	0.0695	0.10822	RB1,DACT1
negative regulation of growth of symbiont in host	15	2	0.0695	0.10822	CTSG,CD36
pigmentation	15	2	0.0695	0.10822	EDAR,EDA
positive regulation of neutrophil chemotaxis	15	2	0.0695	0.10822	EDNRA,THBS4
definitive hemopoiesis	15	2	0.0695	0.10822	RUNX1,HOXB3
cell fate specification	15	2	0.0695	0.10822	CTNNB1,ITGB1
positive regulation of chondrocyte differentiation	15	2	0.0695	0.10822	SMAD3,ZBTB16
positive regulation of axonogenesis	15	2	0.0695	0.10822	PLXNB1,SLIT2
response to X-ray	15	2	0.0695	0.10822	ANXA1,CCND1
lactation	33	3	0.0701	0.10822	CCND1,CAV1,ATP7B
response to glucocorticoid stimulus	54	4	0.071	0.10822	ADIPOQ,ALDH3A1,CALCR,BAD
response to drug	233	11	0.0745	0.10822	AQP7,CPT1A,SFRP2,ANXA1,PPARG,CCND1,ALDH3A1,ITGB1,THBS1,RPH3AL,BAD
epidermis development	55	4	0.0748	0.10822	EDAR,COL17A1,LAMA3,COL7A1
cell-cell signaling	206	10	0.075	0.10822	SFRP2,NMB,FGFBP1,CEACAM6,FGF3,EFNB3,FGF20,ADRA1B,ADRA2C,PCDH1
positive regulation of protein catabolic process	34	3	0.0752	0.10822	NKD1,GPC3,DACT1
cellular protein localization	34	3	0.0752	0.10822	ANK2,CTNNB1,AXIN2
cytosolic calcium ion homeostasis	16	2	0.0776	0.10822	CAV1,PLN
T cell proliferation	16	2	0.0776	0.10822	CD151,CXCL12
triglyceride catabolic process	16	2	0.0776	0.10822	LIPE,FABP4
regulation of the force of heart contraction	16	2	0.0776	0.10822	MYL3,PLN
protein O-linked glycosylation	16	2	0.0776	0.10822	TRAK1,TRAK2
response to corticosterone stimulus	16	2	0.0776	0.10822	CALM1,CCND1
regulation of ventricular cardiac muscle cell action potential	16	2	0.0776	0.10822	ANK2,SCN3B
vasoconstriction	16	2	0.0776	0.10822	EDNRA,CAV1
focal adhesion assembly	16	2	0.0776	0.10822	SORBS1,DLC1
skeletal system development	103	6	0.0779	0.10822	RUNX1,IGF2,IGFBP4,CHRD,FGFR3,TLL1
endocrine pancreas development	35	3	0.0804	0.10822	ANXA1,FOXA2,HES1
carnitine metabolic process	3	1	0.0823	0.10822	CPT1A
peroxisome proliferator activated receptor signaling pathway	3	1	0.0823	0.10822	PPARG
negative regulation of branching involved in ureteric bud morphogenesis	3	1	0.0823	0.10822	BMP4
regulation of neutrophil chemotaxis	3	1	0.0823	0.10822	JAM3
regulation of vascular endothelial growth factor receptor signaling pathway	3	1	0.0823	0.10822	FZD4
metanephric ascending thin limb development	3	1	0.0823	0.10822	PKD1
cellular response to leptin stimulus	3	1	0.0823	0.10822	INHBB
activation of MAPK activity by adrenergic receptor signaling pathway	3	1	0.0823	0.10822	ADRA2C
cellular process regulating host cell cycle in response to virus	3	1	0.0823	0.10822	BAD
regulation of synaptic vesicle priming	3	1	0.0823	0.10822	STXBP1
maintenance of cell polarity	3	1	0.0823	0.10822	DST
mesenchymal cell proliferation involved in lung development	3	1	0.0823	0.10822	CTNNB1
negative regulation of Wnt receptor signaling pathway involved in dorsal/ventral axis specification	3	1	0.0823	0.10822	AXIN2
positive regulation of monocyte chemotactic protein-1 production	3	1	0.0823	0.10822	ADIPOQ
central nervous system vasculogenesis	3	1	0.0823	0.10822	CTNNB1
positive regulation of cyclic-nucleotide phosphodiesterase activity	3	1	0.0823	0.10822	CALM1
positive regulation of receptor activity	3	1	0.0823	0.10822	IGF2
comma-shaped body morphogenesis	3	1	0.0823	0.10822	HES1
regulation of germinal center formation	3	1	0.0823	0.10822	BCL6
positive regulation of skeletal muscle fiber development	3	1	0.0823	0.10822	MEG3
S-shaped body morphogenesis	3	1	0.0823	0.10822	HES1
positive regulation of phagocytosis, engulfment	3	1	0.0823	0.10822	CD36
positive regulation of cAMP-dependent protein kinase activity	3	1	0.0823	0.10822	ADIPOQ
metanephric nephron tubule morphogenesis	3	1	0.0823	0.10822	HES1
positive regulation of type B pancreatic cell development	3	1	0.0823	0.10822	BAD
forebrain regionalization	3	1	0.0823	0.10822	WNT2B
nitric oxide transport	3	1	0.0823	0.10822	HBB
cortisol biosynthetic process	3	1	0.0823	0.10822	CACNA1H
ascending aorta morphogenesis	3	1	0.0823	0.10822	HES1
rhombomere 4 development	3	1	0.0823	0.10822	HOXB2
negative regulation of receptor biosynthetic process	3	1	0.0823	0.10822	PPARG
negative regulation of planar cell polarity pathway involved in axis elongation	3	1	0.0823	0.10822	SFRP2
regulation of interleukin-1 beta production	3	1	0.0823	0.10822	F2R
primary miRNA processing	3	1	0.0823	0.10822	SMAD3
protein localization to centrosome	3	1	0.0823	0.10822	BBS4
mesodermal cell differentiation	3	1	0.0823	0.10822	HMGA2
fungiform papilla formation	3	1	0.0823	0.10822	CTNNB1
establishment of blood-nerve barrier	3	1	0.0823	0.10822	GSTM3
cellular response to nicotine	3	1	0.0823	0.10822	BAD
female genitalia morphogenesis	3	1	0.0823	0.10822	FGF10
bud elongation involved in lung branching	3	1	0.0823	0.10822	BMP4
negative regulation of isotype switching to IgE isotypes	3	1	0.0823	0.10822	BCL6
response to low-density lipoprotein particle stimulus	3	1	0.0823	0.10822	PPARG
retina vasculature morphogenesis in camera-type eye	3	1	0.0823	0.10822	FZD4
renal absorption	3	1	0.0823	0.10822	HBB
negative regulation of sequestering of triglyceride	3	1	0.0823	0.10822	PPARG
common bile duct development	3	1	0.0823	0.10822	HES1
response to UV-A	3	1	0.0823	0.10822	CCND1
connective tissue replacement involved in inflammatory response wound healing	3	1	0.0823	0.10822	F2R
visual behavior	3	1	0.0823	0.10822	DYNLRB1
negative regulation of tyrosine phosphorylation of Stat5 protein	3	1	0.0823	0.10822	CAV1
response to transforming growth factor beta stimulus	3	1	0.0823	0.10822	ITGB1
JUN phosphorylation	3	1	0.0823	0.10822	MAPK10
fibroblast proliferation	3	1	0.0823	0.10822	EDNRA
negative regulation of transcription by transcription factor localization	3	1	0.0823	0.10822	ID1
renal water absorption	3	1	0.0823	0.10822	AQP7
negative regulation of transcription involved in G1/S phase of mitotic cell cycle	3	1	0.0823	0.10822	RB1
negative regulation of membrane protein ectodomain proteolysis	3	1	0.0823	0.10822	TIMP1
microtubule anchoring at centrosome	3	1	0.0823	0.10822	BBS4
trophectodermal cellular morphogenesis	3	1	0.0823	0.10822	CUL3
auditory receptor cell fate determination	3	1	0.0823	0.10822	HES1
cellular response to X-ray	3	1	0.0823	0.10822	SFRP2
regulation of tissue remodeling	3	1	0.0823	0.10822	THBS4
regulation of blood vessel size by renin-angiotensin	3	1	0.0823	0.10822	AGTR1
negative regulation of T-helper 2 cell differentiation	3	1	0.0823	0.10822	BCL6
floor plate development	3	1	0.0823	0.10822	CHRD
development of secondary male sexual characteristics	3	1	0.0823	0.10822	LHCGR
negative regulation of appetite by leptin-mediated signaling pathway	3	1	0.0823	0.10822	BBS4
dorsal/ventral axon guidance	3	1	0.0823	0.10822	SLIT2
regulation of epithelial to mesenchymal transition	3	1	0.0823	0.10822	EPHA3
glomerular mesangial cell development	3	1	0.0823	0.10822	ACTA2
regulation of insulin receptor signaling pathway	3	1	0.0823	0.10822	TSC2
male germ-line stem cell division	3	1	0.0823	0.10822	ZBTB16
cellular response to vitamin D	3	1	0.0823	0.10822	ITGB1
positive regulation of glucose import in response to insulin stimulus	3	1	0.0823	0.10822	IRS1
negative regulation of prostatic bud formation	3	1	0.0823	0.10822	BMP4
distal tubule development	3	1	0.0823	0.10822	JAG1
aldosterone biosynthetic process	3	1	0.0823	0.10822	CACNA1H
pigment granule aggregation in cell center	3	1	0.0823	0.10822	BBS4
oviduct development	3	1	0.0823	0.10822	CTNNB1
hair cycle	3	1	0.0823	0.10822	PPP1R13L
skeletal muscle tissue growth	3	1	0.0823	0.10822	IGFBP5
positive regulation of determination of dorsal identity	3	1	0.0823	0.10822	CTNNB1
negative regulation of endothelial cell differentiation	3	1	0.0823	0.10822	NOTCH4
skeletal muscle myosin thick filament assembly	3	1	0.0823	0.10822	MYH11
olfactory pit development	3	1	0.0823	0.10822	ALDH1A3
regulation of cilium beat frequency involved in ciliary motility	3	1	0.0823	0.10822	BBS4
polysaccharide metabolic process	3	1	0.0823	0.10822	CHST1
senescence-associated heterochromatin focus assembly	3	1	0.0823	0.10822	HMGA2
cellular response to bacterial lipopeptide	3	1	0.0823	0.10822	CD36
glomerulus vasculature development	3	1	0.0823	0.10822	HES1
positive regulation of granulocyte macrophage colony-stimulating factor biosynthetic process	3	1	0.0823	0.10822	FCER1A
regulation of catenin import into nucleus	3	1	0.0823	0.10822	DACT1
caveolin-mediated endocytosis	3	1	0.0823	0.10822	CAV1
positive regulation of fatty acid oxidation	3	1	0.0823	0.10822	PPARG
positive regulation of heart rate by epinephrine-norepinephrine	3	1	0.0823	0.10822	ADRA1B
transforming growth factor beta receptor complex assembly	3	1	0.0823	0.10822	FMOD
negative regulation of execution phase of apoptosis	3	1	0.0823	0.10822	CIDEA
negative regulation of synaptic transmission	3	1	0.0823	0.10822	ADIPOQ
negative regulation of pro-B cell differentiation	3	1	0.0823	0.10822	HES1
regulation of microtubule-based movement	3	1	0.0823	0.10822	MAPT
positive regulation of transcription of Notch receptor target	3	1	0.0823	0.10822	NOTCH4
regulation of renal sodium excretion	3	1	0.0823	0.10822	AGTR1
glial cell fate determination	3	1	0.0823	0.10822	CTNNB1
nitrogen compound metabolic process	3	1	0.0823	0.10822	PKD1
positive regulation of transcription from RNA polymerase II promoter by glucose	3	1	0.0823	0.10822	FOXA2
salivary gland development	3	1	0.0823	0.10822	FGF10
endodermal cell differentiation	3	1	0.0823	0.10822	HMGA2
long-chain fatty acid catabolic process	3	1	0.0823	0.10822	LIPE
regulation of mitotic spindle organization	3	1	0.0823	0.10822	PKD1
re-entry into mitotic cell cycle	3	1	0.0823	0.10822	CCND1
negative regulation of mesodermal cell fate specification	3	1	0.0823	0.10822	SFRP2
tendon cell differentiation	3	1	0.0823	0.10822	BMP4
regulation of prostatic bud formation	3	1	0.0823	0.10822	FGF10
trachea gland development	3	1	0.0823	0.10822	EDA
prostate gland stromal morphogenesis	3	1	0.0823	0.10822	FOXA1
negative regulation of chemokine biosynthetic process	3	1	0.0823	0.10822	SIGIRR
Schwann cell development	3	1	0.0823	0.10822	LAMB2
9-cis-retinoic acid biosynthetic process	3	1	0.0823	0.10822	ALDH1A2
glycerol transport	3	1	0.0823	0.10822	AQP7
deltoid tuberosity development	3	1	0.0823	0.10822	BMP4
positive regulation of dopamine receptor signaling pathway	3	1	0.0823	0.10822	CAV2
embryonic skeletal limb joint morphogenesis	3	1	0.0823	0.10822	CTNNB1
retinal blood vessel morphogenesis	3	1	0.0823	0.10822	FZD4
tyrosine phosphorylation of Stat5 protein	3	1	0.0823	0.10822	PTK6
regulation of blood pressure	57	4	0.0827	0.10822	EDNRA,HBB,PPARG,ACTA2
Rho protein signal transduction	36	3	0.0857	0.10822	EDNRA,AGTR1,BCL6
cell maturation	36	3	0.0857	0.10822	PPARG,CTNNB1,HES1
ureteric bud development	36	3	0.0857	0.10822	SMAD3,SLIT2,SPRY1
labyrinthine layer blood vessel development	17	2	0.0861	0.10822	FBXW8,HES1
osteoclast differentiation	17	2	0.0861	0.10822	GPC3,CTNNB1
negative regulation of protein ubiquitination	17	2	0.0861	0.10822	VPS28,CAV1
photoreceptor cell maintenance	17	2	0.0861	0.10822	BBS1,BBS4
regulation of sensory perception of pain	17	2	0.0861	0.10822	F2R,ADRA2C
negative regulation of growth	17	2	0.0861	0.10822	PTK6,GPC3
cellular response to heat	17	2	0.0861	0.10822	FGF1,THBS1
response to morphine	17	2	0.0861	0.10822	EDNRA,ADRA1B
[truncated: 548 more rows]

## Sheet: C Down pathway
GeneSet	NumberOfProteinInGeneSet	ProteinFromNetwork	P-value	FDR	Nodes
[truncated: 166 more rows]

[truncated: 3 more sheets: D Up GO-term, E Up pathway, F Up CIBERSORT]
