# Supplementary material for: Comprehensive characterization of pre- and post-treatment samples of breast cancer reveal potential mechanisms of chemotherapy resistance
Source: NPJ Breast Cancer. 2022 May 6;8:60. doi: 10.1038/s41523-022-00428-8 (PMC9076915; doi:10.1038/s41523-022-00428-8)
Supplement: Supplementary file 3 — Supplemental data set 2 [file 41523_2022_428_MOESM3_ESM.xlsx]

## Sheet: Exome stats
RUN	PATIENT ID	SAMPLING	TOTAL_READS	%_READS_ALIGNED_UNIQUELY	%_SELECTED_BASES	MEAN_TARGET_COVERAGE	FOLD_ENRICHMENT	%_ZERO_CVG_TARGETS	%_TARGET_BASES_10X	%_TARGET_BASES_100X
3595	2739	Surgery	267917714	0.96075	0.608082	192.569	22.9388	0.014004	0.966672	0.820128
3595	2789	Biopsy	312443864	0.959839	0.598261	221.736	22.6737	0.013827	0.96787	0.862276
3595	2789	Surgery	242113840	0.960041	0.627329	180.907	23.8538	0.01414	0.966056	0.781731
3595	2492	Biopsy	215902224	0.959134	0.636028	165.785	24.5324	0.01428	0.96536	0.742041
3595	2817	Biopsy	242911260	0.959071	0.595169	170.254	22.4133	0.013981	0.966165	0.774525
3595	2817	Surgery	215939062	0.958858	0.631263	163.114	24.1453	0.014346	0.965847	0.744803
3595	2852	Biopsy	259247396	0.960742	0.610364	185.931	22.8857	0.014065	0.966493	0.786384
3595	2852	Surgery	131823672	0.959189	0.698947	112.705	27.2633	0.015916	0.960752	0.47865
3595	2976	Biopsy	222153284	0.957053	0.640907	168.844	24.3466	0.014102	0.965549	0.732852
3595	2976	Surgery	246994262	0.957425	0.625121	181.917	23.5949	0.013803	0.966503	0.791056
3595	3001	Biopsy	242782998	0.955421	0.64818	185.342	24.5037	0.013892	0.966783	0.77923
3595	3001	Surgery	223237908	0.955532	0.600321	156.71	22.5336	0.013901	0.96573	0.69433
3595	3036	Biopsy	234585012	0.956365	0.619353	169.726	23.203	0.013836	0.966578	0.771828
3595	3036	Surgery	217063846	0.95553	0.635701	162.017	23.9514	0.014009	0.966285	0.745026
3595	2492	Surgery	214889128	0.956863	0.626145	159.6	23.7945	0.014032	0.965289	0.729666
3595	3065	Biopsy	233424180	0.956665	0.636236	175.11	24.0474	0.013752	0.966559	0.764733
3595	3065	Surgery	225184220	0.956616	0.639184	171.642	24.4323	0.013953	0.96636	0.764178
3595	3067	Biopsy	283112674	0.956824	0.602878	202.302	22.9122	0.013542	0.967409	0.822742
3595	3067	Surgery	279985264	0.956437	0.614745	203.603	23.3302	0.013359	0.967821	0.839995
3595	3130	Biopsy	311228080	0.95724	0.594512	217.614	22.4109	0.013528	0.968145	0.846178
3595	3130	Surgery	261724008	0.956641	0.613819	190.087	23.2787	0.013883	0.967175	0.808958
3595	3161	Biopsy	275592782	0.957147	0.617249	200.974	23.37	0.013757	0.967643	0.836735
3595	3161	Surgery	276361218	0.956202	0.56878	184.623	21.4428	0.013546	0.96723	0.799632
3595	2661	Biopsy	201893386	0.955693	0.631303	151.006	23.9886	0.01443	0.964799	0.695382
3595	2661	Surgery	232583834	0.955416	0.616339	169.548	23.3989	0.013981	0.965958	0.760442
3595	2677	Biopsy	209936960	0.95729	0.625694	156.872	23.9307	0.014131	0.965233	0.715577
3595	2677	Surgery	243861144	0.956365	0.641905	185.741	24.4208	0.013948	0.966529	0.787623
3595	2691	Biopsy	199284554	0.958987	0.635829	151.669	24.3179	0.014509	0.964657	0.715368
3595	2691	Surgery	202745046	0.957211	0.644063	158.19	24.9743	0.014476	0.965005	0.707311
3595	2739	Biopsy	252861014	0.960752	0.601358	181.208	22.864	0.014294	0.965713	0.775524
1770	2271	Biopsy	259654956	0.894716	0.627609	184.723	23.7134	0.043387	0.864597	0.607806
1770	2271	Surgery	166581888	0.871472	0.677245	125.631	25.5952	0.054933	0.857505	0.468673
1770	2046	Biopsy	151926974	0.890837	0.646417	110.707	24.1562	0.054138	0.850851	0.422881
1770	2046	Surgery	93766582	0.870415	0.684347	72.5028	26.1549	0.061014	0.840071	0.211486
1770	188	Biopsy	134827818	0.891107	0.644697	100.347	24.6942	0.053689	0.84985	0.372664
1770	188	Surgery	140968624	0.873006	0.681833	110.834	26.7527	0.053605	0.858131	0.406745
1770	97	Biopsy	155206580	0.882316	0.644129	112.704	24.3958	0.05089	0.857951	0.432711
1770	97	Surgery	176688788	0.868255	0.674925	132.215	25.5848	0.052325	0.862139	0.503518
3596	2852	Blood	101059630	0.95937	0.622464	74.3787	23.4892	0.015977	0.955875	0.203639
3596	2976	Blood	103423906	0.95868	0.650375	80.6034	24.8849	0.016309	0.956767	0.256407
3596	2046	Blood	120402660	0.955444	0.644426	91.0703	24.2656	0.015594	0.959293	0.341044
3596	3001	Blood	130327844	0.958116	0.624445	95.4431	23.4297	0.015294	0.959765	0.381102
3596	3036	Blood	137246446	0.958136	0.606907	97.4515	22.7137	0.015173	0.9602	0.396761
3596	3065	Blood	114800358	0.957109	0.632388	88.0711	24.5597	0.016094	0.94611	0.335994
3596	3067	Blood	115815512	0.958335	0.626575	85.7864	23.6802	0.015608	0.958276	0.300269
3596	3130	Blood	117592174	0.958761	0.614039	85.1731	23.1453	0.015622	0.958193	0.294922
3596	3161	Blood	109631948	0.958856	0.629696	82.1306	23.9248	0.015916	0.95772	0.268541
3596	2492	Blood	131818792	0.957491	0.619453	96.9429	23.553	0.015229	0.959914	0.389328
3596	2661	Blood	141851806	0.955622	0.62115	104.986	23.7531	0.015341	0.961007	0.451322
3596	2677	Blood	138102816	0.956506	0.619681	102.213	23.7347	0.015033	0.960783	0.430494
3596	2691	Blood	137284280	0.957369	0.613101	99.5093	23.2247	0.015051	0.960751	0.410508
3596	2739	Blood	129691078	0.956655	0.637279	98.1761	24.2704	0.015383	0.960364	0.39826
3596	2789	Blood	117615054	0.957301	0.646084	91.2759	24.8473	0.01571	0.959115	0.342065
3596	2817	Blood	129953970	0.956545	0.6128	94.1946	23.2484	0.015224	0.960141	0.367142
4020	2271	Blood	247140810	0.95763	0.619291	180.381	23.381	0.013616	0.967265	0.799168
4020	2046	Biopsy	208473276	0.970083	0.523263	135.731	20.5367	0.015813	0.964118	0.648501
4020	2046	Surgery	215409512	0.968906	0.51535	138.039	20.234	0.016019	0.963659	0.632448
4020	2271	Biopsy	236651540	0.972895	0.514519	152.932	20.3365	0.015608	0.964365	0.635358
4020	2271	Surgery	216056476	0.969148	0.504693	134.399	19.6483	0.015374	0.964339	0.636671
4020	3280	Biopsy	208374220	0.969581	0.526719	135.686	20.5544	0.015762	0.964015	0.641209
4020	3280	Blood	222782722	0.968902	0.491699	134.781	19.1158	0.015552	0.964394	0.668181
4020	3280	Surgery	233849736	0.969071	0.515221	149.211	20.1486	0.015879	0.964311	0.687165
Average all			1.97174e+08	0.948967	0.616095	142.832	23.4755	0.0196352	0.949613	0.600289
Average blood			1.35919e+08	0.958157	0.618436	99.0315	23.5123	0.0154292	0.959218	0.390841
Average tumor			222232291	0.945207	0.615137	160.75	23.4604	0.0213559	0.945683	0.685971

## Sheet: RNAseq stats
Patient ID	Sampling	total reads	mapped reads	% unmapped	% readcounts reads	% protein coding reads
97	Biopsy	25199920	19320958	23.3293	69.4939	77.1516
97	Surgery	32975456	25358408	23.0991	69.6125	80.8164
2046	Biopsy	20995621	16340003	22.1742	64.7196	70.6996
2046	Surgery	27639940	24266459	12.2051	79.482	88.0461
2271	Biopsy	37154544	29691876	20.0855	71.6185	77.9013
2271	Surgery	26695138	24078137	9.80329	83.405	88.8434
2472	Biopsy	29782951	23912428	19.711	68.3434	72.7674
2472	Surgery	26246875	23192875	11.6357	78.3376	83.5404
2492	Biopsy	20100004	15826530	21.2611	63.4508	74.5982
2492	Surgery	21510440	18770244	12.7389	77.1283	86.2655
2653	Biopsy	20139027	17682298	12.1988	75.41	67.4726
2653	Surgery	26198448	22793021	12.9986	79.9389	83.5577
2661	Biopsy	25979556	22619367	12.934	78.8227	89.0693
2661	Surgery	23766252	19657036	17.2901	75.4391	86.687
2677	Biopsy	23506876	19296450	17.9115	72.8444	75.9204
2677	Surgery	17215817	14695915	14.6371	78.3036	84.4602
2691	Biopsy	21106573	17713516	16.0758	74.5588	75.2398
2691	Surgery	21498382	18223783	15.2318	76.9456	83.568
2739	Biopsy	23254805	19594676	15.7392	77.0208	82.1836
2739	Surgery	25945480	21472210	17.241	75.4107	81.6208
2789	Biopsy	21984806	19128176	12.9937	77.1061	88.9395
2789	Surgery	24911877	21469380	13.8187	78.3715	78.5382
2817	Biopsy	29896686	25446363	14.8857	77.3427	90.202
2817	Surgery	18384655	13967428	24.0267	67.2644	77.4668
2852	Biopsy	20862139	17935168	14.0301	76.6296	89.5296
2852	Surgery	24821694	20914545	15.7409	76.1145	88.4122
2976	Biopsy	21218964	16937397	20.178	70.1867	86.8893
2976	Surgery	33130661	27782979	16.1412	75.1943	80.9646
3001	Biopsy	20648248	16997130	17.6825	72.0634	84.3738
3001	Surgery	28375658	23226080	18.1479	73.4442	84.4985
3036	Biopsy	24619511	20870390	15.2283	74.9251	83.2981
3036	Surgery	33630196	28591486	14.9827	76.0765	85.452
3065	Biopsy	19531269	16105262	17.5411	74.7211	86.4895
3065	Surgery	26317787	22478102	14.5897	78.8652	83.1197
3067	Biopsy	19149798	15700136	18.0141	72.9609	85.2853
3067	Surgery	20238105	16002691	20.9279	70.6949	79.9461
3130	Biopsy	21535424	16611313	22.8652	69.7834	85.6451
3130	Surgery	32309622	28010226	13.3069	80.4233	89.5867
3161	Biopsy	23454625	18927489	19.3017	73.148	79.6007
3161	Surgery	35250616	30187513	14.3632	78.684	82.7756
Average		2.49296e+07	2.07949e+07	16.6767	74.6072	82.5356
