# Supplementary material for: Comprehensive characterization of pre- and post-treatment samples of breast cancer reveal potential mechanisms of chemotherapy resistance
Source: NPJ Breast Cancer. 2022 May 6;8:60. doi: 10.1038/s41523-022-00428-8 (PMC9076915; doi:10.1038/s41523-022-00428-8)
Supplement: Supplementary file 4 — Supplemental data set 3 [file 41523_2022_428_MOESM4_ESM.xlsx]

## Sheet: Differentially expressed genes
Ensembl gene id	Log2 Fold Change	LFC standard error	P-value	Adjusted p-value	Chromosome_name	Start	End	Gene	Description
ENSG00000164949	1.94863	0.202171	5.49615e-22	9.67487e-18	8	95261481	95274578	GEM	GTP binding protein overexpressed in skeletal muscle [Source:HGNC Symbol;Acc:4234]
ENSG00000104725	2.31695	0.26323	1.34405e-18	1.18297e-14	8	24808468	24814624	NEFL	neurofilament, light polypeptide [Source:HGNC Symbol;Acc:7739]
ENSG00000142871	2.13102	0.259502	2.17585e-16	1.27672e-12	1	86046444	86049645	CYR61	cysteine-rich, angiogenic inducer, 61 [Source:HGNC Symbol;Acc:2654]
ENSG00000049540	1.65761	0.206146	8.91329e-16	3.92252e-12	7	73442119	73484237	ELN	elastin [Source:HGNC Symbol;Acc:3327]
ENSG00000232810	-1.6881	0.211711	1.54086e-15	5.42474e-12	6	31543344	31546113	TNF	tumor necrosis factor [Source:HGNC Symbol;Acc:11892]
ENSG00000111859	1.19821	0.160592	8.57278e-14	2.51511e-10	6	11183531	11382581	NEDD9	neural precursor cell expressed, developmentally down-regulated 9 [Source:HGNC Symbol;Acc:7733]
ENSG00000187955	1.73445	0.233843	1.19655e-13	3.00899e-10	8	121072019	121384275	COL14A1	collagen, type XIV, alpha 1 [Source:HGNC Symbol;Acc:2191]
ENSG00000163145	1.92548	0.260623	1.49064e-13	3.27997e-10	4	15341442	15447790	C1QTNF7	C1q and tumor necrosis factor related protein 7 [Source:HGNC Symbol;Acc:14342]
ENSG00000118523	1.75508	0.242088	4.17504e-13	8.16591e-10	6	132269316	132272513	CTGF	connective tissue growth factor [Source:HGNC Symbol;Acc:2500]
ENSG00000049130	0.633706	0.0897729	1.67717e-12	2.95232e-09	12	88886570	88974628	KITLG	KIT ligand [Source:HGNC Symbol;Acc:6343]
ENSG00000102189	0.589943	0.083779	1.89974e-12	3.0401e-09	12	93164413	93323107	EEA1	early endosome antigen 1 [Source:HGNC Symbol;Acc:3185]
ENSG00000139330	1.74482	0.249493	2.68181e-12	3.93399e-09	12	91444268	91451760	KERA	keratocan [Source:HGNC Symbol;Acc:6309]
ENSG00000017427	1.51614	0.222481	9.44548e-12	1.27899e-08	12	102789645	102874423	IGF1	insulin-like growth factor 1 (somatomedin C) [Source:HGNC Symbol;Acc:5464]
ENSG00000185070	1.40869	0.20903	1.5926e-11	2.00247e-08	14	85996488	86095034	FLRT2	fibronectin leucine rich transmembrane protein 2 [Source:HGNC Symbol;Acc:3761]
ENSG00000178878	1.52307	0.227863	2.32275e-11	2.72583e-08	12	12878851	12982909	APOLD1	apolipoprotein L domain containing 1 [Source:HGNC Symbol;Acc:25268]
ENSG00000240184	1.10934	0.168695	4.83209e-11	5.3162e-08	5	140855580	140892542	PCDHGC3	protocadherin gamma subfamily C, 3 [Source:HGNC Symbol;Acc:8716]
ENSG00000172667	1.15189	0.175642	5.44733e-11	5.64055e-08	3	178735011	178790067	ZMAT3	zinc finger, matrin-type 3 [Source:HGNC Symbol;Acc:29983]
ENSG00000148357	1.50734	0.231285	7.16198e-11	7.00402e-08	9	133046882	133309510	HMCN2	hemicentin 2 [Source:HGNC Symbol;Acc:21293]
ENSG00000244694	1.81178	0.278498	7.74185e-11	7.17262e-08	6	47845764	48036425	PTCHD4	patched domain containing 4 [Source:HGNC Symbol;Acc:21345]
ENSG00000121440	0.893412	0.140337	1.93775e-10	1.61793e-07	3	73431584	73674091	PDZRN3	PDZ domain containing ring finger 3 [Source:HGNC Symbol;Acc:17704]
ENSG00000139174	1.00726	0.158247	1.95131e-10	1.61793e-07	12	42852140	42984157	PRICKLE1	prickle homolog 1 (Drosophila) [Source:HGNC Symbol;Acc:17019]
ENSG00000180447	1.40152	0.220378	2.02207e-10	1.61793e-07	9	89559279	89562104	GAS1	growth arrest-specific 1 [Source:HGNC Symbol;Acc:4165]
ENSG00000150347	0.980802	0.154694	2.29357e-10	1.70604e-07	10	63661059	63856703	ARID5B	AT rich interactive domain 5B (MRF1-like) [Source:HGNC Symbol;Acc:17362]
ENSG00000272761	1.44539	0.228298	2.43335e-10	1.70604e-07	3	112315641	112320749	RP11-572C15,6
ENSG00000159307	-1.4894	0.235482	2.53417e-10	1.70604e-07	22	43593289	43739394	SCUBE1	signal peptide, CUB domain, EGF-like 1 [Source:HGNC Symbol;Acc:13441]
ENSG00000106809	1.59724	0.252564	2.54707e-10	1.70604e-07	9	95146249	95166978	OGN	osteoglycin [Source:HGNC Symbol;Acc:8126]
ENSG00000180660	1.32376	0.20954	2.6584e-10	1.70604e-07	13	36047926	36050832	MAB21L1	mab-21-like 1 (C, elegans) [Source:HGNC Symbol;Acc:6757]
ENSG00000182752	1.51595	0.240081	2.71369e-10	1.70604e-07	9	118916083	119164601	PAPPA	pregnancy-associated plasma protein A, pappalysin 1 [Source:HGNC Symbol;Acc:8602]
ENSG00000148841	1.00778	0.160264	3.21036e-10	1.94869e-07	10	106071894	106098162	ITPRIP	inositol 1,4,5-trisphosphate receptor interacting protein [Source:HGNC Symbol;Acc:29370]
ENSG00000227220	1.60327	0.255291	3.38223e-10	1.98458e-07	6	132272086	132398533	RP11-69I8,3
ENSG00000149575	1.41048	0.226242	4.53568e-10	2.57553e-07	11	118032666	118047388	SCN2B	sodium channel, voltage-gated, type II, beta subunit [Source:HGNC Symbol;Acc:10589]
ENSG00000134138	0.993493	0.159634	4.85923e-10	2.67303e-07	15	37181406	37393504	MEIS2	Meis homeobox 2 [Source:HGNC Symbol;Acc:7001]
ENSG00000151692	1.0203	0.164145	5.10357e-10	2.72237e-07	2	7057523	7208417	RNF144A	ring finger protein 144A [Source:HGNC Symbol;Acc:20457]
ENSG00000101098	-1.83163	0.296179	6.24264e-10	3.14698e-07	20	43380449	43438979	RIMS4	regulating synaptic membrane exocytosis 4 [Source:HGNC Symbol;Acc:16183]
ENSG00000091656	1.22952	0.19883	6.25713e-10	3.14698e-07	8	77593454	77779521	ZFHX4	zinc finger homeobox 4 [Source:HGNC Symbol;Acc:30939]
ENSG00000124659	-0.515572	0.0836852	7.23586e-10	3.53813e-07	6	42712219	42714558	TBCC	tubulin folding cofactor C [Source:HGNC Symbol;Acc:11580]
ENSG00000185483	1.15457	0.188082	8.32288e-10	3.95966e-07	1	64239693	64647181	ROR1	receptor tyrosine kinase-like orphan receptor 1 [Source:HGNC Symbol;Acc:10256]
ENSG00000106829	0.863293	0.141031	9.28254e-10	4.30001e-07	9	82186688	82341658	TLE4	transducin-like enhancer of split 4 (E(sp1) homolog, Drosophila) [Source:HGNC Symbol;Acc:11840]
ENSG00000166482	1.50064	0.246368	1.12161e-09	5.06248e-07	17	19286755	19290553	MFAP4	microfibrillar-associated protein 4 [Source:HGNC Symbol;Acc:7035]
ENSG00000123358	1.60953	0.264639	1.18691e-09	5.22328e-07	12	52416616	52453291	NR4A1	nuclear receptor subfamily 4, group A, member 1 [Source:HGNC Symbol;Acc:7980]
ENSG00000112208	0.958734	0.15782	1.24091e-09	5.32775e-07	6	57037124	57054631	BAG2	BCL2-associated athanogene 2 [Source:HGNC Symbol;Acc:938]
ENSG00000124212	1.23613	0.205117	1.67604e-09	6.88027e-07	20	48120411	48184683	PTGIS	prostaglandin I2 (prostacyclin) synthase [Source:HGNC Symbol;Acc:9603]
ENSG00000088882	1.45185	0.240932	1.68069e-09	6.88027e-07	20	2774715	2781283	CPXM1	carboxypeptidase X (M14 family), member 1 [Source:HGNC Symbol;Acc:15771]
ENSG00000149451	1.41806	0.236867	2.14069e-09	8.56421e-07	20	3648612	3662893	ADAM33	ADAM metallopeptidase domain 33 [Source:HGNC Symbol;Acc:15478]
ENSG00000162595	1.23658	0.20681	2.24064e-09	8.72367e-07	1	68511645	68517314	DIRAS3	DIRAS family, GTP-binding RAS-like 3 [Source:HGNC Symbol;Acc:687]
ENSG00000154175	1.23531	0.206694	2.27966e-09	8.72367e-07	3	100468000	100712359	ABI3BP	ABI family, member 3 (NESH) binding protein [Source:HGNC Symbol;Acc:17265]
ENSG00000151229	0.710336	0.119007	2.38911e-09	8.94799e-07	12	40148823	40499891	SLC2A13	solute carrier family 2 (facilitated glucose transporter), member 13 [Source:HGNC Symbol;Acc:15956]
ENSG00000162643	1.44233	0.242147	2.57806e-09	9.45451e-07	1	85464830	85598821	WDR63	WD repeat domain 63 [Source:HGNC Symbol;Acc:30711]
ENSG00000159200	0.922297	0.155206	2.80879e-09	1.00904e-06	21	35885440	35987441	RCAN1	regulator of calcineurin 1 [Source:HGNC Symbol;Acc:3040]
ENSG00000103742	1.45755	0.24671	3.46355e-09	1.21637e-06	15	65673802	65715410	IGDCC4	immunoglobulin superfamily, DCC subclass, member 4 [Source:HGNC Symbol;Acc:13770]
ENSG00000169515	1.00499	0.17019	3.52412e-09	1.21637e-06	19	46913629	46916841	CCDC8	coiled-coil domain containing 8 [Source:HGNC Symbol;Acc:25367]
ENSG00000215386	1.02488	0.174071	3.91537e-09	1.30521e-06	21	17442842	17999716	LINC00478	long intergenic non-protein coding RNA 478 [Source:HGNC Symbol;Acc:1274]
ENSG00000196569	1.20773	0.205177	3.94917e-09	1.30521e-06	6	129204342	129837714	LAMA2	laminin, alpha 2 [Source:HGNC Symbol;Acc:6482]
ENSG00000167992	1.67522	0.284706	4.00394e-09	1.30521e-06	11	61025762	61062896	VWCE	von Willebrand factor C and EGF domains [Source:HGNC Symbol;Acc:26487]
ENSG00000122877	1.47826	0.251949	4.42953e-09	1.41769e-06	10	64571756	64679660	EGR2	early growth response 2 [Source:HGNC Symbol;Acc:3239]
ENSG00000145362	1.26655	0.21668	5.05774e-09	1.56884e-06	4	113739265	114304896	ANK2	ankyrin 2, neuronal [Source:HGNC Symbol;Acc:493]
ENSG00000128573	0.934682	0.159924	5.08005e-09	1.56884e-06	7	113726382	114333827	FOXP2	forkhead box P2 [Source:HGNC Symbol;Acc:13875]
ENSG00000073464	1.08876	0.186422	5.21125e-09	1.58161e-06	X	10125024	10205700	CLCN4	chloride channel, voltage-sensitive 4 [Source:HGNC Symbol;Acc:2022]
ENSG00000154736	1.02702	0.176252	5.6431e-09	1.68365e-06	21	28290231	28338832	ADAMTS5	ADAM metallopeptidase with thrombospondin type 1 motif, 5 [Source:HGNC Symbol;Acc:221]
ENSG00000112182	1.15034	0.197678	5.91045e-09	1.72365e-06	6	90636248	91006627	BACH2	BTB and CNC homology 1, basic leucine zipper transcription factor 2 [Source:HGNC Symbol;Acc:14078]
ENSG00000143341	1.27001	0.218308	5.97298e-09	1.72365e-06	1	185703683	186160085	HMCN1	hemicentin 1 [Source:HGNC Symbol;Acc:19194]
ENSG00000064692	1.19387	0.206469	7.36702e-09	2.09164e-06	5	121647049	121799914	SNCAIP	synuclein, alpha interacting protein [Source:HGNC Symbol;Acc:11139]
ENSG00000109654	0.911408	0.157978	7.96415e-09	2.19763e-06	4	154073494	154260472	TRIM2	tripartite motif containing 2 [Source:HGNC Symbol;Acc:15974]
ENSG00000261934	1.01456	0.175874	7.99004e-09	2.19763e-06	5	140782520	140892546	PCDHGA9	protocadherin gamma subfamily A, 9 [Source:HGNC Symbol;Acc:8707]
ENSG00000164056	1.30815	0.227247	8.58751e-09	2.32563e-06	4	124317950	124324910	SPRY1	sprouty homolog 1, antagonist of FGF signaling (Drosophila) [Source:HGNC Symbol;Acc:11269]
ENSG00000184898	0.546962	0.095231	9.27244e-09	2.47307e-06	2	152104454	152118393	RBM43	RNA binding motif protein 43 [Source:HGNC Symbol;Acc:24790]
ENSG00000101871	1.10286	0.192342	9.81812e-09	2.57953e-06	X	10413350	10851773	MID1	midline 1 (Opitz/BBB syndrome) [Source:HGNC Symbol;Acc:7095]
ENSG00000018408	0.713916	0.125187	1.17847e-08	3.05068e-06	3	149235022	149454501	WWTR1	WW domain containing transcription regulator 1 [Source:HGNC Symbol;Acc:24042]
ENSG00000225511	1.35991	0.239721	1.40396e-08	3.52511e-06	9	94903580	94922396	LINC00475	long intergenic non-protein coding RNA 475 [Source:HGNC Symbol;Acc:23569]
ENSG00000184985	1.39405	0.245805	1.41643e-08	3.52511e-06	4	7194265	7744554	SORCS2	sortilin-related VPS10 domain containing receptor 2 [Source:HGNC Symbol;Acc:16698]
ENSG00000154767	0.485828	0.0856728	1.42182e-08	3.52511e-06	3	14186647	14220283	XPC	xeroderma pigmentosum, complementation group C [Source:HGNC Symbol;Acc:12816]
ENSG00000196159	1.22306	0.215823	1.45364e-08	3.55396e-06	4	126237554	126414087	FAT4	FAT atypical cadherin 4 [Source:HGNC Symbol;Acc:23109]
ENSG00000173068	1.1078	0.195582	1.47788e-08	3.56373e-06	9	16409501	16870841	BNC2	basonuclin 2 [Source:HGNC Symbol;Acc:30988]
ENSG00000272841	1.17536	0.208061	1.6127e-08	3.83627e-06	6	161411350	161413374	RP3-428L16,2
ENSG00000136999	1.35497	0.240345	1.72425e-08	4.04693e-06	8	120428546	120436593	NOV	nephroblastoma overexpressed [Source:HGNC Symbol;Acc:7885]
ENSG00000084628	-1.65626	0.294733	1.91475e-08	4.43492e-06	1	31652592	31712401	NKAIN1	Na+/K+ transporting ATPase interacting 1 [Source:HGNC Symbol;Acc:25743]
ENSG00000071054	0.771803	0.137624	2.04598e-08	4.67732e-06	2	102313312	102511149	MAP4K4	mitogen-activated protein kinase kinase kinase kinase 4 [Source:HGNC Symbol;Acc:6866]
ENSG00000243064	-1.66257	0.298522	2.55678e-08	5.77014e-06	21	15608527	15735075	ABCC13	ATP-binding cassette, sub-family C (CFTR/MRP), member 13, pseudogene [Source:HGNC Symbol;Acc:16022]
ENSG00000261098	0.595144	0.107113	2.75694e-08	6.14308e-06	11	107182858	107186997	RP11-819C21,1
ENSG00000077942	1.22982	0.222427	3.21924e-08	7.0039e-06	22	45898118	45997015	FBLN1	fibulin 1 [Source:HGNC Symbol;Acc:3600]
ENSG00000131080	1.31735	0.238267	3.22284e-08	7.0039e-06	X	65815479	65859108	EDA2R	ectodysplasin A2 receptor [Source:HGNC Symbol;Acc:17756]
ENSG00000150667	-1.2859	0.232965	3.39577e-08	7.20099e-06	15	39892232	40075031	FSIP1	fibrous sheath interacting protein 1 [Source:HGNC Symbol;Acc:21674]
ENSG00000137975	1.55089	0.28101	3.40914e-08	7.20099e-06	1	86889769	86922241	CLCA2	chloride channel accessory 2 [Source:HGNC Symbol;Acc:2016]
ENSG00000165072	1.24136	0.224981	3.43625e-08	7.20099e-06	9	72658497	72841886	MAMDC2	MAM domain containing 2 [Source:HGNC Symbol;Acc:23673]
ENSG00000112837	1.01584	0.184363	3.58812e-08	7.43079e-06	6	85397069	85474237	TBX18	T-box 18 [Source:HGNC Symbol;Acc:11595]
ENSG00000160182	-1.60795	0.291954	3.63901e-08	7.44854e-06	21	43782391	43786703	TFF1	trefoil factor 1 [Source:HGNC Symbol;Acc:11755]
ENSG00000197321	0.661541	0.120445	3.963e-08	8.01847e-06	10	29746267	30025710	SVIL	supervillin [Source:HGNC Symbol;Acc:11480]
ENSG00000139926	0.79476	0.144821	4.06834e-08	8.13806e-06	14	51955818	52197445	FRMD6	FERM domain containing 6 [Source:HGNC Symbol;Acc:19839]
ENSG00000116194	1.20949	0.220497	4.12778e-08	8.16419e-06	1	178818840	178840187	ANGPTL1	angiopoietin-like 1 [Source:HGNC Symbol;Acc:489]
ENSG00000178202	0.622973	0.11384	4.44127e-08	8.68663e-06	11	108342832	108369159	KDELC2	KDEL (Lys-Asp-Glu-Leu) containing 2 [Source:HGNC Symbol;Acc:28496]
ENSG00000156671	0.434813	0.0798379	5.14603e-08	9.95445e-06	10	76859344	76941881	SAMD8	sterile alpha motif domain containing 8 [Source:HGNC Symbol;Acc:26320]
ENSG00000165966	1.52269	0.279889	5.31789e-08	1.01751e-05	12	41582250	41968392	PDZRN4	PDZ domain containing ring finger 4 [Source:HGNC Symbol;Acc:30552]
ENSG00000077274	1.42281	0.261869	5.53254e-08	1.0472e-05	X	110488331	110513751	CAPN6	calpain 6 [Source:HGNC Symbol;Acc:1483]
ENSG00000156140	1.03191	0.190061	5.65657e-08	1.05928e-05	4	73146686	73434516	ADAMTS3	ADAM metallopeptidase with thrombospondin type 1 motif, 3 [Source:HGNC Symbol;Acc:219]
ENSG00000162891	-1.5491	0.286683	6.53347e-08	1.20699e-05	1	207038699	207042568	IL20	interleukin 20 [Source:HGNC Symbol;Acc:6002]
ENSG00000124762	1.29774	0.240224	6.58247e-08	1.20699e-05	6	36644305	36655116	CDKN1A	cyclin-dependent kinase inhibitor 1A (p21, Cip1) [Source:HGNC Symbol;Acc:1784]
ENSG00000138758	0.798197	0.148158	7.14588e-08	1.29679e-05	4	77870856	77961537	SEPT11	septin 11 [Source:HGNC Symbol;Acc:25589]
ENSG00000091986	1.15647	0.215357	7.87384e-08	1.41432e-05	3	112323407	112368377	CCDC80	coiled-coil domain containing 80 [Source:HGNC Symbol;Acc:30649]
ENSG00000163071	0.953877	0.177971	8.33491e-08	1.48201e-05	4	52917497	52963458	SPATA18	spermatogenesis associated 18 [Source:HGNC Symbol;Acc:29579]
ENSG00000003096	1.09833	0.205362	8.88158e-08	1.56342e-05	X	117031776	117251303	KLHL13	kelch-like family member 13 [Source:HGNC Symbol;Acc:22931]
ENSG00000080546	0.698727	0.130753	9.09782e-08	1.58563e-05	6	109307640	109416022	SESN1	sestrin 1 [Source:HGNC Symbol;Acc:21595]
ENSG00000170962	1.01129	0.190145	1.04606e-07	1.80527e-05	11	103777914	104035107	PDGFD	platelet derived growth factor D [Source:HGNC Symbol;Acc:30620]
ENSG00000128591	1.22478	0.230851	1.12355e-07	1.92019e-05	7	128470431	128499328	FLNC	filamin C, gamma [Source:HGNC Symbol;Acc:3756]
ENSG00000160180	-1.37694	0.259749	1.15149e-07	1.949e-05	21	43731777	43735761	TFF3	trefoil factor 3 (intestinal) [Source:HGNC Symbol;Acc:11757]
ENSG00000151623	1.00712	0.190471	1.23986e-07	2.0786e-05	4	148999913	149365850	NR3C2	nuclear receptor subfamily 3, group C, member 2 [Source:HGNC Symbol;Acc:7979]
ENSG00000109686	0.708551	0.134225	1.3001e-07	2.15902e-05	4	152023903	152246784	SH3D19	SH3 domain containing 19 [Source:HGNC Symbol;Acc:30418]
ENSG00000159363	-0.659028	0.124951	1.33272e-07	2.19251e-05	1	17312453	17338423	ATP13A2	ATPase type 13A2 [Source:HGNC Symbol;Acc:30213]
ENSG00000262601	1.04738	0.198918	1.39881e-07	2.27993e-05	16	85204882	85218969	CTC-786C10,1
ENSG00000254967	-1.47394	0.280161	1.43242e-07	2.31328e-05	11	125820011	125826214	RP11-680F20,6
ENSG00000079150	0.615902	0.117231	1.49025e-07	2.38481e-05	2	179328391	179343327	FKBP7	FK506 binding protein 7 [Source:HGNC Symbol;Acc:3723]
ENSG00000167244	1.2339	0.235533	1.61667e-07	2.5638e-05	11	2150342	2170833	IGF2	insulin-like growth factor 2 (somatomedin A) [Source:HGNC Symbol;Acc:5466]
ENSG00000243701	0.697056	0.133432	1.75032e-07	2.75098e-05	3	106959539	107045811	LINC00883	long intergenic non-protein coding RNA 883 [Source:HGNC Symbol;Acc:48569]
ENSG00000115839	0.313956	0.0601565	1.79903e-07	2.79005e-05	2	135809835	135933964	RAB3GAP1	RAB3 GTPase activating protein subunit 1 (catalytic) [Source:HGNC Symbol;Acc:17063]
ENSG00000106080	0.582637	0.111688	1.82209e-07	2.79005e-05	7	30050203	30066300	FKBP14	FK506 binding protein 14, 22 kDa [Source:HGNC Symbol;Acc:18625]
ENSG00000164107	1.02671	0.196843	1.82971e-07	2.79005e-05	4	174446120	174451380	HAND2	heart and neural crest derivatives expressed 2 [Source:HGNC Symbol;Acc:4808]
ENSG00000122870	1.09568	0.210103	1.83859e-07	2.79005e-05	10	60272900	60591195	BICC1	bicaudal C homolog 1 (Drosophila) [Source:HGNC Symbol;Acc:19351]
ENSG00000169302	1.01424	0.194805	1.92469e-07	2.89575e-05	5	146614526	146767415	STK32A	serine/threonine kinase 32A [Source:HGNC Symbol;Acc:28317]
ENSG00000120328	0.782234	0.150382	1.97544e-07	2.94692e-05	5	140588269	140591696	PCDHB12	protocadherin beta 12 [Source:HGNC Symbol;Acc:8683]
ENSG00000081377	0.73973	0.142307	2.01304e-07	2.97778e-05	9	99252523	99382112	CDC14B	cell division cycle 14B [Source:HGNC Symbol;Acc:1719]
ENSG00000083535	0.2709	0.0521614	2.06396e-07	3.02765e-05	13	73356197	73590591	PIBF1	progesterone immunomodulatory binding factor 1 [Source:HGNC Symbol;Acc:23352]
ENSG00000169213	-1.27429	0.245641	2.12998e-07	3.09868e-05	1	52373628	52456436	RAB3B	RAB3B, member RAS oncogene family [Source:HGNC Symbol;Acc:9778]
ENSG00000123096	0.800641	0.15463	2.24526e-07	3.20779e-05	12	26274924	26452223	SSPN	sarcospan [Source:HGNC Symbol;Acc:11322]
ENSG00000123572	1.22504	0.236628	2.2542e-07	3.20779e-05	X	105066536	105202602	NRK	Nik related kinase [Source:HGNC Symbol;Acc:25391]
ENSG00000166025	0.827551	0.159864	2.25965e-07	3.20779e-05	11	94439597	94609918	AMOTL1	angiomotin like 1 [Source:HGNC Symbol;Acc:17811]
ENSG00000180828	1.09786	0.213201	2.61277e-07	3.6794e-05	8	65492814	65496181	BHLHE22	basic helix-loop-helix family, member e22 [Source:HGNC Symbol;Acc:11963]
ENSG00000151914	0.718592	0.139993	2.8509e-07	3.98289e-05	6	56322785	56819426	DST	dystonin [Source:HGNC Symbol;Acc:1090]
ENSG00000139263	0.815505	0.159084	2.95553e-07	4.09656e-05	12	59265931	59314303	LRIG3	leucine-rich repeats and immunoglobulin-like domains 3 [Source:HGNC Symbol;Acc:30991]
ENSG00000151136	0.902583	0.176669	3.24048e-07	4.45642e-05	12	107712190	108053419	BTBD11	BTB (POZ) domain containing 11 [Source:HGNC Symbol;Acc:23844]
ENSG00000174469	-1.39183	0.272768	3.35011e-07	4.57147e-05	7	145813453	148118090	CNTNAP2	contactin associated protein-like 2 [Source:HGNC Symbol;Acc:13830]
ENSG00000206538	1.14978	0.225788	3.5378e-07	4.79045e-05	3	86987119	87040269	VGLL3	vestigial like 3 (Drosophila) [Source:HGNC Symbol;Acc:24327]
ENSG00000131016	1.02451	0.201304	3.59199e-07	4.80558e-05	6	151561134	151679692	AKAP12	A kinase (PRKA) anchor protein 12 [Source:HGNC Symbol;Acc:370]
ENSG00000180769	0.73955	0.145329	3.60357e-07	4.80558e-05	4	85887538	85932430	WDFY3-AS2	WDFY3 antisense RNA 2 [Source:HGNC Symbol;Acc:21603]
ENSG00000146648	0.99559	0.195946	3.75556e-07	4.97062e-05	7	55086714	55324313	EGFR	epidermal growth factor receptor [Source:HGNC Symbol;Acc:3236]
ENSG00000152580	1.01598	0.20015	3.85281e-07	5.06128e-05	3	151143172	151176497	IGSF10	immunoglobulin superfamily, member 10 [Source:HGNC Symbol;Acc:26384]
ENSG00000160161	1.29855	0.256596	4.17765e-07	5.44735e-05	19	19649057	19657468	CILP2	cartilage intermediate layer protein 2 [Source:HGNC Symbol;Acc:24213]
ENSG00000140948	0.546031	0.108136	4.43019e-07	5.70285e-05	16	87439852	87525651	ZCCHC14	zinc finger, CCHC domain containing 14 [Source:HGNC Symbol;Acc:24134]
ENSG00000184384	0.79653	0.157756	4.43839e-07	5.70285e-05	11	95709762	96076344	MAML2	mastermind-like 2 (Drosophila) [Source:HGNC Symbol;Acc:16259]
ENSG00000189057	-1.2808	0.254447	4.81228e-07	6.13845e-05	11	58874658	58894883	FAM111B	family with sequence similarity 111, member B [Source:HGNC Symbol;Acc:24200]
ENSG00000148700	0.636667	0.126553	4.88404e-07	6.18516e-05	10	111756126	111895323	ADD3	adducin 3 (gamma) [Source:HGNC Symbol;Acc:245]
ENSG00000067798	1.08342	0.2155	4.96997e-07	6.24903e-05	12	78224685	78606790	NAV3	neuron navigator 3 [Source:HGNC Symbol;Acc:15998]
ENSG00000172986	1.03061	0.205072	5.01897e-07	6.26588e-05	3	72937224	73047289	GXYLT2	glucoside xylosyltransferase 2 [Source:HGNC Symbol;Acc:33383]
ENSG00000163873	-1.20559	0.240697	5.47829e-07	6.72523e-05	1	37261128	37499730	GRIK3	glutamate receptor, ionotropic, kainate 3 [Source:HGNC Symbol;Acc:4581]
ENSG00000136158	0.887004	0.177091	5.47831e-07	6.72523e-05	13	80910111	80915086	SPRY2	sprouty homolog 2 (Drosophila) [Source:HGNC Symbol;Acc:11270]
ENSG00000108106	-0.790863	0.157922	5.50152e-07	6.72523e-05	19	55912652	55919145	UBE2S	ubiquitin-conjugating enzyme E2S [Source:HGNC Symbol;Acc:17895]
ENSG00000198795	0.926495	0.185118	5.58978e-07	6.786e-05	18	22641890	22932154	ZNF521	zinc finger protein 521 [Source:HGNC Symbol;Acc:24605]
ENSG00000175130	-0.633616	0.126634	5.62952e-07	6.78743e-05	1	32799433	32801980	MARCKSL1	MARCKS-like 1 [Source:HGNC Symbol;Acc:7142]
ENSG00000081818	0.860316	0.172382	6.01491e-07	7.18365e-05	5	140501581	140505201	PCDHB4	protocadherin beta 4 [Source:HGNC Symbol;Acc:8689]
ENSG00000173281	0.639261	0.128121	6.05302e-07	7.18365e-05	8	8993765	9009084	PPP1R3B	protein phosphatase 1, regulatory subunit 3B [Source:HGNC Symbol;Acc:14942]
ENSG00000171444	0.603971	0.121069	6.08057e-07	7.18365e-05	5	112357796	112824527	MCC	mutated in colorectal cancers [Source:HGNC Symbol;Acc:6935]
ENSG00000103196	0.979609	0.196704	6.35412e-07	7.45678e-05	16	84853590	84954374	CRISPLD2	cysteine-rich secretory protein LCCL domain containing 2 [Source:HGNC Symbol;Acc:25248]
ENSG00000198963	1.28267	0.257943	6.6026e-07	7.6188e-05	9	77112281	77308093	RORB	RAR-related orphan receptor B [Source:HGNC Symbol;Acc:10259]
ENSG00000121060	-0.645449	0.129799	6.60356e-07	7.6188e-05	17	54965270	54991399	TRIM25	tripartite motif containing 25 [Source:HGNC Symbol;Acc:12932]
ENSG00000164742	-1.04278	0.209725	6.62203e-07	7.6188e-05	7	45613739	45762715	ADCY1	adenylate cyclase 1 (brain) [Source:HGNC Symbol;Acc:232]
ENSG00000138615	1.23179	0.247844	6.69425e-07	7.65187e-05	15	65488337	65503826	CILP	cartilage intermediate layer protein, nucleotide pyrophosphohydrolase [Source:HGNC Symbol;Acc:1980]
ENSG00000120586	1.33101	0.267976	6.80307e-07	7.7261e-05	10	18098352	18200091	MRC1	mannose receptor, C type 1 [Source:HGNC Symbol;Acc:7228]
ENSG00000150672	1.08938	0.219409	6.86834e-07	7.7322e-05	11	83166055	85338966	DLG2	discs, large homolog 2 (Drosophila) [Source:HGNC Symbol;Acc:2901]
ENSG00000164128	-1.29772	0.261412	6.8963e-07	7.7322e-05	4	164245113	164265984	NPY1R	neuropeptide Y receptor Y1 [Source:HGNC Symbol;Acc:7956]
ENSG00000147100	0.62994	0.126928	6.9425e-07	7.73473e-05	X	73641085	73753752	SLC16A2	solute carrier family 16, member 2 (thyroid hormone transporter) [Source:HGNC Symbol;Acc:10923]
ENSG00000174151	-0.618188	0.124633	7.04693e-07	7.77534e-05	1	110036674	110045554	CYB561D1	cytochrome b561 family, member D1 [Source:HGNC Symbol;Acc:26804]
ENSG00000137693	0.505564	0.101938	7.06729e-07	7.77534e-05	11	101981192	102104154	YAP1	Yes-associated protein 1 [Source:HGNC Symbol;Acc:16262]
ENSG00000107954	-0.968348	0.195966	7.75625e-07	8.40304e-05	10	105253736	105352309	NEURL1	neuralized E3 ubiquitin protein ligase 1 [Source:HGNC Symbol;Acc:7761]
ENSG00000143867	1.35158	0.273637	7.83994e-07	8.40304e-05	2	19551246	19558414	OSR1	odd-skipped related transciption factor 1 [Source:HGNC Symbol;Acc:8111]
ENSG00000183145	-1.27812	0.258805	7.87129e-07	8.40304e-05	21	38378450	38391959	RIPPLY3	ripply transcriptional repressor 3 [Source:HGNC Symbol;Acc:3047]
ENSG00000073792	0.937743	0.18991	7.89948e-07	8.40304e-05	3	185361527	185542844	IGF2BP2	insulin-like growth factor 2 mRNA binding protein 2 [Source:HGNC Symbol;Acc:28867]
ENSG00000177363	1.14413	0.231724	7.91429e-07	8.40304e-05	11	62453874	62457371	LRRN4CL	LRRN4 C-terminal like [Source:HGNC Symbol;Acc:33724]
ENSG00000165124	1.13232	0.229343	7.92424e-07	8.40304e-05	9	113127531	113342160	SVEP1	sushi, von Willebrand factor type A, EGF and pentraxin domain containing 1 [Source:HGNC Symbol;Acc:15985]
ENSG00000197769	1.35957	0.275828	8.26277e-07	8.70956e-05	1	242158792	242162375	MAP1LC3C	microtubule-associated protein 1 light chain 3 gamma [Source:HGNC Symbol;Acc:13353]
ENSG00000154734	1.11537	0.226483	8.44723e-07	8.85098e-05	21	28208066	28217728	ADAMTS1	ADAM metallopeptidase with thrombospondin type 1 motif, 1 [Source:HGNC Symbol;Acc:217]
ENSG00000156535	0.917034	0.186354	8.61335e-07	8.97164e-05	6	74405508	74538040	CD109	CD109 molecule [Source:HGNC Symbol;Acc:21685]
ENSG00000156398	-0.678181	0.137969	8.85706e-07	9.15187e-05	10	104474295	104503249	SFXN2	sideroflexin 2 [Source:HGNC Symbol;Acc:16086]
ENSG00000162482	-1.07947	0.21964	8.89036e-07	9.15187e-05	1	19609052	19615744	AKR7A3	aldo-keto reductase family 7, member A3 (aflatoxin aldehyde reductase) [Source:HGNC Symbol;Acc:390]
ENSG00000143322	0.418838	0.085327	9.17191e-07	9.33328e-05	1	179068462	179198819	ABL2	c-abl oncogene 2, non-receptor tyrosine kinase [Source:HGNC Symbol;Acc:77]
ENSG00000198853	0.665091	0.135495	9.17263e-07	9.33328e-05	9	35490124	35561895	RUSC2	RUN and SH3 domain containing 2 [Source:HGNC Symbol;Acc:23625]
ENSG00000105894	1.14978	0.23434	9.27258e-07	9.38076e-05	7	136912088	137028611	PTN	pleiotrophin [Source:HGNC Symbol;Acc:9630]
ENSG00000146411	1.04212	0.212483	9.36681e-07	9.42194e-05	6	134309835	134373774	SLC2A12	solute carrier family 2 (facilitated glucose transporter), member 12 [Source:HGNC Symbol;Acc:18067]
ENSG00000087245	1.16326	0.237436	9.61977e-07	9.62141e-05	16	55423612	55540603	MMP2	matrix metallopeptidase 2 (gelatinase A, 72kDa gelatinase, 72kDa type IV collagenase) [Source:HGNC Symbol;Acc:7166]
ENSG00000152092	1.23156	0.251767	9.99863e-07	9.94383e-05	1	176826438	177134109	ASTN1	astrotactin 1 [Source:HGNC Symbol;Acc:773]
ENSG00000133104	0.442947	0.0908017	1.07069e-06	0.000105571	13	36875775	36944317	SPG20	spastic paraplegia 20 (Troyer syndrome) [Source:HGNC Symbol;Acc:18514]
ENSG00000066933	0.422796	0.0866966	1.07856e-06	0.000105571	15	72114632	72410918	MYO9A	myosin IXA [Source:HGNC Symbol;Acc:7608]
ENSG00000231121	1.15285	0.236407	1.07952e-06	0.000105571	12	77718421	77966055	RP1-34H18,1
ENSG00000152104	0.621697	0.127598	1.10297e-06	0.0001071	1	214522039	214725792	PTPN14	protein tyrosine phosphatase, non-receptor type 14 [Source:HGNC Symbol;Acc:9647]
ENSG00000153993	1.21378	0.249157	1.10732e-06	0.0001071	7	84624869	84816171	SEMA3D	sema domain, immunoglobulin domain (Ig), short basic domain, secreted, (semaphorin) 3D [Source:HGNC Symbol;Acc:10726]
ENSG00000158966	0.767494	0.157933	1.17614e-06	0.00011271	1	64936428	65158741	CACHD1	cache domain containing 1 [Source:HGNC Symbol;Acc:29314]
ENSG00000083857	0.983123	0.202319	1.17813e-06	0.00011271	4	187508937	187647876	FAT1	FAT atypical cadherin 1 [Source:HGNC Symbol;Acc:3595]
ENSG00000170099	-1.47555	0.303831	1.19494e-06	0.0001137	14	94770585	94789731	SERPINA6	serpin peptidase inhibitor, clade A (alpha-1 antiproteinase, antitrypsin), member 6 [Source:HGNC Symbol;Acc:1540]
ENSG00000113209	0.780919	0.161	1.23202e-06	0.000116598	5	140514800	140517703	PCDHB5	protocadherin beta 5 [Source:HGNC Symbol;Acc:8690]
ENSG00000026103	0.801656	0.165351	1.24585e-06	0.000117276	10	90750414	90775542	FAS	Fas cell surface death receptor [Source:HGNC Symbol;Acc:11920]
ENSG00000084636	0.85998	0.177506	1.26745e-06	0.000118676	1	32117848	32169920	COL16A1	collagen, type XVI, alpha 1 [Source:HGNC Symbol;Acc:2193]
ENSG00000128342	0.964406	0.199117	1.27634e-06	0.000118875	22	30636436	30642840	LIF	leukemia inhibitory factor [Source:HGNC Symbol;Acc:6596]
ENSG00000104872	-0.29845	0.0616848	1.30955e-06	0.000121138	19	49949555	49956754	PIH1D1	PIH1 domain containing 1 [Source:HGNC Symbol;Acc:26075]
ENSG00000121005	0.996825	0.206085	1.31837e-06	0.000121138	8	75896750	75946793	CRISPLD1	cysteine-rich secretory protein LCCL domain containing 1 [Source:HGNC Symbol;Acc:18206]
ENSG00000268544	-1.20883	0.249937	1.32128e-06	0.000121138	1	149575345	149575767	RP11-277L2,4
ENSG00000154839	-1.1916	0.246631	1.35494e-06	0.00012358	18	47901365	47920543	SKA1	spindle and kinetochore associated complex subunit 1 [Source:HGNC Symbol;Acc:28109]
ENSG00000141140	-0.396785	0.0823465	1.44653e-06	0.000131254	17	34851477	34899284	MYO19	myosin XIX [Source:HGNC Symbol;Acc:26234]
ENSG00000130768	-0.85222	0.176928	1.45911e-06	0.000131716	1	28261504	28285668	SMPDL3B	sphingomyelin phosphodiesterase, acid-like 3B [Source:HGNC Symbol;Acc:21416]
ENSG00000182916	1.03352	0.214647	1.47217e-06	0.000132218	X	102585124	102587254	TCEAL7	transcription elongation factor A (SII)-like 7 [Source:HGNC Symbol;Acc:28336]
ENSG00000237330	-1.04028	0.216115	1.48275e-06	0.000132492	1	1006346	1009687	RNF223	ring finger protein 223 [Source:HGNC Symbol;Acc:40020]
ENSG00000120594	0.79037	0.164406	1.52881e-06	0.000135918	10	20105168	20578785	PLXDC2	plexin domain containing 2 [Source:HGNC Symbol;Acc:21013]
ENSG00000123975	-1.01194	0.210716	1.56775e-06	0.000137982	9	91926113	91931618	CKS2	CDC28 protein kinase regulatory subunit 2 [Source:HGNC Symbol;Acc:2000]
ENSG00000123342	0.924771	0.192581	1.57098e-06	0.000137982	12	56229217	56236750	MMP19	matrix metallopeptidase 19 [Source:HGNC Symbol;Acc:7165]
ENSG00000228223	0.562458	0.117156	1.57939e-06	0.000137982	6	26522076	26526807	HCG11	HLA complex group 11 (non-protein coding) [Source:HGNC Symbol;Acc:17707]
ENSG00000148143	0.823512	0.17155	1.58339e-06	0.000137982	9	109625378	109775915	ZNF462	zinc finger protein 462 [Source:HGNC Symbol;Acc:21684]
ENSG00000135338	0.769273	0.160314	1.59834e-06	0.000138599	6	80194708	80247175	LCA5	Leber congenital amaurosis 5 [Source:HGNC Symbol;Acc:31923]
ENSG00000134247	0.608497	0.126855	1.61225e-06	0.00013912	1	117452679	117532980	PTGFRN	prostaglandin F2 receptor inhibitor [Source:HGNC Symbol;Acc:9601]
ENSG00000135476	-1.13448	0.236699	1.64379e-06	0.000140681	12	53662083	53687427	ESPL1	extra spindle pole bodies homolog 1 (S, cerevisiae) [Source:HGNC Symbol;Acc:16856]
ENSG00000166793	1.20615	0.25167	1.64633e-06	0.000140681	11	57412560	57417417	YPEL4	yippee-like 4 (Drosophila) [Source:HGNC Symbol;Acc:18328]
ENSG00000134574	0.724175	0.151358	1.71406e-06	0.000145762	11	47236493	47260767	DDB2	damage-specific DNA binding protein 2, 48kDa [Source:HGNC Symbol;Acc:2718]
ENSG00000171150	0.516839	0.108067	1.73074e-06	0.000146142	2	46926091	46990268	SOCS5	suppressor of cytokine signaling 5 [Source:HGNC Symbol;Acc:16852]
ENSG00000172260	1.04184	0.217864	1.73514e-06	0.000146142	1	71861623	72748417	NEGR1	neuronal growth regulator 1 [Source:HGNC Symbol;Acc:17302]
ENSG00000138356	1.02389	0.214219	1.75615e-06	0.000147207	2	201450591	201541787	AOX1	aldehyde oxidase 1 [Source:HGNC Symbol;Acc:553]
ENSG00000156804	0.798179	0.167042	1.76784e-06	0.000147485	8	124510129	124553446	FBXO32	F-box protein 32 [Source:HGNC Symbol;Acc:16731]
ENSG00000071205	0.755107	0.158134	1.79606e-06	0.000149122	4	148653214	148993931	ARHGAP10	Rho GTPase activating protein 10 [Source:HGNC Symbol;Acc:26099]
ENSG00000171435	-0.758923	0.158964	1.80441e-06	0.000149122	12	117890817	118406788	KSR2	kinase suppressor of ras 2 [Source:HGNC Symbol;Acc:18610]
ENSG00000110900	1.06595	0.22364	1.87592e-06	0.000154308	12	31079362	31149534	TSPAN11	tetraspanin 11 [Source:HGNC Symbol;Acc:30795]
ENSG00000151090	0.698684	0.146652	1.89561e-06	0.000155202	3	24158651	24536773	THRB	thyroid hormone receptor, beta [Source:HGNC Symbol;Acc:11799]
ENSG00000178999	-1.14403	0.240231	1.91489e-06	0.000156055	17	8108056	8113918	AURKB	aurora kinase B [Source:HGNC Symbol;Acc:11390]
ENSG00000242125	-0.788148	0.165587	1.93871e-06	0.000157267	1	28832492	28837404	SNHG3	small nucleolar RNA host gene 3 (non-protein coding) [Source:HGNC Symbol;Acc:10118]
ENSG00000237807	0.893049	0.187718	1.96112e-06	0.000158356	8	54427731	54436491	RP11-400K9,4
ENSG00000173040	0.764432	0.16081	1.99804e-06	0.000160124	4	5544499	5711275	EVC2	Ellis van Creveld syndrome 2 [Source:HGNC Symbol;Acc:19747]
ENSG00000100526	-1.12066	0.235803	2.00904e-06	0.000160124	14	54863567	54886936	CDKN3	cyclin-dependent kinase inhibitor 3 [Source:HGNC Symbol;Acc:1791]
ENSG00000146426	0.691352	0.145475	2.01031e-06	0.000160124	6	155153831	155578857	TIAM2	T-cell lymphoma invasion and metastasis 2 [Source:HGNC Symbol;Acc:11806]
ENSG00000106462	-0.898959	0.18925	2.0329e-06	0.000161194	7	148504475	148581413	EZH2	enhancer of zeste homolog 2 (Drosophila) [Source:HGNC Symbol;Acc:3527]
ENSG00000185565	1.19973	0.25266	2.0505e-06	0.000161615	3	115521235	117716095	LSAMP	limbic system-associated membrane protein [Source:HGNC Symbol;Acc:6705]
ENSG00000189184	0.917265	0.193198	2.05657e-06	0.000161615	4	138440072	138453648	PCDH18	protocadherin 18 [Source:HGNC Symbol;Acc:14268]
ENSG00000272016	0.964241	0.20333	2.11361e-06	0.000165359	5	10654332	10657928	RP11-215G15,5
ENSG00000187840	-0.683743	0.144257	2.13988e-06	0.000166674	8	37887859	37917883	EIF4EBP1	eukaryotic translation initiation factor 4E binding protein 1 [Source:HGNC Symbol;Acc:3288]
ENSG00000106366	1.28953	0.272204	2.16531e-06	0.000167262	7	100770370	100782547	SERPINE1	serpin peptidase inhibitor, clade E (nexin, plasminogen activator inhibitor type 1), member 1 [Source:HGNC Symbol;Acc:8583]
ENSG00000214106	0.521828	0.110154	2.16644e-06	0.000167262	7	154720208	154741618	PAXIP1-AS2	PAXIP1 antisense RNA 2 [Source:HGNC Symbol;Acc:48958]
ENSG00000048140	-0.309576	0.0653687	2.18148e-06	0.000167688	5	176074388	176086058	TSPAN17	tetraspanin 17 [Source:HGNC Symbol;Acc:13594]
ENSG00000179954	1.07742	0.227599	2.20303e-06	0.00016829	19	55999771	56030465	SSC5D	scavenger receptor cysteine rich domain containing (5 domains) [Source:HGNC Symbol;Acc:26641]
ENSG00000144642	0.876224	0.185117	2.20843e-06	0.00016829	3	29322473	30051886	RBMS3	RNA binding motif, single stranded interacting protein 3 [Source:HGNC Symbol;Acc:13427]
ENSG00000168477	1.14252	0.241794	2.29936e-06	0.000174464	6	32008931	32083111	TNXB	tenascin XB [Source:HGNC Symbol;Acc:11976]
ENSG00000196812	-0.462559	0.0979768	2.34565e-06	0.000177212	6	28092338	28097860	ZSCAN16	zinc finger and SCAN domain containing 16 [Source:HGNC Symbol;Acc:20813]
ENSG00000234546	0.911706	0.193188	2.36702e-06	0.000178062	1	9242263	9252148	RP3-510D11,2
ENSG00000122707	0.80577	0.170813	2.39047e-06	0.000179061	9	36036430	36124448	RECK	reversion-inducing-cysteine-rich protein with kazal motifs [Source:HGNC Symbol;Acc:11345]
ENSG00000050405	0.500163	0.106173	2.46711e-06	0.00018402	12	50569571	50677329	LIMA1	LIM domain and actin binding 1 [Source:HGNC Symbol;Acc:24636]
ENSG00000170653	0.372858	0.0792335	2.52854e-06	0.000187437	12	53901640	54020199	ATF7	activating transcription factor 7 [Source:HGNC Symbol;Acc:792]
ENSG00000137727	1.01951	0.216671	2.53422e-06	0.000187437	11	110447766	110583912	ARHGAP20	Rho GTPase activating protein 20 [Source:HGNC Symbol;Acc:18357]
ENSG00000233041	-1.43866	0.306081	2.59819e-06	0.000191364	15	40643234	40648635	PHGR1	proline/histidine/glycine-rich 1 [Source:HGNC Symbol;Acc:37226]
ENSG00000154229	0.707703	0.150678	2.64281e-06	0.000193839	17	64298754	64806861	PRKCA	protein kinase C, alpha [Source:HGNC Symbol;Acc:9393]
ENSG00000150907	0.774347	0.164941	2.66994e-06	0.000195016	13	41129804	41240734	FOXO1	forkhead box O1 [Source:HGNC Symbol;Acc:3819]
ENSG00000117632	-0.836948	0.178327	2.68774e-06	0.000195505	1	26210672	26233482	STMN1	stathmin 1 [Source:HGNC Symbol;Acc:6510]
ENSG00000187398	1.08505	0.231502	2.7725e-06	0.000200841	11	24518516	25104150	LUZP2	leucine zipper protein 2 [Source:HGNC Symbol;Acc:23206]
ENSG00000145730	0.638178	0.136365	2.86981e-06	0.000207038	5	102089685	102366809	PAM	peptidylglycine alpha-amidating monooxygenase [Source:HGNC Symbol;Acc:8596]
ENSG00000116717	0.954451	0.204059	2.90627e-06	0.000208446	1	68150744	68154021	GADD45A	growth arrest and DNA-damage-inducible, alpha [Source:HGNC Symbol;Acc:4095]
ENSG00000154822	0.705331	0.150813	2.91301e-06	0.000208446	3	16844159	17132086	PLCL2	phospholipase C-like 2 [Source:HGNC Symbol;Acc:9064]
ENSG00000099337	-0.857135	0.183438	2.97371e-06	0.000211928	19	38810484	38819660	KCNK6	potassium channel, subfamily K, member 6 [Source:HGNC Symbol;Acc:6281]
ENSG00000118689	0.501488	0.107406	3.02542e-06	0.000214744	6	108881038	109005977	FOXO3	forkhead box O3 [Source:HGNC Symbol;Acc:3821]
ENSG00000130032	1.09391	0.234852	3.19518e-06	0.000225609	X	150863596	150874396	PRRG3	proline rich Gla (G-carboxyglutamic acid) 3 (transmembrane) [Source:HGNC Symbol;Acc:30798]
ENSG00000164099	1.16002	0.249077	3.20413e-06	0.000225609	4	119201193	119274158	PRSS12	protease, serine, 12 (neurotrypsin, motopsin) [Source:HGNC Symbol;Acc:9477]
ENSG00000157483	0.684461	0.147159	3.30077e-06	0.000231488	15	59427113	59665099	MYO1E	myosin IE [Source:HGNC Symbol;Acc:7599]
ENSG00000266036	-0.894419	0.192358	3.32329e-06	0.000232142	17	72743458	72745051	MIR3615	microRNA 3615 [Source:HGNC Symbol;Acc:38905]
ENSG00000108551	1.27447	0.274452	3.42278e-06	0.000237598	17	17397751	17399709	RASD1	RAS, dexamethasone-induced 1 [Source:HGNC Symbol;Acc:15828]
ENSG00000139289	1.04283	0.224612	3.43721e-06	0.000237598	12	76419227	76427712	PHLDA1	pleckstrin homology-like domain, family A, member 1 [Source:HGNC Symbol;Acc:8933]
ENSG00000206432	0.781063	0.168241	3.44189e-06	0.000237598	18	5882071	5895954	TMEM200C	transmembrane protein 200C [Source:HGNC Symbol;Acc:37208]
ENSG00000133812	0.441883	0.0952117	3.46637e-06	0.000238353	11	9800214	10315754	SBF2	SET binding factor 2 [Source:HGNC Symbol;Acc:2135]
ENSG00000100320	0.475601	0.10255	3.52221e-06	0.000241251	22	36134783	36424473	RBFOX2	RNA binding protein, fox-1 homolog (C, elegans) 2 [Source:HGNC Symbol;Acc:9906]
ENSG00000187527	1.33642	0.288401	3.58829e-06	0.000244824	3	192992579	193096632	ATP13A5	ATPase type 13A5 [Source:HGNC Symbol;Acc:31789]
ENSG00000109805	-1.09196	0.235848	3.65793e-06	0.000247833	4	17812525	17846485	NCAPG	non-SMC condensin I complex, subunit G [Source:HGNC Symbol;Acc:24304]
ENSG00000009413	0.60224	0.130095	3.67044e-06	0.000247833	6	111620234	111804918	REV3L	REV3-like, polymerase (DNA directed), zeta, catalytic subunit [Source:HGNC Symbol;Acc:9968]
ENSG00000113212	0.818595	0.176841	3.67463e-06	0.000247833	5	140552243	140555957	PCDHB7	protocadherin beta 7 [Source:HGNC Symbol;Acc:8692]
ENSG00000144857	0.904406	0.195507	3.72897e-06	0.000250538	3	112929850	113006303	BOC	BOC cell adhesion associated, oncogene regulated [Source:HGNC Symbol;Acc:17173]
ENSG00000106327	-0.890526	0.19293	3.91576e-06	0.000260296	7	100218039	100240402	TFR2	transferrin receptor 2 [Source:HGNC Symbol;Acc:11762]
ENSG00000144485	-0.844233	0.182904	3.91754e-06	0.000260296	2	239146908	239149303	HES6	hes family bHLH transcription factor 6 [Source:HGNC Symbol;Acc:18254]
ENSG00000218537	-0.585731	0.126901	3.91856e-06	0.000260296	22	24236613	24241117	AP000350,4	Uncharacterized protein [Source:UniProtKB/TrEMBL;Acc:B5MCZ7]
ENSG00000165323	1.18619	0.25709	3.95166e-06	0.000260896	11	92085262	92629618	FAT3	FAT atypical cadherin 3 [Source:HGNC Symbol;Acc:23112]
ENSG00000218336	1.12755	0.244395	3.95724e-06	0.000260896	4	183065140	183724177	TENM3	teneurin transmembrane protein 3 [Source:HGNC Symbol;Acc:29944]
ENSG00000183853	0.801666	0.173792	3.97294e-06	0.000260954	1	157963063	158070052	KIRREL	kin of IRRE like (Drosophila) [Source:HGNC Symbol;Acc:15734]
ENSG00000171004	1.17438	0.254782	4.03951e-06	0.00026434	X	131760044	132095423	HS6ST2	heparan sulfate 6-O-sulfotransferase 2 [Source:HGNC Symbol;Acc:19133]
ENSG00000114698	0.666319	0.144693	4.1234e-06	0.000268831	3	145910126	145968966	PLSCR4	phospholipid scramblase 4 [Source:HGNC Symbol;Acc:16497]
ENSG00000168497	1.17472	0.25519	4.15783e-06	0.000270075	2	192699028	192711981	SDPR	serum deprivation response [Source:HGNC Symbol;Acc:10690]
ENSG00000166439	0.277606	0.0603321	4.19863e-06	0.000271722	11	74459913	74553458	RNF169	ring finger protein 169 [Source:HGNC Symbol;Acc:26961]
ENSG00000130224	0.854145	0.185711	4.2384e-06	0.000273291	X	114345185	114468635	LRCH2	leucine-rich repeats and calponin homology (CH) domain containing 2 [Source:HGNC Symbol;Acc:29292]
ENSG00000153823	0.971034	0.21153	4.42122e-06	0.000284039	2	229715242	230136001	PID1	phosphotyrosine interaction domain containing 1 [Source:HGNC Symbol;Acc:26084]
ENSG00000123485	-1.13672	0.247762	4.47637e-06	0.000286449	2	234742062	234763212	HJURP	Holliday junction recognition protein [Source:HGNC Symbol;Acc:25444]
ENSG00000128881	0.435721	0.0949854	4.49128e-06	0.000286449	15	43030932	43213007	TTBK2	tau tubulin kinase 2 [Source:HGNC Symbol;Acc:19141]
ENSG00000185803	-0.477067	0.104057	4.54745e-06	0.000288985	8	145577795	145584932	SLC52A2	solute carrier family 52 (riboflavin transporter), member 2 [Source:HGNC Symbol;Acc:30224]
ENSG00000186193	-0.931811	0.203385	4.61651e-06	0.000292318	9	139956581	139965040	SAPCD2	suppressor APC domain containing 2 [Source:HGNC Symbol;Acc:28055]
ENSG00000158691	0.470707	0.102759	4.63447e-06	0.000292403	6	28346732	28367511	ZSCAN12	zinc finger and SCAN domain containing 12 [Source:HGNC Symbol;Acc:13172]
ENSG00000125629	0.322586	0.0704545	4.68018e-06	0.000294233	2	118846028	118868573	INSIG2	insulin induced gene 2 [Source:HGNC Symbol;Acc:20452]
ENSG00000179094	1.06806	0.233315	4.69955e-06	0.000294399	17	8043790	8059824	PER1	period circadian clock 1 [Source:HGNC Symbol;Acc:8845]
ENSG00000085511	0.343172	0.0750079	4.7588e-06	0.000297054	6	161412759	161538417	MAP3K4	mitogen-activated protein kinase kinase kinase 4 [Source:HGNC Symbol;Acc:6856]
ENSG00000168077	0.883277	0.193391	4.94001e-06	0.000307276	8	27491385	27534293	SCARA3	scavenger receptor class A, member 3 [Source:HGNC Symbol;Acc:19000]
ENSG00000166250	0.827852	0.181346	4.99417e-06	0.000309551	11	122943035	123065989	CLMP	CXADR-like membrane protein [Source:HGNC Symbol;Acc:24039]
ENSG00000171016	0.836012	0.183177	5.01996e-06	0.000310057	15	55831088	55881145	PYGO1	pygopus family PHD finger 1 [Source:HGNC Symbol;Acc:30256]
ENSG00000128311	-0.432669	0.0948784	5.10947e-06	0.000314483	22	37406900	37415681	TST	thiosulfate sulfurtransferase (rhodanese) [Source:HGNC Symbol;Acc:12388]
ENSG00000128918	1.02368	0.224659	5.1993e-06	0.000318897	15	58245622	58790065	ALDH1A2	aldehyde dehydrogenase 1 family, member A2 [Source:HGNC Symbol;Acc:15472]
ENSG00000100505	1.17219	0.257316	5.22701e-06	0.000319483	14	51441980	51562779	TRIM9	tripartite motif containing 9 [Source:HGNC Symbol;Acc:16288]
ENSG00000010818	0.632685	0.138951	5.28145e-06	0.000319613	6	143072604	143266338	HIVEP2	human immunodeficiency virus type I enhancer binding protein 2 [Source:HGNC Symbol;Acc:4921]
ENSG00000172915	0.623873	0.137021	5.28527e-06	0.000319613	13	35516424	36247159	NBEA	neurobeachin [Source:HGNC Symbol;Acc:7648]
ENSG00000128602	0.611542	0.134325	5.29647e-06	0.000319613	7	128828713	128853386	SMO	smoothened, frizzled family receptor [Source:HGNC Symbol;Acc:11119]
ENSG00000253159	0.763512	0.167714	5.30176e-06	0.000319613	5	140810185	140892546	PCDHGA12	protocadherin gamma subfamily A, 12 [Source:HGNC Symbol;Acc:8699]
ENSG00000140285	1.03443	0.227338	5.35996e-06	0.000322019	15	49715293	49780972	FGF7	fibroblast growth factor 7 [Source:HGNC Symbol;Acc:3685]
ENSG00000135451	-1.12416	0.247114	5.38619e-06	0.000322494	12	49717019	49725514	TROAP	trophinin associated protein [Source:HGNC Symbol;Acc:12327]
ENSG00000053254	0.522015	0.1149	5.54015e-06	0.000330587	14	89591215	90085493	FOXN3	forkhead box N3 [Source:HGNC Symbol;Acc:1928]
ENSG00000183648	-0.384248	0.0846505	5.64604e-06	0.000335768	14	92582466	92588261	NDUFB1	NADH dehydrogenase (ubiquinone) 1 beta subcomplex, 1, 7kDa [Source:HGNC Symbol;Acc:7695]
ENSG00000168916	0.871283	0.192129	5.76312e-06	0.000339827	5	123972608	124084500	ZNF608	zinc finger protein 608 [Source:HGNC Symbol;Acc:29238]
ENSG00000120885	0.950261	0.209562	5.7737e-06	0.000339827	8	27454434	27472548	CLU	clusterin [Source:HGNC Symbol;Acc:2095]
ENSG00000103319	0.265119	0.0584747	5.79034e-06	0.000339827	16	22217603	22298554	EEF2K	eukaryotic elongation factor-2 kinase [Source:HGNC Symbol;Acc:24615]
ENSG00000122691	1.07592	0.237307	5.79152e-06	0.000339827	7	19060614	19157295	TWIST1	twist family bHLH transcription factor 1 [Source:HGNC Symbol;Acc:12428]
ENSG00000177694	0.503992	0.111223	5.86099e-06	0.000342761	3	174156363	175523428	NAALADL2	N-acetylated alpha-linked acidic dipeptidase-like 2 [Source:HGNC Symbol;Acc:23219]
ENSG00000172183	-0.568028	0.125379	5.8845e-06	0.000342996	15	89179384	89199714	ISG20	interferon stimulated exonuclease gene 20kDa [Source:HGNC Symbol;Acc:6130]
ENSG00000196963	0.817822	0.180552	5.91027e-06	0.000343361	5	140560980	140565793	PCDHB16	protocadherin beta 16 [Source:HGNC Symbol;Acc:14546]
ENSG00000143344	0.750955	0.166101	6.15226e-06	0.000356244	1	183605220	183897665	RGL1	ral guanine nucleotide dissociation stimulator-like 1 [Source:HGNC Symbol;Acc:30281]
ENSG00000111665	-1.09327	0.241935	6.21787e-06	0.000358863	12	6953957	6961230	CDCA3	cell division cycle associated 3 [Source:HGNC Symbol;Acc:14624]
ENSG00000168807	0.533551	0.118288	6.46398e-06	0.000371848	16	69221032	69342955	SNTB2	syntrophin, beta 2 (dystrophin-associated protein A1, 59kDa, basic component 2) [Source:HGNC Symbol;Acc:11169]
ENSG00000150457	0.684208	0.15174	6.51084e-06	0.000373085	13	21547171	21635686	LATS2	large tumor suppressor kinase 2 [Source:HGNC Symbol;Acc:6515]
ENSG00000104888	1.01141	0.224332	6.52787e-06	0.000373085	19	49932658	49945617	SLC17A7	solute carrier family 17 (vesicular glutamate transporter), member 7 [Source:HGNC Symbol;Acc:16704]
ENSG00000161800	-0.798041	0.177036	6.55052e-06	0.000373168	12	50370706	50426919	RACGAP1	Rac GTPase activating protein 1 [Source:HGNC Symbol;Acc:9804]
ENSG00000268913	-0.896608	0.199016	6.63075e-06	0.00037652	19	38822274	38822716	AC026806,2
ENSG00000100490	0.693502	0.154254	6.92927e-06	0.000392205	14	50796310	50883179	CDKL1	cyclin-dependent kinase-like 1 (CDC2-related kinase) [Source:HGNC Symbol;Acc:1781]
ENSG00000148737	0.609839	0.135668	6.95428e-06	0.00039236	10	114710009	114927437	TCF7L2	transcription factor 7-like 2 (T-cell specific, HMG-box) [Source:HGNC Symbol;Acc:11641]
ENSG00000156103	0.924618	0.205971	7.15325e-06	0.000400662	8	89044237	89340254	MMP16	matrix metallopeptidase 16 (membrane-inserted) [Source:HGNC Symbol;Acc:7162]
ENSG00000138738	0.716791	0.159712	7.18921e-06	0.000400662	4	121606074	121844025	PRDM5	PR domain containing 5 [Source:HGNC Symbol;Acc:9349]
ENSG00000124343	0.999975	0.222826	7.19976e-06	0.000400662	X	2670091	2734539	XG	Xg blood group [Source:HGNC Symbol;Acc:12806]
ENSG00000174705	0.684491	0.152534	7.2073e-06	0.000400662	5	171752185	171881527	SH3PXD2B	SH3 and PX domains 2B [Source:HGNC Symbol;Acc:29242]
ENSG00000249346	-1.30342	0.290508	7.23413e-06	0.000400662	6	33835283	33864691	LINC01016	long intergenic non-protein coding RNA 1016 [Source:HGNC Symbol;Acc:48991]
ENSG00000170153	0.840471	0.18733	7.238e-06	0.000400662	4	141780961	142134031	RNF150	ring finger protein 150 [Source:HGNC Symbol;Acc:23138]
ENSG00000108352	-0.935201	0.20887	7.55492e-06	0.000415915	17	38333263	38351908	RAPGEFL1	Rap guanine nucleotide exchange factor (GEF)-like 1 [Source:HGNC Symbol;Acc:17428]
ENSG00000073756	1.23226	0.275285	7.59389e-06	0.000415915	1	186640923	186649559	PTGS2	prostaglandin-endoperoxide synthase 2 (prostaglandin G/H synthase and cyclooxygenase) [Source:HGNC Symbol;Acc:9605]
ENSG00000188133	1.33347	0.29791	7.60231e-06	0.000415915	9	32783497	32787397	TMEM215	transmembrane protein 215 [Source:HGNC Symbol;Acc:33816]
ENSG00000142945	-0.959683	0.21441	7.60806e-06	0.000415915	1	45205490	45233439	KIF2C	kinesin family member 2C [Source:HGNC Symbol;Acc:6393]
ENSG00000129951	-1.05163	0.235005	7.64375e-06	0.000416573	19	812518	821967	LPPR3	hsa-mir-3187 [Source:miRBase;Acc:MI0014231]
ENSG00000162999	0.477686	0.106837	7.77958e-06	0.000422666	2	183943287	183964733	DUSP19	dual specificity phosphatase 19 [Source:HGNC Symbol;Acc:18894]
ENSG00000105696	1.02284	0.228831	7.82726e-06	0.000423949	19	18718240	18731849	TMEM59L	transmembrane protein 59-like [Source:HGNC Symbol;Acc:13237]
ENSG00000064961	-0.314573	0.0704392	7.97399e-06	0.000430571	19	3572775	3579086	HMG20B	high mobility group 20B [Source:HGNC Symbol;Acc:5002]
ENSG00000237649	-1.0391	0.232739	8.01916e-06	0.000431686	6	33359313	33377701	KIFC1	kinesin family member C1 [Source:HGNC Symbol;Acc:6389]
ENSG00000170734	0.462299	0.103573	8.06345e-06	0.000432747	6	43543887	43586701	POLH	polymerase (DNA directed), eta [Source:HGNC Symbol;Acc:9181]
ENSG00000178662	1.02228	0.229077	8.0969e-06	0.000433221	2	166326157	166545917	CSRNP3	cysteine-serine-rich nuclear protein 3 [Source:HGNC Symbol;Acc:30729]
ENSG00000196549	0.926563	0.207723	8.17441e-06	0.000436043	3	154741913	154901497	MME	membrane metallo-endopeptidase [Source:HGNC Symbol;Acc:7154]
ENSG00000085265	1.17417	0.263414	8.2915e-06	0.000440952	9	137801431	137809809	FCN1	ficolin (collagen/fibrinogen domain containing) 1 [Source:HGNC Symbol;Acc:3623]
ENSG00000164023	0.834787	0.187307	8.31967e-06	0.000441118	4	108745719	108836203	SGMS2	sphingomyelin synthase 2 [Source:HGNC Symbol;Acc:28395]
ENSG00000183856	-1.13473	0.254696	8.38013e-06	0.000442305	1	156495197	156542396	IQGAP3	IQ motif containing GTPase activating protein 3 [Source:HGNC Symbol;Acc:20669]
ENSG00000130770	-0.378109	0.0849005	8.44597e-06	0.000442305	1	28562620	28573417	ATPIF1	ATPase inhibitory factor 1 [Source:HGNC Symbol;Acc:871]
ENSG00000131018	0.789224	0.177212	8.44615e-06	0.000442305	6	152442819	152958936	SYNE1	spectrin repeat containing, nuclear envelope 1 [Source:HGNC Symbol;Acc:17089]
ENSG00000253731	0.766985	0.17222	8.4476e-06	0.000442305	5	140753651	140892546	PCDHGA6	protocadherin gamma subfamily A, 6 [Source:HGNC Symbol;Acc:8704]
ENSG00000175928	1.12605	0.252875	8.4677e-06	0.000442305	3	3841121	3889387	LRRN1	leucine rich repeat neuronal 1 [Source:HGNC Symbol;Acc:20980]
ENSG00000164045	-0.991951	0.222839	8.53007e-06	0.000444245	3	48198636	48229892	CDC25A	cell division cycle 25A [Source:HGNC Symbol;Acc:1725]
ENSG00000253910	0.692828	0.155993	8.93711e-06	0.000464071	5	140739703	140892546	PCDHGB2	protocadherin gamma subfamily B, 2 [Source:HGNC Symbol;Acc:8709]
ENSG00000188229	-0.63144	0.14223	9.01346e-06	0.000466659	9	140135665	140138159	TUBB4B	tubulin, beta 4B class IVb [Source:HGNC Symbol;Acc:20771]
ENSG00000076321	0.282922	0.0637668	9.12931e-06	0.00047127	1	173684080	173755840	KLHL20	kelch-like family member 20 [Source:HGNC Symbol;Acc:25056]
ENSG00000136531	1.19659	0.269889	9.2654e-06	0.000476897	2	166095912	166248818	SCN2A	sodium channel, voltage-gated, type II, alpha subunit [Source:HGNC Symbol;Acc:10588]
ENSG00000007968	-1.0946	0.247027	9.37548e-06	0.000481156	1	23832922	23857712	E2F2	E2F transcription factor 2 [Source:HGNC Symbol;Acc:3114]
ENSG00000172201	1.07838	0.243454	9.44528e-06	0.000483329	6	19837617	19840915	ID4	inhibitor of DNA binding 4, dominant negative helix-loop-helix protein [Source:HGNC Symbol;Acc:5363]
ENSG00000105926	0.566682	0.128067	9.64892e-06	0.000491883	7	24612887	24733812	MPP6	membrane protein, palmitoylated 6 (MAGUK p55 subfamily member 6) [Source:HGNC Symbol;Acc:18167]
ENSG00000107554	0.606942	0.137185	9.67718e-06	0.000491883	10	101635334	101769676	DNMBP	dynamin binding protein [Source:HGNC Symbol;Acc:30373]
ENSG00000163297	0.695808	0.157286	9.69627e-06	0.000491883	4	80822303	81046608	ANTXR2	anthrax toxin receptor 2 [Source:HGNC Symbol;Acc:21732]
ENSG00000120162	0.662698	0.149856	9.76829e-06	0.000494112	9	27325207	27529779	MOB3B	MOB kinase activator 3B [Source:HGNC Symbol;Acc:23825]
ENSG00000075218	-1.02895	0.232815	9.8886e-06	0.000498765	22	46692638	46726707	GTSE1	G-2 and S-phase expressed 1 [Source:HGNC Symbol;Acc:13698]
ENSG00000122042	0.355202	0.0803889	9.93661e-06	0.000499755	13	30338508	30424821	UBL3	ubiquitin-like 3 [Source:HGNC Symbol;Acc:12504]
ENSG00000173258	0.750245	0.169906	1.00702e-05	0.000504457	9	114287439	114340124	ZNF483	zinc finger protein 483 [Source:HGNC Symbol;Acc:23384]
ENSG00000112697	0.438615	0.0993401	1.00874e-05	0.000504457	6	75962640	75994684	TMEM30A	transmembrane protein 30A [Source:HGNC Symbol;Acc:16667]
ENSG00000120278	0.639765	0.144959	1.01748e-05	0.000507388	6	150920999	151164799	PLEKHG1	pleckstrin homology domain containing, family G (with RhoGef domain) member 1 [Source:HGNC Symbol;Acc:20884]
ENSG00000125845	1.0994	0.249261	1.03062e-05	0.000511458	20	6748311	6760927	BMP2	bone morphogenetic protein 2 [Source:HGNC Symbol;Acc:1069]
ENSG00000183166	1.32423	0.300247	1.03146e-05	0.000511458	7	71244476	71912136	CALN1	calneuron 1 [Source:HGNC Symbol;Acc:13248]
ENSG00000259976	0.74102	0.168167	1.05072e-05	0.000519545	3	114033348	114035026	RP11-553L6,5
ENSG00000237125	0.992914	0.225437	1.06077e-05	0.000523048	4	174448421	174512475	HAND2-AS1	HAND2 antisense RNA 1 (head to head) [Source:HGNC Symbol;Acc:48872]
ENSG00000089351	-0.228926	0.0519918	1.06707e-05	0.000524681	19	35485688	35517375	GRAMD1A	GRAM domain containing 1A [Source:HGNC Symbol;Acc:29305]
ENSG00000173175	1.1285	0.256366	1.07307e-05	0.000526161	3	123001143	123168605	ADCY5	adenylate cyclase 5 [Source:HGNC Symbol;Acc:236]
ENSG00000143126	-0.745493	0.169459	1.08625e-05	0.000531144	1	109792641	109818372	CELSR2	cadherin, EGF LAG seven-pass G-type receptor 2 [Source:HGNC Symbol;Acc:3231]
ENSG00000075702	-0.938085	0.213293	1.09198e-05	0.000532469	19	36545783	36596008	WDR62	WD repeat domain 62 [Source:HGNC Symbol;Acc:24502]
ENSG00000197959	0.780042	0.177607	1.12338e-05	0.000546267	1	171810621	172387606	DNM3	dynamin 3 [Source:HGNC Symbol;Acc:29125]
ENSG00000198055	-0.331612	0.0755376	1.13333e-05	0.000548978	5	176830205	176869902	GRK6	G protein-coupled receptor kinase 6 [Source:HGNC Symbol;Acc:4545]
ENSG00000162909	0.430301	0.0980361	1.13766e-05	0.000548978	1	223889295	223963720	CAPN2	calpain 2, (m/II) large subunit [Source:HGNC Symbol;Acc:1479]
ENSG00000078668	-0.386291	0.0880118	1.13831e-05	0.000548978	8	42249142	42263415	VDAC3	voltage-dependent anion channel 3 [Source:HGNC Symbol;Acc:12674]
ENSG00000158301	0.438442	0.10014	1.19606e-05	0.000575255	X	101967104	101973607	GPRASP2	G protein-coupled receptor associated sorting protein 2 [Source:HGNC Symbol;Acc:25169]
ENSG00000164611	-0.984506	0.225049	1.2164e-05	0.000582967	5	159848829	159855748	PTTG1	pituitary tumor-transforming 1 [Source:HGNC Symbol;Acc:9690]
ENSG00000117399	-1.04217	0.238253	1.21872e-05	0.000582967	1	43824626	43828874	CDC20	cell division cycle 20 [Source:HGNC Symbol;Acc:1723]
ENSG00000188486	-0.698476	0.159769	1.23239e-05	0.000587906	11	118964564	118966177	H2AFX	H2A histone family, member X [Source:HGNC Symbol;Acc:4739]
ENSG00000153246	0.526609	0.120551	1.252e-05	0.000595646	2	160788519	160919121	PLA2R1	phospholipase A2 receptor 1, 180kDa [Source:HGNC Symbol;Acc:9042]
ENSG00000163359	1.0199	0.233632	1.26893e-05	0.000602076	2	238232646	238323018	COL6A3	collagen, type VI, alpha 3 [Source:HGNC Symbol;Acc:2213]
ENSG00000164484	0.862755	0.197699	1.2772e-05	0.000604369	6	130686879	130764208	TMEM200A	transmembrane protein 200A [Source:HGNC Symbol;Acc:21075]
ENSG00000182175	0.918498	0.210562	1.28811e-05	0.000607899	15	93586636	93632433	RGMA	repulsive guidance molecule family member a [Source:HGNC Symbol;Acc:30308]
ENSG00000143228	-1.01959	0.234104	1.32908e-05	0.000625069	1	163236366	163325554	NUF2	NUF2, NDC80 kinetochore complex component [Source:HGNC Symbol;Acc:14621]
ENSG00000111262	1.21002	0.277888	1.3346e-05	0.000625069	12	5019071	5040527	KCNA1	potassium voltage-gated channel, shaker-related subfamily, member 1 (episodic ataxia with myokymia) [Source:HGNC Symbol;Acc:6218]
ENSG00000166851	-0.963835	0.221354	1.33515e-05	0.000625069	16	23688977	23701688	PLK1	polo-like kinase 1 [Source:HGNC Symbol;Acc:9077]
ENSG00000069702	0.79446	0.182484	1.33929e-05	0.000625344	1	92145902	92371892	TGFBR3	transforming growth factor, beta receptor III [Source:HGNC Symbol;Acc:11774]
ENSG00000134569	0.805652	0.185152	1.35328e-05	0.000630206	11	46878419	46940193	LRP4	low density lipoprotein receptor-related protein 4 [Source:HGNC Symbol;Acc:6696]
ENSG00000147255	-1.2956	0.297999	1.37592e-05	0.00063906	X	130407480	130533677	IGSF1	immunoglobulin superfamily, member 1 [Source:HGNC Symbol;Acc:5948]
ENSG00000074527	0.784139	0.180649	1.42044e-05	0.000657999	12	96051583	96184930	NTN4	netrin 4 [Source:HGNC Symbol;Acc:13658]
ENSG00000174307	0.813693	0.187486	1.42466e-05	0.000658225	1	201434620	201438365	PHLDA3	pleckstrin homology-like domain, family A, member 3 [Source:HGNC Symbol;Acc:8934]
ENSG00000123473	-0.745967	0.172126	1.46527e-05	0.000675212	1	47715811	47779819	STIL	SCL/TAL1 interrupting locus [Source:HGNC Symbol;Acc:10879]
ENSG00000160446	-0.517385	0.119464	1.48501e-05	0.000681771	9	131483148	131486406	ZDHHC12	zinc finger, DHHC-type containing 12 [Source:HGNC Symbol;Acc:19159]
ENSG00000162772	1.1647	0.268948	1.48725e-05	0.000681771	1	212738676	212794119	ATF3	activating transcription factor 3 [Source:HGNC Symbol;Acc:785]
ENSG00000100162	-1.04613	0.241621	1.49365e-05	0.000682929	22	42334725	42343168	CENPM	centromere protein M [Source:HGNC Symbol;Acc:18352]
ENSG00000142892	0.290965	0.0672149	1.49875e-05	0.000683364	1	77554675	77685115	PIGK	phosphatidylinositol glycan anchor biosynthesis, class K [Source:HGNC Symbol;Acc:8965]
ENSG00000254245	0.925245	0.213764	1.50237e-05	0.000683364	5	140723601	140892546	PCDHGA3	protocadherin gamma subfamily A, 3 [Source:HGNC Symbol;Acc:8701]
ENSG00000118263	0.638013	0.147721	1.56703e-05	0.00071094	2	207938861	208031991	KLF7	Kruppel-like factor 7 (ubiquitous) [Source:HGNC Symbol;Acc:6350]
ENSG00000136141	0.391736	0.0907268	1.57622e-05	0.000711324	13	47127303	47327175	LRCH1	leucine-rich repeats and calponin homology (CH) domain containing 1 [Source:HGNC Symbol;Acc:20309]
ENSG00000076944	-0.422183	0.097785	1.57835e-05	0.000711324	19	7701767	7712759	STXBP2	syntaxin binding protein 2 [Source:HGNC Symbol;Acc:11445]
ENSG00000137804	-1.05723	0.244886	1.58e-05	0.000711324	15	41624892	41673248	NUSAP1	nucleolar and spindle associated protein 1 [Source:HGNC Symbol;Acc:18538]
ENSG00000178031	0.905892	0.20999	1.60346e-05	0.000720045	9	18473892	18910948	ADAMTSL1	ADAMTS-like 1 [Source:HGNC Symbol;Acc:14632]
ENSG00000128606	1.01097	0.234466	1.61929e-05	0.000725296	7	102553438	102585396	LRRC17	leucine rich repeat containing 17 [Source:HGNC Symbol;Acc:16895]
ENSG00000132837	0.738056	0.171193	1.6234e-05	0.000725296	5	78293438	78531861	DMGDH	dimethylglycine dehydrogenase [Source:HGNC Symbol;Acc:24475]
ENSG00000143196	0.966662	0.224385	1.64698e-05	0.000733967	1	168664697	168698502	DPT	dermatopontin [Source:HGNC Symbol;Acc:3011]
ENSG00000156052	0.261904	0.0608194	1.66035e-05	0.000738061	9	80331003	80646374	GNAQ	guanine nucleotide binding protein (G protein), q polypeptide [Source:HGNC Symbol;Acc:4390]
ENSG00000004478	-0.652224	0.151838	1.7429e-05	0.000772801	12	2904119	2914576	FKBP4	FK506 binding protein 4, 59kDa [Source:HGNC Symbol;Acc:3720]
ENSG00000074047	0.842644	0.196472	1.79581e-05	0.000792611	2	121493199	121750229	GLI2	GLI family zinc finger 2 [Source:HGNC Symbol;Acc:4318]
ENSG00000173905	0.546895	0.127518	1.79658e-05	0.000792611	3	167726465	167813763	GOLIM4	golgi integral membrane protein 4 [Source:HGNC Symbol;Acc:15448]
ENSG00000130695	-0.475711	0.110942	1.80357e-05	0.000793704	1	26560691	26605299	CEP85	centrosomal protein 85kDa [Source:HGNC Symbol;Acc:25309]
ENSG00000186318	0.585269	0.13659	1.82859e-05	0.000802588	11	117156402	117186975	BACE1	beta-site APP-cleaving enzyme 1 [Source:HGNC Symbol;Acc:933]
ENSG00000213347	-0.677282	0.158083	1.83287e-05	0.000802588	5	176728462	176739758	MXD3	MAX dimerization protein 3 [Source:HGNC Symbol;Acc:14008]
ENSG00000212719	0.680356	0.158838	1.84122e-05	0.000804243	17	21428051	21477722	C17orf51	chromosome 17 open reading frame 51 [Source:HGNC Symbol;Acc:27904]
ENSG00000146670	-1.0333	0.241295	1.84974e-05	0.000805966	11	64833772	64851636	CDCA5	cell division cycle associated 5 [Source:HGNC Symbol;Acc:14626]
ENSG00000131747	-1.12805	0.263508	1.86165e-05	0.00080915	17	38544768	38574202	TOP2A	topoisomerase (DNA) II alpha 170kDa [Source:HGNC Symbol;Acc:11989]
ENSG00000024526	-1.03313	0.241397	1.87053e-05	0.000811009	1	68939835	68962904	DEPDC1	DEP domain containing 1 [Source:HGNC Symbol;Acc:22949]
ENSG00000213024	-0.187688	0.0438957	1.90486e-05	0.000820472	19	50410082	50433020	NUP62	nucleoporin 62kDa [Source:HGNC Symbol;Acc:8066]
ENSG00000145147	0.844078	0.197411	1.90503e-05	0.000820472	4	20254883	20622184	SLIT2	slit homolog 2 (Drosophila) [Source:HGNC Symbol;Acc:11086]
ENSG00000235436	-1.08058	0.252733	1.90634e-05	0.000820472	7	89748714	89754914	DPY19L2P4	DPY19L2 pseudogene 4 [Source:HGNC Symbol;Acc:22176]
ENSG00000267751	-0.883659	0.206763	1.92181e-05	0.000825113	19	567212	572215	AC009005,2
ENSG00000172817	0.681483	0.159532	1.93937e-05	0.000827652	8	65500320	65711318	CYP7B1	cytochrome P450, family 7, subfamily B, polypeptide 1 [Source:HGNC Symbol;Acc:2652]
ENSG00000197121	0.600629	0.140612	1.94138e-05	0.000827652	2	197697728	197792520	PGAP1	post-GPI attachment to proteins 1 [Source:HGNC Symbol;Acc:25712]
ENSG00000188215	0.580988	0.136016	1.94183e-05	0.000827652	16	20866247	20911706	DCUN1D3	DCN1, defective in cullin neddylation 1, domain containing 3 [Source:HGNC Symbol;Acc:28734]
ENSG00000138640	0.604491	0.141569	1.95539e-05	0.000831419	4	89647106	90032549	FAM13A	family with sequence similarity 13, member A [Source:HGNC Symbol;Acc:19367]
ENSG00000186792	-0.577335	0.135357	1.99648e-05	0.000846845	3	50330262	50336899	HYAL3	hyaluronoglucosaminidase 3 [Source:HGNC Symbol;Acc:5322]
ENSG00000104886	-0.392343	0.0920065	2.00534e-05	0.000848559	19	2230002	2237703	PLEKHJ1	pleckstrin homology domain containing, family J member 1 [Source:HGNC Symbol;Acc:18211]
ENSG00000130772	-0.311038	0.0729552	2.01327e-05	0.000849871	1	28655513	28662476	MED18	mediator complex subunit 18 [Source:HGNC Symbol;Acc:25944]
ENSG00000111206	-1.05915	0.248502	2.02477e-05	0.00085183	12	2966847	2986206	FOXM1	forkhead box M1 [Source:HGNC Symbol;Acc:3818]
ENSG00000170312	-1.05299	0.247075	2.02759e-05	0.00085183	10	62538089	62554610	CDK1	cyclin-dependent kinase 1 [Source:HGNC Symbol;Acc:1722]
ENSG00000130340	0.494414	0.116026	2.03285e-05	0.000852006	6	158244296	158366109	SNX9	sorting nexin 9 [Source:HGNC Symbol;Acc:14973]
ENSG00000103852	0.455035	0.106811	2.04268e-05	0.000854091	15	99676528	99791428	TTC23	tetratricopeptide repeat domain 23 [Source:HGNC Symbol;Acc:25730]
ENSG00000256043	0.411748	0.0966675	2.04952e-05	0.000854922	4	156845270	156875069	CTSO	cathepsin O [Source:HGNC Symbol;Acc:2542]
ENSG00000114019	0.634774	0.149119	2.07354e-05	0.000862896	3	134074716	134094321	AMOTL2	angiomotin like 2 [Source:HGNC Symbol;Acc:17812]
ENSG00000080986	-0.97226	0.228473	2.08605e-05	0.000866053	18	2571510	2616634	NDC80	NDC80 kinetochore complex component [Source:HGNC Symbol;Acc:16909]
ENSG00000160957	-0.802112	0.18855	2.09885e-05	0.000869317	8	145736667	145743229	RECQL4	RecQ protein-like 4 [Source:HGNC Symbol;Acc:9949]
ENSG00000100154	0.712749	0.167606	2.11384e-05	0.000870444	22	28374004	29075853	TTC28	tetratricopeptide repeat domain 28 [Source:HGNC Symbol;Acc:29179]
ENSG00000136052	0.632125	0.148654	2.11571e-05	0.000870444	12	105196331	105352522	SLC41A2	solute carrier family 41 (magnesium transporter), member 2 [Source:HGNC Symbol;Acc:31045]
ENSG00000146757	-0.695619	0.163589	2.1164e-05	0.000870444	7	64838712	64866038	ZNF92	zinc finger protein 92 [Source:HGNC Symbol;Acc:13168]
ENSG00000147123	-0.392517	0.0923472	2.13337e-05	0.000875378	X	47001615	47004903	NDUFB11	NADH dehydrogenase (ubiquinone) 1 beta subcomplex, 11, 17,3kDa [Source:HGNC Symbol;Acc:20372]
ENSG00000166508	-0.470553	0.110739	2.14515e-05	0.000878163	7	99690351	99699563	MCM7	minichromosome maintenance complex component 7 [Source:HGNC Symbol;Acc:6950]
ENSG00000130595	1.06391	0.250438	2.15486e-05	0.000880091	11	1940792	1959936	TNNT3	troponin T type 3 (skeletal, fast) [Source:HGNC Symbol;Acc:11950]
ENSG00000153012	0.805747	0.18977	2.17698e-05	0.00088707	4	25000469	25032501	LGI2	leucine-rich repeat LGI family, member 2 [Source:HGNC Symbol;Acc:18710]
ENSG00000172590	-0.344936	0.0813034	2.20968e-05	0.000898315	14	23299088	23304246	MRPL52	mitochondrial ribosomal protein L52 [Source:HGNC Symbol;Acc:16655]
ENSG00000127561	-0.723413	0.170575	2.22506e-05	0.000902481	16	2039661	2044276	SYNGR3	synaptogyrin 3 [Source:HGNC Symbol;Acc:11501]
ENSG00000142156	0.889044	0.209668	2.23276e-05	0.000903522	21	47401651	47424964	COL6A1	collagen, type VI, alpha 1 [Source:HGNC Symbol;Acc:2211]
ENSG00000125454	-0.498308	0.117558	2.24693e-05	0.000904017	17	73269073	73285591	SLC25A19	solute carrier family 25 (mitochondrial thiamine pyrophosphate carrier), member 19 [Source:HGNC Symbol;Acc:14409]
ENSG00000175063	-1.10171	0.259911	2.24714e-05	0.000904017	20	44441215	44445596	UBE2C	ubiquitin-conjugating enzyme E2C [Source:HGNC Symbol;Acc:15937]
ENSG00000136546	0.992867	0.234245	2.24939e-05	0.000904017	2	167260083	167350757	SCN7A	sodium channel, voltage-gated, type VII, alpha subunit [Source:HGNC Symbol;Acc:10594]
ENSG00000196262	-0.458353	0.108235	2.28772e-05	0.00091475	7	44836279	44864163	PPIA	peptidylprolyl isomerase A (cyclophilin A) [Source:HGNC Symbol;Acc:9253]
ENSG00000063241	-0.413444	0.0976315	2.2881e-05	0.00091475	19	55964352	55973710	ISOC2	isochorismatase domain containing 2 [Source:HGNC Symbol;Acc:26278]
ENSG00000168393	-0.496071	0.117174	2.29957e-05	0.00091475	2	242615157	242626406	DTYMK	deoxythymidylate kinase (thymidylate kinase) [Source:HGNC Symbol;Acc:3061]
ENSG00000143995	0.702775	0.166015	2.30376e-05	0.00091475	2	66660584	66801001	MEIS1	Meis homeobox 1 [Source:HGNC Symbol;Acc:7000]
ENSG00000133083	0.809595	0.191255	2.30531e-05	0.00091475	13	36345478	36705443	DCLK1	doublecortin-like kinase 1 [Source:HGNC Symbol;Acc:2700]
ENSG00000186310	0.829996	0.196084	2.30727e-05	0.00091475	X	92925929	92928567	NAP1L3	nucleosome assembly protein 1-like 3 [Source:HGNC Symbol;Acc:7639]
ENSG00000079462	-0.648943	0.153384	2.32825e-05	0.000920991	19	42801185	42807698	PAFAH1B3	platelet-activating factor acetylhydrolase 1b, catalytic subunit 3 (29kDa) [Source:HGNC Symbol;Acc:8576]
ENSG00000164649	-0.485353	0.114747	2.33938e-05	0.000923319	7	21940518	21985702	CDCA7L	cell division cycle associated 7-like [Source:HGNC Symbol;Acc:30777]
ENSG00000013306	-0.388356	0.0918565	2.35931e-05	0.000929104	17	42396993	42402238	SLC25A39	solute carrier family 25, member 39 [Source:HGNC Symbol;Acc:24279]
ENSG00000146373	0.552929	0.130899	2.39893e-05	0.000942599	6	125283691	125413779	RNF217	ring finger protein 217 [Source:HGNC Symbol;Acc:21487]
ENSG00000134690	-0.842258	0.19955	2.43449e-05	0.000954441	1	38158090	38175391	CDCA8	cell division cycle associated 8 [Source:HGNC Symbol;Acc:14629]
ENSG00000163661	1.13128	0.268463	2.51008e-05	0.000981889	3	157154578	157161417	PTX3	pentraxin 3, long [Source:HGNC Symbol;Acc:9692]
ENSG00000168913	-0.939335	0.222975	2.52306e-05	0.000984777	9	34521038	34523039	ENHO	energy homeostasis associated [Source:HGNC Symbol;Acc:24838]
ENSG00000169992	0.47728	0.113429	2.57916e-05	0.00100445	17	7308193	7323179	NLGN2	neuroligin 2 [Source:HGNC Symbol;Acc:14290]
ENSG00000162616	0.570429	0.135583	2.58535e-05	0.00100464	1	78444859	78483648	DNAJB4	DnaJ (Hsp40) homolog, subfamily B, member 4 [Source:HGNC Symbol;Acc:14886]
ENSG00000101955	0.850962	0.202314	2.59774e-05	0.00100531	X	38008589	38080696	SRPX	sushi-repeat containing protein, X-linked [Source:HGNC Symbol;Acc:11309]
ENSG00000170836	0.476511	0.113291	2.59852e-05	0.00100531	17	58677544	58741849	PPM1D	protein phosphatase, Mg2+/Mn2+ dependent, 1D [Source:HGNC Symbol;Acc:9277]
ENSG00000137648	-1.09705	0.260946	2.62095e-05	0.00101177	11	117947753	117992605	TMPRSS4	transmembrane protease, serine 4 [Source:HGNC Symbol;Acc:11878]
ENSG00000088756	0.94983	0.226244	2.68969e-05	0.00103603	18	6729717	6915715	ARHGAP28	Rho GTPase activating protein 28 [Source:HGNC Symbol;Acc:25509]
ENSG00000163600	-0.997695	0.237738	2.70937e-05	0.00104133	2	204801471	204826300	ICOS	inducible T-cell co-stimulator [Source:HGNC Symbol;Acc:5351]
ENSG00000020181	0.823339	0.196305	2.73867e-05	0.00104771	8	37641709	37702414	GPR124	G protein-coupled receptor 124 [Source:HGNC Symbol;Acc:17849]
ENSG00000155011	0.986734	0.235277	2.74171e-05	0.00104771	4	107842959	108204963	DKK2	dickkopf WNT signaling pathway inhibitor 2 [Source:HGNC Symbol;Acc:2892]
ENSG00000125827	0.335443	0.0799865	2.74381e-05	0.00104771	20	7957995	8000476	TMX4	thioredoxin-related transmembrane protein 4 [Source:HGNC Symbol;Acc:25237]
ENSG00000214290	0.796608	0.19002	2.7622e-05	0.00105244	11	111169565	111179460	COLCA2	colorectal cancer associated 2 [Source:HGNC Symbol;Acc:26978]
ENSG00000111962	0.692328	0.165325	2.81816e-05	0.00107145	6	149068464	149398126	UST	uronyl-2-sulfotransferase [Source:HGNC Symbol;Acc:17223]
ENSG00000253485	0.88006	0.210211	2.83219e-05	0.00107446	5	140743898	140892546	PCDHGA5	protocadherin gamma subfamily A, 5 [Source:HGNC Symbol;Acc:8703]
ENSG00000164236	0.881147	0.210527	2.84628e-05	0.00107632	5	10564442	10650308	ANKRD33B	ankyrin repeat domain 33B [Source:HGNC Symbol;Acc:35240]
ENSG00000175745	0.962776	0.230044	2.84932e-05	0.00107632	5	92919043	92930321	NR2F1	nuclear receptor subfamily 2, group F, member 1 [Source:HGNC Symbol;Acc:7975]
ENSG00000137807	-0.952572	0.227746	2.88191e-05	0.0010863	15	69706585	69740764	KIF23	kinesin family member 23 [Source:HGNC Symbol;Acc:6392]
ENSG00000163430	0.703106	0.168282	2.93915e-05	0.00110551	3	120111140	120170100	FSTL1	follistatin-like 1 [Source:HGNC Symbol;Acc:3972]
ENSG00000166928	-0.879003	0.210584	2.99135e-05	0.00112275	11	60146003	60185161	MS4A14	membrane-spanning 4-domains, subfamily A, member 14 [Source:HGNC Symbol;Acc:30706]
ENSG00000125352	-0.301692	0.0722865	2.99869e-05	0.00112311	X	119004497	119005791	RNF113A	ring finger protein 113A [Source:HGNC Symbol;Acc:12974]
ENSG00000122952	-0.948402	0.227361	3.02797e-05	0.00113166	10	58116989	58121036	ZWINT	ZW10 interacting kinetochore protein [Source:HGNC Symbol;Acc:13195]
ENSG00000232274	1.02435	0.245801	3.08091e-05	0.00114901	1	143118704	143211070	RP11-782C8,2
ENSG00000159674	0.741644	0.17804	3.10537e-05	0.00115423	4	1160720	1202750	SPON2	spondin 2, extracellular matrix protein [Source:HGNC Symbol;Acc:11253]
ENSG00000168874	1.08485	0.260443	3.10803e-05	0.00115423	2	85978467	86015189	ATOH8	atonal homolog 8 (Drosophila) [Source:HGNC Symbol;Acc:24126]
ENSG00000149554	-0.826789	0.198582	3.13467e-05	0.00116168	11	125495036	125546150	CHEK1	checkpoint kinase 1 [Source:HGNC Symbol;Acc:1925]
ENSG00000105619	-0.361419	0.0868307	3.15002e-05	0.00116491	19	54610320	54619055	TFPT	TCF3 (E2A) fusion partner (in childhood Leukemia) [Source:HGNC Symbol;Acc:13630]
ENSG00000112624	0.319148	0.0768004	3.24508e-05	0.00119755	6	42749765	42836298	GLTSCR1L	GLTSCR1-like [Source:HGNC Symbol;Acc:21111]
ENSG00000073711	0.468005	0.11269	3.28128e-05	0.00120838	3	135684515	135866733	PPP2R3A	protein phosphatase 2, regulatory subunit B'', alpha [Source:HGNC Symbol;Acc:9307]
ENSG00000155760	0.589903	0.142073	3.2944e-05	0.00121067	2	202899310	202903160	FZD7	frizzled family receptor 7 [Source:HGNC Symbol;Acc:4045]
ENSG00000119138	0.876113	0.211151	3.33599e-05	0.00122341	9	72999503	73029540	KLF9	Kruppel-like factor 9 [Source:HGNC Symbol;Acc:1123]
ENSG00000091136	0.64748	0.156079	3.34784e-05	0.00122411	7	107564244	107643700	LAMB1	laminin, beta 1 [Source:HGNC Symbol;Acc:6486]
ENSG00000142627	0.691616	0.166729	3.35182e-05	0.00122411	1	16450832	16482582	EPHA2	EPH receptor A2 [Source:HGNC Symbol;Acc:3386]
ENSG00000129993	-0.631441	0.15229	3.37871e-05	0.00123138	16	88941266	89043612	CBFA2T3	core-binding factor, runt domain, alpha subunit 2; translocated to, 3 [Source:HGNC Symbol;Acc:1537]
ENSG00000139173	0.345529	0.0833581	3.39636e-05	0.00123525	12	44229770	44783545	TMEM117	transmembrane protein 117 [Source:HGNC Symbol;Acc:25308]
ENSG00000182700	0.358044	0.0864412	3.4421e-05	0.00124931	5	139505521	139508391	IGIP	IgA-inducing protein [Source:HGNC Symbol;Acc:33847]
ENSG00000129680	0.656512	0.158583	3.47523e-05	0.0012585	X	135295381	135338641	MAP7D3	MAP7 domain containing 3 [Source:HGNC Symbol;Acc:25742]
ENSG00000107736	0.78221	0.188966	3.48173e-05	0.0012585	10	73156691	73575702	CDH23	cadherin-related 23 [Source:HGNC Symbol;Acc:13733]
ENSG00000171848	-1.04969	0.25369	3.50839e-05	0.00126554	2	10262455	10271545	RRM2	ribonucleotide reductase M2 [Source:HGNC Symbol;Acc:10452]
ENSG00000178184	0.478867	0.115843	3.56899e-05	0.00128476	18	77915115	78005429	PARD6G	par-6 family cell polarity regulator gamma [Source:HGNC Symbol;Acc:16076]
ENSG00000164093	1.01355	0.245228	3.57932e-05	0.00128585	4	111538579	111563279	PITX2	paired-like homeodomain 2 [Source:HGNC Symbol;Acc:9005]
ENSG00000198108	0.756451	0.183078	3.59839e-05	0.00129007	5	129240165	129522327	CHSY3	chondroitin sulfate synthase 3 [Source:HGNC Symbol;Acc:24293]
ENSG00000141759	-0.395391	0.0957057	3.60679e-05	0.00129045	18	77732867	77793949	TXNL4A	thioredoxin-like 4A [Source:HGNC Symbol;Acc:30551]
ENSG00000109466	0.350815	0.0849827	3.65817e-05	0.00130391	4	166128770	166244308	KLHL2	kelch-like family member 2 [Source:HGNC Symbol;Acc:6353]
ENSG00000178538	-0.938661	0.227388	3.65923e-05	0.00130391	8	61099906	61193971	CA8	carbonic anhydrase VIII [Source:HGNC Symbol;Acc:1382]
ENSG00000090863	0.485388	0.117617	3.67755e-05	0.0013078	16	74485856	74641012	GLG1	golgi glycoprotein 1 [Source:HGNC Symbol;Acc:4316]
ENSG00000105011	-1.00984	0.244864	3.72207e-05	0.00132096	19	14230321	14247768	ASF1B	anti-silencing function 1B histone chaperone [Source:HGNC Symbol;Acc:20996]
ENSG00000089685	-1.04996	0.254685	3.74619e-05	0.00132684	17	76210267	76221717	BIRC5	baculoviral IAP repeat containing 5 [Source:HGNC Symbol;Acc:593]
ENSG00000137135	-0.823861	0.19992	3.77319e-05	0.00133373	9	35658872	35675863	ARHGEF39	Rho guanine nucleotide exchange factor (GEF) 39 [Source:HGNC Symbol;Acc:25909]
ENSG00000079102	0.843972	0.204834	3.78422e-05	0.00133441	8	92967203	93115514	RUNX1T1	runt-related transcription factor 1; translocated to, 1 (cyclin D-related) [Source:HGNC Symbol;Acc:1535]
ENSG00000095951	0.530336	0.128725	3.79028e-05	0.00133441	6	12008995	12165232	HIVEP1	human immunodeficiency virus type I enhancer binding protein 1 [Source:HGNC Symbol;Acc:4920]
ENSG00000256616	0.955489	0.232037	3.82459e-05	0.0013438	18	12073231	12076653	RP11-815J4,6
ENSG00000156873	-0.371885	0.0903277	3.83732e-05	0.00134559	16	30759591	30772490	PHKG2	phosphorylase kinase, gamma 2 (testis) [Source:HGNC Symbol;Acc:8931]
ENSG00000075213	0.719709	0.174875	3.8622e-05	0.00135162	7	83585093	84122040	SEMA3A	sema domain, immunoglobulin domain (Ig), short basic domain, secreted, (semaphorin) 3A [Source:HGNC Symbol;Acc:10723]
ENSG00000156273	0.500321	0.121619	3.89147e-05	0.00135916	21	30566392	31003071	BACH1	BTB and CNC homology 1, basic leucine zipper transcription factor 1 [Source:HGNC Symbol;Acc:935]
ENSG00000135862	0.601394	0.146308	3.94841e-05	0.00137508	1	182992595	183114727	LAMC1	laminin, gamma 1 (formerly LAMB2) [Source:HGNC Symbol;Acc:6492]
ENSG00000105509	1.19005	0.289533	3.95267e-05	0.00137508	19	52216365	52227247	HAS1	hyaluronan synthase 1 [Source:HGNC Symbol;Acc:4818]
ENSG00000173517	0.629717	0.153263	3.97841e-05	0.0013813	15	77400471	77712486	PEAK1	pseudopodium-enriched atypical kinase 1 [Source:HGNC Symbol;Acc:29431]
ENSG00000146592	0.869527	0.211789	4.03209e-05	0.00139718	7	28338940	28865511	CREB5	cAMP responsive element binding protein 5 [Source:HGNC Symbol;Acc:16844]
ENSG00000033867	-0.627336	0.152896	4.07768e-05	0.0014102	3	27414214	27525911	SLC4A7	solute carrier family 4, sodium bicarbonate cotransporter, member 7 [Source:HGNC Symbol;Acc:11033]
ENSG00000118922	0.569078	0.138725	4.09218e-05	0.00141098	13	74260226	74708394	KLF12	Kruppel-like factor 12 [Source:HGNC Symbol;Acc:6346]
ENSG00000224689	1.07383	0.261803	4.1016e-05	0.00141098	19	9800600	9811452	ZNF812	zinc finger protein 812 [Source:HGNC Symbol;Acc:33242]
ENSG00000117868	0.301135	0.0734256	4.10959e-05	0.00141098	7	158523686	158622944	ESYT2	extended synaptotagmin-like protein 2 [Source:HGNC Symbol;Acc:22211]
ENSG00000111897	0.296747	0.0723638	4.11774e-05	0.00141098	6	122764499	122792967	SERINC1	serine incorporator 1 [Source:HGNC Symbol;Acc:13464]
ENSG00000130726	-0.30514	0.0744126	4.11999e-05	0.00141098	19	59055458	59062089	TRIM28	tripartite motif containing 28 [Source:HGNC Symbol;Acc:16384]
ENSG00000134057	-0.823434	0.200878	4.1462e-05	0.0014172	5	68462837	68474072	CCNB1	cyclin B1 [Source:HGNC Symbol;Acc:1579]
ENSG00000171033	0.753364	0.184024	4.24308e-05	0.0014475	8	79428374	79517502	PKIA	protein kinase (cAMP-dependent, catalytic) inhibitor alpha [Source:HGNC Symbol;Acc:9017]
ENSG00000179526	-0.271719	0.0663966	4.26999e-05	0.00145343	8	145153536	145163027	SHARPIN	SHANK-associated RH domain interactor [Source:HGNC Symbol;Acc:25321]
ENSG00000072840	0.60268	0.14729	4.28073e-05	0.00145343	4	5712924	5830772	EVC	Ellis van Creveld syndrome [Source:HGNC Symbol;Acc:3497]
ENSG00000269968	-0.624753	0.152694	4.28524e-05	0.00145343	12	6646960	6647536	RP5-940J5,9
ENSG00000126787	-1.01925	0.249141	4.29398e-05	0.00145359	14	55614830	55658396	DLGAP5	discs, large (Drosophila) homolog-associated protein 5 [Source:HGNC Symbol;Acc:16864]
ENSG00000034063	-1.06284	0.259908	4.32701e-05	0.00146196	19	4903092	4962165	UHRF1	ubiquitin-like with PHD and ring finger domains 1 [Source:HGNC Symbol;Acc:12556]
ENSG00000102053	0.782533	0.191394	4.34009e-05	0.00146358	X	64708615	64727767	ZC3H12B	zinc finger CCCH-type containing 12B [Source:HGNC Symbol;Acc:17407]
ENSG00000181722	0.629091	0.153912	4.36331e-05	0.00146859	3	114056941	114866118	ZBTB20	zinc finger and BTB domain containing 20 [Source:HGNC Symbol;Acc:13503]
ENSG00000165092	0.828491	0.202959	4.4637e-05	0.00149951	9	75515578	75695358	ALDH1A1	aldehyde dehydrogenase 1 family, member A1 [Source:HGNC Symbol;Acc:402]
ENSG00000257167	-0.636284	0.155901	4.47765e-05	0.0014997	12	98906751	98910200	TMPO-AS1	TMPO antisense RNA 1 [Source:HGNC Symbol;Acc:44158]
ENSG00000151917	0.779777	0.191068	4.48128e-05	0.0014997	6	56819773	56892140	BEND6	BEN domain containing 6 [Source:HGNC Symbol;Acc:20871]
ENSG00000111452	0.90188	0.221187	4.55319e-05	0.00151821	12	131438452	131626014	GPR133	G protein-coupled receptor 133 [Source:HGNC Symbol;Acc:19893]
ENSG00000129173	-0.904747	0.221892	4.55386e-05	0.00151821	11	19245610	19263167	E2F8	E2F transcription factor 8 [Source:HGNC Symbol;Acc:24727]
ENSG00000120327	0.650781	0.159626	4.56398e-05	0.00151871	5	140602931	140605858	PCDHB14	protocadherin beta 14 [Source:HGNC Symbol;Acc:8685]
ENSG00000156738	-1.20668	0.29614	4.60743e-05	0.00153028	11	60223225	60238233	MS4A1	membrane-spanning 4-domains, subfamily A, member 1 [Source:HGNC Symbol;Acc:7315]
ENSG00000115825	0.461679	0.113344	4.63567e-05	0.00153675	2	37477645	37551951	PRKD3	protein kinase D3 [Source:HGNC Symbol;Acc:9408]
ENSG00000228594	-0.585843	0.143883	4.66763e-05	0.0015417	1	1533392	1535476	C1orf233	chromosome 1 open reading frame 233 [Source:HGNC Symbol;Acc:42951]
ENSG00000151553	0.284335	0.069839	4.67523e-05	0.0015417	10	116581503	116659591	FAM160B1	family with sequence similarity 160, member B1 [Source:HGNC Symbol;Acc:29320]
ENSG00000013810	-0.750451	0.184355	4.68761e-05	0.0015417	4	1723227	1746898	TACC3	transforming, acidic coiled-coil containing protein 3 [Source:HGNC Symbol;Acc:11524]
ENSG00000081853	0.677177	0.166365	4.69256e-05	0.0015417	5	140718539	140892546	PCDHGA2	protocadherin gamma subfamily A, 2 [Source:HGNC Symbol;Acc:8700]
ENSG00000096433	-0.293659	0.0721461	4.69439e-05	0.0015417	6	33588142	33664351	ITPR3	inositol 1,4,5-trisphosphate receptor, type 3 [Source:HGNC Symbol;Acc:6182]
ENSG00000174788	-0.669234	0.164436	4.70363e-05	0.00154186	19	7696497	7698634	PCP2	Purkinje cell protein 2 [Source:HGNC Symbol;Acc:30209]
ENSG00000152518	0.739781	0.181863	4.74595e-05	0.00155187	2	43449541	43453748	ZFP36L2	ZFP36 ring finger protein-like 2 [Source:HGNC Symbol;Acc:1108]
ENSG00000104213	0.890203	0.218857	4.7518e-05	0.00155187	8	17433942	17501580	PDGFRL	platelet-derived growth factor receptor-like [Source:HGNC Symbol;Acc:8805]
ENSG00000169946	0.900772	0.221584	4.80004e-05	0.00156472	8	106330920	106816760	ZFPM2	zinc finger protein, FOG family member 2 [Source:HGNC Symbol;Acc:16700]
ENSG00000211454	-0.712411	0.175328	4.83812e-05	0.00157422	1	19592476	19600688	AKR7L	aldo-keto reductase family 7-like [Source:HGNC Symbol;Acc:24056]
ENSG00000103089	-0.754869	0.185817	4.85635e-05	0.00157724	16	74746853	74808729	FA2H	fatty acid 2-hydroxylase [Source:HGNC Symbol;Acc:21197]
ENSG00000118495	0.677692	0.167193	5.04881e-05	0.00163673	6	144261437	144385735	PLAGL1	pleiomorphic adenoma gene-like 1 [Source:HGNC Symbol;Acc:9046]
ENSG00000233608	0.894543	0.220752	5.07255e-05	0.00163911	2	239756673	239795893	TWIST2	twist family bHLH transcription factor 2 [Source:HGNC Symbol;Acc:20670]
ENSG00000245146	0.464625	0.114666	5.07808e-05	0.00163911	5	139452442	139488215	LINC01024	long intergenic non-protein coding RNA 1024 [Source:HGNC Symbol;Acc:49009]
ENSG00000138814	0.40825	0.100759	5.08411e-05	0.00163911	4	101944566	102269435	PPP3CA	protein phosphatase 3, catalytic subunit, alpha isozyme [Source:HGNC Symbol;Acc:9314]
ENSG00000077063	0.966445	0.238647	5.12888e-05	0.00165052	7	117350705	117514193	CTTNBP2	cortactin binding protein 2 [Source:HGNC Symbol;Acc:15679]
ENSG00000157456	-1.02432	0.253014	5.15527e-05	0.00165599	15	59397277	59417244	CCNB2	cyclin B2 [Source:HGNC Symbol;Acc:1580]
ENSG00000165030	0.595266	0.147175	5.24108e-05	0.00168049	9	94171327	94186144	NFIL3	nuclear factor, interleukin 3 regulated [Source:HGNC Symbol;Acc:7787]
ENSG00000165633	0.824207	0.203843	5.26938e-05	0.00168649	10	50222290	50323554	VSTM4	V-set and transmembrane domain containing 4 [Source:HGNC Symbol;Acc:26470]
ENSG00000131370	0.565867	0.139972	5.28326e-05	0.00168716	3	15296360	15382875	SH3BP5	SH3-domain binding protein 5 (BTK-associated) [Source:HGNC Symbol;Acc:10827]
ENSG00000180178	-1.01019	0.249898	5.29063e-05	0.00168716	2	130748029	130808704	FAR2P1	fatty acyl CoA reductase 2 pseudogene 1 [Source:HGNC Symbol;Acc:49284]
ENSG00000166173	0.69363	0.171716	5.35879e-05	0.0017058	15	71123863	71146498	LARP6	La ribonucleoprotein domain family, member 6 [Source:HGNC Symbol;Acc:24012]
ENSG00000141854	-0.702776	0.174108	5.4271e-05	0.00172443	19	14183348	14185874	hsa-mir-1199	hsa-mir-1199 [Source:miRBase;Acc:MI0020340]
ENSG00000184939	0.252078	0.0624849	5.47839e-05	0.00173759	16	68563993	68609975	ZFP90	ZFP90 zinc finger protein [Source:HGNC Symbol;Acc:23329]
ENSG00000165138	0.670646	0.166318	5.52292e-05	0.00174683	9	101493611	101559247	ANKS6	ankyrin repeat and sterile alpha motif domain containing 6 [Source:HGNC Symbol;Acc:26724]
ENSG00000189159	-0.63921	0.158529	5.52737e-05	0.00174683	17	73131343	73164376	HN1	hematological and neurological expressed 1 [Source:HGNC Symbol;Acc:14569]
ENSG00000128309	-0.366337	0.090893	5.56783e-05	0.00175646	22	37415676	37425863	MPST	mercaptopyruvate sulfurtransferase [Source:HGNC Symbol;Acc:7223]
ENSG00000121879	0.277169	0.0687854	5.59021e-05	0.00176037	3	178865902	178957881	PIK3CA	phosphatidylinositol-4,5-bisphosphate 3-kinase, catalytic subunit alpha [Source:HGNC Symbol;Acc:8975]
ENSG00000151079	0.88131	0.218759	5.60903e-05	0.00176038	12	4918342	4960277	KCNA6	potassium voltage-gated channel, shaker-related subfamily, member 6 [Source:HGNC Symbol;Acc:6225]
ENSG00000081051	1.17927	0.292723	5.61025e-05	0.00176038	4	74296855	74321891	AFP	alpha-fetoprotein [Source:HGNC Symbol;Acc:317]
ENSG00000175395	0.292006	0.0724921	5.62264e-05	0.00176113	10	38238500	38265561	ZNF25	zinc finger protein 25 [Source:HGNC Symbol;Acc:13043]
ENSG00000119969	-0.819492	0.203485	5.64234e-05	0.00176416	10	96305547	96373662	HELLS	helicase, lymphoid-specific [Source:HGNC Symbol;Acc:4861]
ENSG00000138092	-0.546116	0.135697	5.70892e-05	0.00178181	2	25016005	25045245	CENPO	centromere protein O [Source:HGNC Symbol;Acc:28152]
ENSG00000142546	-0.269893	0.067101	5.76604e-05	0.00179645	19	50058968	50093519	NOSIP	nitric oxide synthase interacting protein [Source:HGNC Symbol;Acc:17946]
ENSG00000162063	-0.50196	0.124866	5.8203e-05	0.00181016	16	2479395	2508855	CCNF	cyclin F [Source:HGNC Symbol;Acc:1591]
ENSG00000076258	0.490555	0.122082	5.86311e-05	0.00182025	1	171283347	171311223	FMO4	flavin containing monooxygenase 4 [Source:HGNC Symbol;Acc:3772]
ENSG00000182158	0.357485	0.0889834	5.88362e-05	0.00182295	7	137559725	137686813	CREB3L2	cAMP responsive element binding protein 3-like 2 [Source:HGNC Symbol;Acc:23720]
ENSG00000255399	0.861574	0.214482	5.89436e-05	0.00182295	12	114845996	114850636	TBX5-AS1	TBX5 antisense RNA 1 [Source:HGNC Symbol;Acc:27402]
ENSG00000092853	-0.966152	0.240536	5.90288e-05	0.00182295	1	36185819	36235568	CLSPN	claspin [Source:HGNC Symbol;Acc:19715]
ENSG00000099869	1.12204	0.279427	5.93194e-05	0.00182872	11	2161731	2169894	IGF2-AS	IGF2 antisense RNA [Source:HGNC Symbol;Acc:14062]
ENSG00000198901	-0.9135	0.227634	5.99466e-05	0.00184483	15	91509270	91538859	PRC1	protein regulator of cytokinesis 1 [Source:HGNC Symbol;Acc:9341]
ENSG00000049768	-0.728838	0.181683	6.0311e-05	0.00184984	X	49106897	49121288	FOXP3	forkhead box P3 [Source:HGNC Symbol;Acc:6106]
ENSG00000167693	0.689851	0.171966	6.03199e-05	0.00184984	17	702553	883010	NXN	nucleoredoxin [Source:HGNC Symbol;Acc:18008]
ENSG00000155974	0.608453	0.151696	6.04639e-05	0.00185104	12	66741211	67197966	GRIP1	glutamate receptor interacting protein 1 [Source:HGNC Symbol;Acc:18708]
ENSG00000132182	-0.49986	0.124684	6.09708e-05	0.00186331	3	13357737	13461809	NUP210	nucleoporin 210kDa [Source:HGNC Symbol;Acc:30052]
ENSG00000151725	-0.897119	0.223862	6.13757e-05	0.00187244	4	185615772	185655287	CENPU	centromere protein U [Source:HGNC Symbol;Acc:21348]
ENSG00000162944	0.754373	0.188363	6.20461e-05	0.00188962	2	198432948	198540769	RFTN2	raftlin family member 2 [Source:HGNC Symbol;Acc:26402]
ENSG00000138135	0.927401	0.231686	6.25855e-05	0.00190275	10	90965694	90967071	CH25H	cholesterol 25-hydroxylase [Source:HGNC Symbol;Acc:1907]
ENSG00000131386	0.969218	0.242176	6.27755e-05	0.00190387	3	16216156	16273499	GALNT15	UDP-N-acetyl-alpha-D-galactosamine:polypeptide N-acetylgalactosaminyltransferase 15 [Source:HGNC Symbol;Acc:21531]
ENSG00000168309	0.977232	0.244193	6.28388e-05	0.00190387	3	58549844	58613337	FAM107A	family with sequence similarity 107, member A [Source:HGNC Symbol;Acc:30827]
ENSG00000145386	-0.952842	0.238228	6.34189e-05	0.00191815	4	122737599	122745087	CCNA2	cyclin A2 [Source:HGNC Symbol;Acc:1578]
ENSG00000183208	-0.392514	0.0981986	6.41118e-05	0.00193578	15	90777040	90785315	GDPGP1	GDP-D-glucose phosphorylase 1 [Source:HGNC Symbol;Acc:34360]
ENSG00000225614	0.736933	0.184411	6.43846e-05	0.00194069	16	88493879	88507165	ZNF469	zinc finger protein 469 [Source:HGNC Symbol;Acc:23216]
ENSG00000139946	0.719145	0.180023	6.47629e-05	0.00194596	14	56584532	56768244	PELI2	pellino E3 ubiquitin protein ligase family member 2 [Source:HGNC Symbol;Acc:8828]
ENSG00000140451	-0.750387	0.187846	6.47805e-05	0.00194596	15	65107831	65117867	PIF1	PIF1 5'-to-3' DNA helicase [Source:HGNC Symbol;Acc:26220]
ENSG00000170893	-1.20688	0.30259	6.6491e-05	0.00199394	3	129693148	129696781	TRH	thyrotropin-releasing hormone [Source:HGNC Symbol;Acc:12298]
ENSG00000185261	0.44537	0.11175	6.73651e-05	0.00201671	5	93488671	93954309	KIAA0825	KIAA0825 [Source:HGNC Symbol;Acc:28532]
ENSG00000178695	0.580375	0.145696	6.79134e-05	0.00202968	13	77454312	77460540	KCTD12	potassium channel tetramerization domain containing 12 [Source:HGNC Symbol;Acc:14678]
ENSG00000136866	0.522671	0.131233	6.8116e-05	0.00203228	9	115800660	115819039	ZFP37	ZFP37 zinc finger protein [Source:HGNC Symbol;Acc:12863]
ENSG00000163032	0.926293	0.232633	6.84028e-05	0.00203738	2	17720393	17838285	VSNL1	visinin-like 1 [Source:HGNC Symbol;Acc:12722]
ENSG00000160695	0.254461	0.0639388	6.89873e-05	0.0020399	11	118938403	118952688	VPS11	vacuolar protein sorting 11 homolog (S, cerevisiae) [Source:HGNC Symbol;Acc:14583]
ENSG00000253125	-1.03209	0.259337	6.89947e-05	0.0020399	8	22547663	22656129	RP11-459E5,1
ENSG00000138160	-0.896757	0.225332	6.89962e-05	0.0020399	10	94353043	94415150	KIF11	kinesin family member 11 [Source:HGNC Symbol;Acc:6388]
ENSG00000124172	-0.368257	0.0925351	6.90194e-05	0.0020399	20	57600522	57607437	ATP5E	ATP synthase, H+ transporting, mitochondrial F1 complex, epsilon subunit [Source:HGNC Symbol;Acc:838]
ENSG00000134982	0.332233	0.0834866	6.90668e-05	0.0020399	5	112043195	112181936	APC	adenomatous polyposis coli [Source:HGNC Symbol;Acc:583]
ENSG00000206535	0.468354	0.117733	6.9467e-05	0.00204816	3	100120037	100175163	LNP1	leukemia NUP98 fusion partner 1 [Source:HGNC Symbol;Acc:28014]
ENSG00000139410	-0.452999	0.113894	6.96847e-05	0.00204816	12	113860042	113876081	SDSL	serine dehydratase-like [Source:HGNC Symbol;Acc:30404]
ENSG00000105254	-0.309448	0.0778031	6.96954e-05	0.00204816	19	36605191	36616849	TBCB	tubulin folding cofactor B [Source:HGNC Symbol;Acc:1989]
ENSG00000172456	0.390641	0.098243	7.00039e-05	0.0020538	1	59762310	60233347	FGGY	FGGY carbohydrate kinase domain containing [Source:HGNC Symbol;Acc:25610]
ENSG00000094804	-0.948502	0.238569	7.0145e-05	0.00205451	17	38443885	38459171	CDC6	cell division cycle 6 [Source:HGNC Symbol;Acc:1744]
ENSG00000129422	0.554466	0.139484	7.03402e-05	0.00205681	8	17501304	17658426	MTUS1	microtubule associated tumor suppressor 1 [Source:HGNC Symbol;Acc:29789]
ENSG00000165801	0.40727	0.102475	7.05767e-05	0.0020603	14	21538429	21558399	ARHGEF40	Rho guanine nucleotide exchange factor (GEF) 40 [Source:HGNC Symbol;Acc:25516]
ENSG00000214575	0.867597	0.218347	7.08324e-05	0.00206434	15	83211951	83317612	CPEB1	cytoplasmic polyadenylation element binding protein 1 [Source:HGNC Symbol;Acc:21744]
ENSG00000087586	-0.857561	0.21587	7.10987e-05	0.00206485	20	54944445	54967393	AURKA	aurora kinase A [Source:HGNC Symbol;Acc:11393]
ENSG00000120549	0.450355	0.113374	7.11869e-05	0.00206485	10	23983675	24836772	KIAA1217	KIAA1217 [Source:HGNC Symbol;Acc:25428]
ENSG00000124249	-1.10898	0.279182	7.12017e-05	0.00206485	20	43374421	43379675	KCNK15	potassium channel, subfamily K, member 15 [Source:HGNC Symbol;Acc:13814]
ENSG00000170369	-1.02004	0.256826	7.13512e-05	0.00206578	20	23804406	23807368	CST2	cystatin SA [Source:HGNC Symbol;Acc:2474]
ENSG00000241399	0.459223	0.115667	7.18091e-05	0.00207562	2	160625364	160654753	CD302	CD302 molecule [Source:HGNC Symbol;Acc:30843]
ENSG00000100285	0.84969	0.214169	7.26649e-05	0.00209692	22	29876219	29887379	NEFH	neurofilament, heavy polypeptide [Source:HGNC Symbol;Acc:7737]
ENSG00000137193	0.635235	0.160238	7.36043e-05	0.00212055	6	37137979	37143202	PIM1	pim-1 oncogene [Source:HGNC Symbol;Acc:8986]
ENSG00000113140	0.756596	0.190921	7.40502e-05	0.00212978	5	151040657	151066726	SPARC	secreted protein, acidic, cysteine-rich (osteonectin) [Source:HGNC Symbol;Acc:11219]
ENSG00000174348	0.937928	0.236701	7.41667e-05	0.00212978	1	53527854	53551174	PODN	podocan [Source:HGNC Symbol;Acc:23174]
ENSG00000140534	-0.992898	0.250614	7.43679e-05	0.00213208	15	90118713	90174287	TICRR	TOPBP1-interacting checkpoint and replication regulator [Source:HGNC Symbol;Acc:28704]
ENSG00000196132	-1.03868	0.262232	7.46642e-05	0.0021371	20	62783144	62873604	MYT1	myelin transcription factor 1 [Source:HGNC Symbol;Acc:7622]
ENSG00000154359	0.453381	0.114504	7.50969e-05	0.0021404	8	12579403	12613582	LONRF1	LON peptidase N-terminal domain and ring finger 1 [Source:HGNC Symbol;Acc:26302]
ENSG00000205838	0.861044	0.217467	7.51312e-05	0.0021404	5	34838938	34899561	TTC23L	tetratricopeptide repeat domain 23-like [Source:HGNC Symbol;Acc:26355]
ENSG00000164032	-0.563452	0.142308	7.51443e-05	0.0021404	4	100869243	100871545	H2AFZ	H2A histone family, member Z [Source:HGNC Symbol;Acc:4741]
ENSG00000132356	0.476065	0.120267	7.54527e-05	0.00214571	5	40759481	40798476	PRKAA1	protein kinase, AMP-activated, alpha 1 catalytic subunit [Source:HGNC Symbol;Acc:9376]
ENSG00000187741	-0.641815	0.162164	7.56351e-05	0.00214582	16	89803957	89883065	FANCA	Fanconi anemia, complementation group A [Source:HGNC Symbol;Acc:3582]
ENSG00000004799	1.05723	0.267137	7.57005e-05	0.00214582	7	95212811	95225803	PDK4	pyruvate dehydrogenase kinase, isozyme 4 [Source:HGNC Symbol;Acc:8812]
ENSG00000196368	0.772247	0.195176	7.6001e-05	0.00215088	X	51232863	51239448	NUDT11	nudix (nucleoside diphosphate linked moiety X)-type motif 11 [Source:HGNC Symbol;Acc:18011]
ENSG00000196208	-0.923024	0.233316	7.61787e-05	0.00215245	2	11674242	11782914	GREB1	growth regulation by estrogen in breast cancer 1 [Source:HGNC Symbol;Acc:24885]
ENSG00000186469	0.521794	0.131944	7.66451e-05	0.00215836	14	52292913	52446060	GNG2	guanine nucleotide binding protein (G protein), gamma 2 [Source:HGNC Symbol;Acc:4404]
ENSG00000173715	-0.424649	0.107384	7.66974e-05	0.00215836	11	66511922	66610987	C11orf80	chromosome 11 open reading frame 80 [Source:HGNC Symbol;Acc:26197]
ENSG00000007237	0.746789	0.188898	7.70503e-05	0.00215836	17	9813926	10101868	GAS7	growth arrest-specific 7 [Source:HGNC Symbol;Acc:4169]
ENSG00000134874	0.659908	0.166925	7.70723e-05	0.00215836	13	96230457	96296957	DZIP1	DAZ interacting zinc finger protein 1 [Source:HGNC Symbol;Acc:20908]
ENSG00000176971	0.92998	0.235248	7.71145e-05	0.00215836	11	27015628	27018630	FIBIN	fin bud initiation factor homolog (zebrafish) [Source:HGNC Symbol;Acc:33747]
ENSG00000180879	-0.442797	0.112011	7.71238e-05	0.00215836	X	153058971	153063960	SSR4	signal sequence receptor, delta [Source:HGNC Symbol;Acc:11326]
ENSG00000189409	0.724275	0.183264	7.74759e-05	0.00216477	1	1567474	1570639	MMP23B	matrix metallopeptidase 23B [Source:HGNC Symbol;Acc:7171]
ENSG00000164603	0.314495	0.0796021	7.78773e-05	0.00217254	7	112459202	112579971	C7orf60	chromosome 7 open reading frame 60 [Source:HGNC Symbol;Acc:26475]
ENSG00000246985	0.942879	0.238776	7.85427e-05	0.00218483	12	93936239	93965544	SOCS2-AS1	SOCS2 antisense RNA 1 [Source:HGNC Symbol;Acc:27054]
ENSG00000006283	1.10881	0.280802	7.85661e-05	0.00218483	17	48638429	48704835	CACNA1G	calcium channel, voltage-dependent, T type, alpha 1G subunit [Source:HGNC Symbol;Acc:1394]
ENSG00000183748	1.004	0.25442	7.93824e-05	0.0021987	10	17851362	17953178	MRC1L1	cDNA FLJ56855, highly similar to Macrophage mannose receptor 1 [Source:UniProtKB/TrEMBL;Acc:B4DLK9]
ENSG00000160404	-0.377735	0.0957234	7.9432e-05	0.0021987	9	130493803	130497604	TOR2A	torsin family 2, member A [Source:HGNC Symbol;Acc:11996]
ENSG00000112902	0.818857	0.207514	7.94566e-05	0.0021987	5	9035138	9546187	SEMA5A	sema domain, seven thrombospondin repeats (type 1 and type 1-like), transmembrane domain (TM) and short cytoplasmic domain, (semaphorin) 5A [Source:HGNC Symbol;Acc:10736]
ENSG00000100263	-0.253826	0.0643296	7.95645e-05	0.0021987	22	29655841	29664198	RHBDD3	rhomboid domain containing 3 [Source:HGNC Symbol;Acc:1308]
ENSG00000078900	-0.779657	0.197669	8.00481e-05	0.0022086	1	3569084	3652765	TP73	tumor protein p73 [Source:HGNC Symbol;Acc:12003]
ENSG00000168078	-1.08632	0.275446	8.01819e-05	0.00220883	8	27667137	27695612	PBK	PDZ binding kinase [Source:HGNC Symbol;Acc:18282]
ENSG00000049239	0.400845	0.101654	8.03887e-05	0.00221107	1	9294834	9331396	H6PD	hexose-6-phosphate dehydrogenase (glucose 1-dehydrogenase) [Source:HGNC Symbol;Acc:4795]
ENSG00000112773	0.653662	0.165785	8.05279e-05	0.00221144	6	82201156	82462491	FAM46A	family with sequence similarity 46, member A [Source:HGNC Symbol;Acc:18345]
ENSG00000152268	0.98813	0.250675	8.08449e-05	0.00221669	11	13983914	14289646	SPON1	spondin 1, extracellular matrix protein [Source:HGNC Symbol;Acc:11252]
ENSG00000138778	-0.809421	0.205405	8.12737e-05	0.00222322	4	104026963	104119566	CENPE	centromere protein E, 312kDa [Source:HGNC Symbol;Acc:1856]
ENSG00000109689	0.301239	0.0764482	8.13357e-05	0.00222322	4	26859300	27027003	STIM2	stromal interaction molecule 2 [Source:HGNC Symbol;Acc:19205]
ENSG00000198435	-0.594921	0.150993	8.14653e-05	0.00222331	9	140194083	140196703	NRARP	NOTCH-regulated ankyrin repeat protein [Source:HGNC Symbol;Acc:33843]
ENSG00000184838	0.806178	0.204785	8.2611e-05	0.00225109	5	119799973	120023027	PRR16	proline rich 16 [Source:HGNC Symbol;Acc:29654]
ENSG00000122642	0.5145	0.130731	8.29972e-05	0.00225811	7	32997017	33046543	FKBP9	FK506 binding protein 9, 63 kDa [Source:HGNC Symbol;Acc:3725]
ENSG00000103047	0.401796	0.102107	8.31784e-05	0.00225955	16	68877507	69119083	TANGO6	transport and golgi organization 6 homolog (Drosophila) [Source:HGNC Symbol;Acc:25749]
ENSG00000120693	0.875719	0.222702	8.41556e-05	0.00228257	13	37418968	37494902	SMAD9	SMAD family member 9 [Source:HGNC Symbol;Acc:6774]
ENSG00000066279	-0.952928	0.242458	8.48461e-05	0.00229776	1	197053258	197115824	ASPM	asp (abnormal spindle) homolog, microcephaly associated (Drosophila) [Source:HGNC Symbol;Acc:19048]
ENSG00000181026	0.624368	0.158908	8.52585e-05	0.00230356	15	89164527	89175513	AEN	apoptosis enhancing nuclease [Source:HGNC Symbol;Acc:25722]
ENSG00000166033	0.823549	0.209611	8.53219e-05	0.00230356	10	124221041	124274424	HTRA1	HtrA serine peptidase 1 [Source:HGNC Symbol;Acc:9476]
ENSG00000156970	-0.923909	0.235214	8.56759e-05	0.00230769	15	40453224	40513337	BUB1B	BUB1 mitotic checkpoint serine/threonine kinase B [Source:HGNC Symbol;Acc:1149]
ENSG00000145911	-0.514443	0.130996	8.59582e-05	0.00230769	5	177540444	177553088	N4BP3	NEDD4 binding protein 3 [Source:HGNC Symbol;Acc:29852]
ENSG00000101447	-0.975638	0.248438	8.59814e-05	0.00230769	20	37554955	37581703	FAM83D	family with sequence similarity 83, member D [Source:HGNC Symbol;Acc:16122]
ENSG00000140382	0.187617	0.0477758	8.59993e-05	0.00230769	15	77712754	77777949	HMG20A	high mobility group 20A [Source:HGNC Symbol;Acc:5001]
ENSG00000172531	-0.401971	0.102414	8.67366e-05	0.00232393	11	67165654	67188654	PPP1CA	protein phosphatase 1, catalytic subunit, alpha isozyme [Source:HGNC Symbol;Acc:9281]
ENSG00000051341	-0.902882	0.230074	8.6981e-05	0.00232694	3	121150278	121264853	POLQ	polymerase (DNA directed), theta [Source:HGNC Symbol;Acc:9186]
ENSG00000170373	-1.14086	0.290763	8.72046e-05	0.00232938	20	23728190	23731905	CST1	cystatin SN [Source:HGNC Symbol;Acc:2473]
ENSG00000113369	0.666465	0.169897	8.75361e-05	0.0023347	5	90664541	90679176	ARRDC3	arrestin domain containing 3 [Source:HGNC Symbol;Acc:29263]
ENSG00000180875	0.960041	0.244764	8.77007e-05	0.00233555	1	240652873	240775449	GREM2	gremlin 2, DAN family BMP antagonist [Source:HGNC Symbol;Acc:17655]
ENSG00000164951	0.506696	0.129238	8.83174e-05	0.00234842	8	94870035	94938294	PDP1	pyruvate dehyrogenase phosphatase catalytic subunit 1 [Source:HGNC Symbol;Acc:9279]
ENSG00000177119	0.405123	0.103341	8.84534e-05	0.00234848	12	45609770	45834187	ANO6	anoctamin 6 [Source:HGNC Symbol;Acc:25240]
ENSG00000166341	0.603853	0.154076	8.88486e-05	0.00235489	11	6642556	6677085	DCHS1	dachsous cadherin-related 1 [Source:HGNC Symbol;Acc:13681]
ENSG00000229212	-0.471676	0.12036	8.89623e-05	0.00235489	15	85747141	85778026	RP11-561C5,4
ENSG00000167291	-0.44892	0.114582	8.93286e-05	0.00235995	17	77906142	78009647	TBC1D16	TBC1 domain family, member 16 [Source:HGNC Symbol;Acc:28356]
ENSG00000166963	0.776822	0.198317	8.96303e-05	0.00235995	15	43803156	43823818	MAP1A	microtubule-associated protein 1A [Source:HGNC Symbol;Acc:6835]
ENSG00000121152	-0.893766	0.228177	8.96601e-05	0.00235995	2	97001525	97039583	NCAPH	non-SMC condensin I complex, subunit H [Source:HGNC Symbol;Acc:1112]
ENSG00000150760	0.289837	0.0739963	8.96895e-05	0.00235995	10	128593978	129250781	DOCK1	dedicator of cytokinesis 1 [Source:HGNC Symbol;Acc:2987]
ENSG00000167645	-0.289879	0.0740467	9.04722e-05	0.00237699	19	38795753	38807913	YIF1B	Yip1 interacting factor homolog B (S, cerevisiae) [Source:HGNC Symbol;Acc:30511]
ENSG00000175592	0.952157	0.24329	9.0905e-05	0.00238235	11	65659520	65668044	FOSL1	FOS-like antigen 1 [Source:HGNC Symbol;Acc:13718]
ENSG00000103647	0.764293	0.195299	9.09836e-05	0.00238235	15	68871308	69020145	CORO2B	coronin, actin binding protein, 2B [Source:HGNC Symbol;Acc:2256]
ENSG00000182463	0.846834	0.216408	9.11059e-05	0.00238235	20	51588946	52111869	TSHZ2	teashirt zinc finger homeobox 2 [Source:HGNC Symbol;Acc:13010]
ENSG00000198331	-0.581391	0.148587	9.12344e-05	0.00238235	11	125753509	125770543	HYLS1	hydrolethalus syndrome 1 [Source:HGNC Symbol;Acc:26558]
ENSG00000088325	-0.936632	0.239396	9.13528e-05	0.00238235	20	30327074	30389608	TPX2	TPX2, microtubule-associated [Source:HGNC Symbol;Acc:1249]
ENSG00000165379	0.939444	0.240245	9.21574e-05	0.00239763	14	42076773	42373752	LRFN5	leucine rich repeat and fibronectin type III domain containing 5 [Source:HGNC Symbol;Acc:20360]
ENSG00000162733	0.698337	0.178607	9.23278e-05	0.00239763	1	162601163	162757190	DDR2	discoidin domain receptor tyrosine kinase 2 [Source:HGNC Symbol;Acc:2731]
ENSG00000118482	0.268082	0.0685655	9.23476e-05	0.00239763	6	64345725	64489229	PHF3	PHD finger protein 3 [Source:HGNC Symbol;Acc:8921]
ENSG00000178896	-0.424722	0.108647	9.26023e-05	0.00240071	8	145133529	145135550	EXOSC4	exosome component 4 [Source:HGNC Symbol;Acc:18189]
ENSG00000172493	0.40866	0.10456	9.29152e-05	0.00240527	4	87856154	88062206	AFF1	AF4/FMR2 family, member 1 [Source:HGNC Symbol;Acc:7135]
ENSG00000123136	-0.332019	0.084976	9.3367e-05	0.00241342	19	14519631	14530192	DDX39A	DEAD (Asp-Glu-Ala-Asp) box polypeptide 39A [Source:HGNC Symbol;Acc:17821]
ENSG00000164294	0.531597	0.136082	9.36598e-05	0.00241744	5	54455946	54462899	GPX8	glutathione peroxidase 8 (putative) [Source:HGNC Symbol;Acc:33100]
ENSG00000164741	0.734156	0.187985	9.40732e-05	0.00242455	8	12940870	13373167	DLC1	deleted in liver cancer 1 [Source:HGNC Symbol;Acc:2897]
ENSG00000177707	0.558977	0.143149	9.42817e-05	0.00242637	3	110788918	110994410	PVRL3	poliovirus receptor-related 3 [Source:HGNC Symbol;Acc:17664]
ENSG00000164920	0.811373	0.207863	9.48459e-05	0.00243733	8	99956631	99964332	OSR2	odd-skipped related transciption factor 2 [Source:HGNC Symbol;Acc:15830]
ENSG00000141068	0.54759	0.140318	9.52082e-05	0.00244308	17	25783670	25953461	KSR1	kinase suppressor of ras 1 [Source:HGNC Symbol;Acc:6465]
ENSG00000105677	-0.323698	0.0830119	9.64263e-05	0.00247073	19	36036497	36038428	TMEM147	transmembrane protein 147 [Source:HGNC Symbol;Acc:30414]
ENSG00000143494	0.77549	0.198926	9.68377e-05	0.00247521	1	213123862	213165379	VASH2	vasohibin 2 [Source:HGNC Symbol;Acc:25723]
ENSG00000115170	0.374663	0.0961183	9.70152e-05	0.00247521	2	158592958	158732374	ACVR1	activin A receptor, type I [Source:HGNC Symbol;Acc:171]
ENSG00000122121	1.01329	0.259972	9.71144e-05	0.00247521	X	128872950	128903514	XPNPEP2	X-prolyl aminopeptidase (aminopeptidase P) 2, membrane-bound [Source:HGNC Symbol;Acc:12823]
ENSG00000117650	-1.01933	0.261547	9.72602e-05	0.00247521	1	211836114	211848960	NEK2	NIMA-related kinase 2 [Source:HGNC Symbol;Acc:7745]
ENSG00000136457	-0.987998	0.253514	9.73043e-05	0.00247521	17	48541857	48546327	CHAD	chondroadherin [Source:HGNC Symbol;Acc:1909]
ENSG00000145349	0.599025	0.15373	9.7555e-05	0.00247801	4	114372188	114683083	CAMK2D	calcium/calmodulin-dependent protein kinase II delta [Source:HGNC Symbol;Acc:1462]
ENSG00000138294	-1.18603	0.304567	9.8545e-05	0.00249955	10	51549498	51562517	MSMB	microseminoprotein, beta- [Source:HGNC Symbol;Acc:7372]
ENSG00000152804	-0.585198	0.150295	9.87417e-05	0.00250094	10	94447945	94455403	HHEX	hematopoietically expressed homeobox [Source:HGNC Symbol;Acc:4901]
ENSG00000161513	0.633805	0.162823	9.91768e-05	0.00250835	17	72858619	72869156	FDXR	ferredoxin reductase [Source:HGNC Symbol;Acc:3642]
ENSG00000175482	-0.340731	0.0875953	0.000100316	0.00253351	11	67118248	67124443	POLD4	polymerase (DNA-directed), delta 4, accessory subunit [Source:HGNC Symbol;Acc:14106]
ENSG00000124067	0.569943	0.146552	0.000100653	0.00253525	16	67977377	68003504	SLC12A4	solute carrier family 12 (potassium/chloride transporter), member 4 [Source:HGNC Symbol;Acc:10913]
ENSG00000112419	0.507962	0.130628	0.000100814	0.00253525	6	143857982	144152322	PHACTR2	phosphatase and actin regulator 2 [Source:HGNC Symbol;Acc:20956]
ENSG00000008277	0.835051	0.214742	0.000100816	0.00253525	7	87563458	87832204	ADAM22	ADAM metallopeptidase domain 22 [Source:HGNC Symbol;Acc:201]
ENSG00000102452	0.813413	0.209201	0.000100998	0.0025362	13	101706130	102068843	NALCN	sodium leak channel, non-selective [Source:HGNC Symbol;Acc:19082]
ENSG00000178162	-0.875958	0.225424	0.000101982	0.00255697	2	131174328	131188936	FAR2P2	fatty acyl CoA reductase 2 pseudogene 2 [Source:HGNC Symbol;Acc:49279]
ENSG00000144730	0.717325	0.184617	0.000102127	0.00255697	3	57124010	57204334	IL17RD	interleukin 17 receptor D [Source:HGNC Symbol;Acc:17616]
ENSG00000142173	0.806844	0.207673	0.000102261	0.00255697	21	47518011	47552763	COL6A2	collagen, type VI, alpha 2 [Source:HGNC Symbol;Acc:2212]
ENSG00000085449	0.305458	0.078635	0.000102539	0.00256028	2	224720433	224810104	WDFY1	WD repeat and FYVE domain containing 1 [Source:HGNC Symbol;Acc:20451]
ENSG00000118007	0.219663	0.0565882	0.000103696	0.00258549	3	136055077	136471220	STAG1	stromal antigen 1 [Source:HGNC Symbol;Acc:11354]
ENSG00000186185	-0.997951	0.257111	0.000103858	0.00258588	17	43002077	43025082	KIF18B	kinesin family member 18B [Source:HGNC Symbol;Acc:27102]
ENSG00000189320	1.01591	0.261792	0.000104208	0.00259091	7	135413096	135433594	FAM180A	family with sequence similarity 180, member A [Source:HGNC Symbol;Acc:33773]
ENSG00000244617	0.574096	0.148073	0.000105706	0.00262446	2	70187226	70189397	ASPRV1	aspartic peptidase, retroviral-like 1 [Source:HGNC Symbol;Acc:26321]
ENSG00000170624	0.735911	0.190021	0.000107593	0.00266755	5	155297354	156194799	SGCD	sarcoglycan, delta (35kDa dystrophin-associated glycoprotein) [Source:HGNC Symbol;Acc:10807]
ENSG00000128228	-0.518567	0.133974	0.000108537	0.00268718	22	21996550	21998587	SDF2L1	stromal cell-derived factor 2-like 1 [Source:HGNC Symbol;Acc:10676]
ENSG00000123243	0.898897	0.232386	0.000109679	0.00271103	10	7601232	7708961	ITIH5	inter-alpha-trypsin inhibitor heavy chain family, member 5 [Source:HGNC Symbol;Acc:21449]
ENSG00000164220	0.74925	0.193727	0.000109934	0.00271103	5	75911307	75919259	F2RL2	coagulation factor II (thrombin) receptor-like 2 [Source:HGNC Symbol;Acc:3539]
ENSG00000138685	0.939313	0.242874	0.000109963	0.00271103	4	123747863	123819391	FGF2	fibroblast growth factor 2 (basic) [Source:HGNC Symbol;Acc:3676]
ENSG00000151773	0.338945	0.0876794	0.000110759	0.00272685	13	44398045	44453827	CCDC122	coiled-coil domain containing 122 [Source:HGNC Symbol;Acc:26478]
ENSG00000062716	0.517548	0.133924	0.000111315	0.00273651	17	57784553	57919616	VMP1	vacuole membrane protein 1 [Source:HGNC Symbol;Acc:29559]
ENSG00000111247	-0.820529	0.212342	0.000111463	0.00273651	12	4647950	4669214	RAD51AP1	RAD51 associated protein 1 [Source:HGNC Symbol;Acc:16956]
ENSG00000196576	0.395991	0.102489	0.000111658	0.00273749	22	50713408	50746056	PLXNB2	plexin B2 [Source:HGNC Symbol;Acc:9104]
ENSG00000151422	0.42651	0.110399	0.000111847	0.0027383	5	108083523	108532542	FER	fer (fps/fes related) tyrosine kinase [Source:HGNC Symbol;Acc:3655]
ENSG00000130600	0.861521	0.223102	0.000112669	0.0027546	11	2016406	2022700	H19	H19, imprinted maternally expressed transcript (non-protein coding) [Source:HGNC Symbol;Acc:4713]
ENSG00000127564	-1.00779	0.261178	0.000114017	0.00278369	16	3018025	3030540	PKMYT1	protein kinase, membrane associated tyrosine/threonine 1 [Source:HGNC Symbol;Acc:29650]
ENSG00000075568	0.257876	0.0668559	0.000114701	0.00279613	2	98372799	98612388	TMEM131	transmembrane protein 131 [Source:HGNC Symbol;Acc:30366]
ENSG00000120324	0.592599	0.153647	0.000114844	0.00279613	5	140571942	140575215	PCDHB10	protocadherin beta 10 [Source:HGNC Symbol;Acc:8681]
ENSG00000174886	-0.293703	0.0761834	0.000115627	0.0028113	19	5891287	5904017	NDUFA11	NADH dehydrogenase (ubiquinone) 1 alpha subcomplex, 11, 14,7kDa [Source:HGNC Symbol;Acc:20371]
ENSG00000095059	-0.231728	0.0601268	0.000116211	0.0028216	19	12786531	12792716	DHPS	deoxyhypusine synthase [Source:HGNC Symbol;Acc:2869]
ENSG00000203849	1.05195	0.273073	0.000117024	0.00283743	1	142620645	142729967	RP11-417J8,6
ENSG00000135643	0.626909	0.162799	0.000117724	0.00285033	12	70760056	70828072	KCNMB4	potassium large conductance calcium-activated channel, subfamily M, beta member 4 [Source:HGNC Symbol;Acc:6289]
ENSG00000198964	0.378803	0.0983777	0.00011788	0.00285033	10	52065360	52384923	SGMS1	sphingomyelin synthase 1 [Source:HGNC Symbol;Acc:29799]
ENSG00000198826	-0.836695	0.217372	0.000118531	0.00286013	15	32907345	32932150	ARHGAP11A	Rho GTPase activating protein 11A [Source:HGNC Symbol;Acc:15783]
ENSG00000058063	0.370115	0.0961592	0.00011861	0.00286013	3	182511288	182639423	ATP11B	ATPase, class VI, type 11B [Source:HGNC Symbol;Acc:13553]
ENSG00000172572	0.826605	0.214821	0.000119147	0.00286514	12	20522179	20837315	PDE3A	phosphodiesterase 3A, cGMP-inhibited [Source:HGNC Symbol;Acc:8778]
ENSG00000125319	-0.675384	0.175527	0.000119206	0.00286514	17	42219274	42239844	C17orf53	chromosome 17 open reading frame 53 [Source:HGNC Symbol;Acc:28460]
ENSG00000182010	-0.556818	0.14472	0.000119306	0.00286514	10	63942794	64028466	RTKN2	rhotekin 2 [Source:HGNC Symbol;Acc:19364]
ENSG00000165480	-0.948427	0.246754	0.000121235	0.00290749	13	21727734	21750741	SKA3	spindle and kinetochore associated complex subunit 3 [Source:HGNC Symbol;Acc:20262]
ENSG00000237594	-0.906001	0.235754	0.000121539	0.00291081	21	32931558	32932800	AP000251,3
ENSG00000178996	0.385449	0.100321	0.000121953	0.00291676	5	53813589	53842415	SNX18	sorting nexin 18 [Source:HGNC Symbol;Acc:19245]
ENSG00000119004	0.201532	0.0524846	0.000123121	0.0029407	2	204103663	204163009	CYP20A1	cytochrome P450, family 20, subfamily A, polypeptide 1 [Source:HGNC Symbol;Acc:20576]
ENSG00000077152	-0.921205	0.240077	0.000124484	0.00296922	1	202300785	202311108	UBE2T	ubiquitin-conjugating enzyme E2T (putative) [Source:HGNC Symbol;Acc:25009]
ENSG00000163637	0.63166	0.164665	0.000125033	0.0029783	3	64079543	64431152	PRICKLE2	prickle homolog 2 (Drosophila) [Source:HGNC Symbol;Acc:20340]
ENSG00000127954	0.781282	0.203702	0.000125349	0.00298178	7	87905744	87936206	STEAP4	STEAP family member 4 [Source:HGNC Symbol;Acc:21923]
ENSG00000144935	0.68122	0.177741	0.000126772	0.00301156	3	142442916	142526730	TRPC1	transient receptor potential cation channel, subfamily C, member 1 [Source:HGNC Symbol;Acc:12333]
ENSG00000163808	-0.885018	0.231055	0.000127972	0.00303587	3	44803209	44914868	KIF15	kinesin family member 15 [Source:HGNC Symbol;Acc:17273]
ENSG00000135631	0.429519	0.112146	0.00012814	0.00303587	2	73300510	73383849	RAB11FIP5	RAB11 family interacting protein 5 (class I) [Source:HGNC Symbol;Acc:24845]
ENSG00000144655	0.802714	0.209661	0.000128862	0.00304886	3	39183346	39196053	CSRNP1	cysteine-serine-rich nuclear protein 1 [Source:HGNC Symbol;Acc:14300]
ENSG00000069535	0.852125	0.222654	0.000129648	0.00306335	X	43625858	43741693	MAOB	monoamine oxidase B [Source:HGNC Symbol;Acc:6834]
ENSG00000006062	0.455903	0.119174	0.000130496	0.00307925	17	43340488	43394414	MAP3K14	mitogen-activated protein kinase kinase kinase 14 [Source:HGNC Symbol;Acc:6853]
ENSG00000135750	0.782866	0.204682	0.000130888	0.00308437	1	233749750	233808258	KCNK1	potassium channel, subfamily K, member 1 [Source:HGNC Symbol;Acc:6272]
ENSG00000178234	0.305503	0.0799155	0.000131929	0.00310475	7	151722759	151819425	GALNT11	UDP-N-acetyl-alpha-D-galactosamine:polypeptide N-acetylgalactosaminyltransferase 11 (GalNAc-T11) [Source:HGNC Symbol;Acc:19875]
ENSG00000104722	1.04958	0.274599	0.00013224	0.0031078	8	24770525	24776607	NEFM	neurofilament, medium polypeptide [Source:HGNC Symbol;Acc:7734]
ENSG00000265401	-0.325451	0.0851535	0.000132412	0.0031078	17	16285466	16285983	RP11-138I1,4
ENSG00000225151	-0.434265	0.11365	0.000132873	0.00311053	15	84867600	84898888	GOLGA2P7	golgin A2 pseudogene 7 [Source:HGNC Symbol;Acc:49516]
ENSG00000184232	0.550492	0.144079	0.000133044	0.00311053	11	120081475	120101041	OAF	OAF homolog (Drosophila) [Source:HGNC Symbol;Acc:28752]
ENSG00000120889	0.504149	0.131951	0.000133059	0.00311053	8	22877646	22926692	TNFRSF10B	tumor necrosis factor receptor superfamily, member 10b [Source:HGNC Symbol;Acc:11905]
ENSG00000129195	-0.988726	0.258868	0.000133769	0.00312206	17	6347735	6354789	FAM64A	family with sequence similarity 64, member A [Source:HGNC Symbol;Acc:25483]
ENSG00000113083	0.718826	0.188223	0.000133988	0.00312206	5	121398890	121413980	LOX	lysyl oxidase [Source:HGNC Symbol;Acc:6664]
ENSG00000237187	0.629909	0.164948	0.000134084	0.00312206	5	92745065	92921354	NR2F1-AS1	NR2F1 antisense RNA 1 [Source:HGNC Symbol;Acc:48622]
ENSG00000137812	-0.894092	0.234357	0.000136139	0.00316574	15	40886218	40956540	CASC5	cancer susceptibility candidate 5 [Source:HGNC Symbol;Acc:24054]
ENSG00000011426	-0.956849	0.250855	0.000136543	0.00317093	7	36429415	36493400	ANLN	anillin, actin binding protein [Source:HGNC Symbol;Acc:14082]
ENSG00000165632	0.263916	0.0691968	0.000136738	0.00317127	10	7860467	8058590	TAF3	TAF3 RNA polymerase II, TATA box binding protein (TBP)-associated factor, 140kDa [Source:HGNC Symbol;Acc:17303]
ENSG00000155367	-0.672803	0.176444	0.000137217	0.00317542	1	113252616	113258099	PPM1J	protein phosphatase, Mg2+/Mn2+ dependent, 1J [Source:HGNC Symbol;Acc:20785]
ENSG00000148773	-0.930884	0.244145	0.000137383	0.00317542	10	129894923	129924649	MKI67	marker of proliferation Ki-67 [Source:HGNC Symbol;Acc:7107]
ENSG00000112984	-0.989619	0.259559	0.000137458	0.00317542	5	137514408	137523404	KIF20A	kinesin family member 20A [Source:HGNC Symbol;Acc:9787]
ENSG00000112029	-0.47387	0.12432	0.000138011	0.00318403	6	153291664	153304714	FBXO5	F-box protein 5 [Source:HGNC Symbol;Acc:13584]
ENSG00000166803	-1.02631	0.269369	0.000138946	0.00320139	15	64657193	64679886	KIAA0101	KIAA0101 [Source:HGNC Symbol;Acc:28961]
ENSG00000165244	-0.90278	0.237066	0.000140016	0.00322033	9	99148223	99180611	ZNF367	zinc finger protein 367 [Source:HGNC Symbol;Acc:18320]
ENSG00000105810	0.519395	0.136398	0.000140134	0.00322033	7	92234235	92465908	CDK6	cyclin-dependent kinase 6 [Source:HGNC Symbol;Acc:1777]
ENSG00000144152	0.710528	0.186628	0.000140555	0.0032258	2	112895962	112945791	FBLN7	fibulin 7 [Source:HGNC Symbol;Acc:26740]
ENSG00000198626	0.904428	0.237597	0.000140908	0.00322639	1	237205505	237997288	RYR2	ryanodine receptor 2 (cardiac) [Source:HGNC Symbol;Acc:10484]
ENSG00000100442	-0.358514	0.0941846	0.000140947	0.00322639	14	45584803	45604522	FKBP3	FK506 binding protein 3, 25kDa [Source:HGNC Symbol;Acc:3719]
ENSG00000101825	0.923519	0.242731	0.000141978	0.00323764	X	3226606	3264682	MXRA5	matrix-remodelling associated 5 [Source:HGNC Symbol;Acc:7539]
ENSG00000185274	0.87507	0.230013	0.000142124	0.00323764	7	70597155	71178585	WBSCR17	Williams-Beuren syndrome chromosome region 17 [Source:HGNC Symbol;Acc:16347]
ENSG00000172932	-0.299985	0.0788515	0.000142133	0.00323764	11	67056018	67069956	ANKRD13D	ankyrin repeat domain 13 family, member D [Source:HGNC Symbol;Acc:27880]
ENSG00000076382	-0.757307	0.199063	0.000142174	0.00323764	17	26904588	26926297	SPAG5	sperm associated antigen 5 [Source:HGNC Symbol;Acc:13452]
ENSG00000189339	-0.285644	0.0751091	0.000142926	0.00325055	1	1592939	1624167	SLC35E2B	solute carrier family 35, member E2B [Source:HGNC Symbol;Acc:33941]
ENSG00000172551	1.13825	0.299515	0.000144509	0.00327503	12	55224303	55252177	MUCL1	mucin-like 1 [Source:HGNC Symbol;Acc:30588]
ENSG00000187514	-0.392263	0.103219	0.000144527	0.00327503	2	232571605	232578251	PTMA	prothymosin, alpha [Source:HGNC Symbol;Acc:9623]
ENSG00000177732	-0.387909	0.102075	0.000144561	0.00327503	20	306207	310865	SOX12	SRY (sex determining region Y)-box 12 [Source:HGNC Symbol;Acc:11198]
ENSG00000138772	0.845304	0.222459	0.000144799	0.00327623	4	79472673	79531597	ANXA3	annexin A3 [Source:HGNC Symbol;Acc:541]
ENSG00000168894	-0.2838	0.074695	0.000145019	0.00327698	2	85822848	85824736	RNF181	ring finger protein 181 [Source:HGNC Symbol;Acc:28037]
ENSG00000113368	-0.815611	0.214843	0.000146862	0.00331408	5	126112315	126172712	LMNB1	lamin B1 [Source:HGNC Symbol;Acc:6637]
ENSG00000158402	-0.997168	0.262688	0.000147037	0.00331408	5	137620954	137674044	CDC25C	cell division cycle 25C [Source:HGNC Symbol;Acc:1727]
ENSG00000116117	0.448343	0.118154	0.000147905	0.00332937	2	205410516	206484886	PARD3B	par-3 family cell polarity regulator beta [Source:HGNC Symbol;Acc:14446]
ENSG00000148848	0.845036	0.222868	0.000149655	0.00336446	10	127700950	128077024	ADAM12	ADAM metallopeptidase domain 12 [Source:HGNC Symbol;Acc:190]
ENSG00000168140	0.630674	0.166369	0.00015016	0.0033715	16	4421849	4433529	VASN	vasorin [Source:HGNC Symbol;Acc:18517]
ENSG00000169902	0.68181	0.179942	0.000151224	0.00339107	7	65670186	65885530	TPST1	tyrosylprotein sulfotransferase 1 [Source:HGNC Symbol;Acc:12020]
ENSG00000162894	-0.705334	0.186166	0.000151421	0.00339117	1	207077731	207096592	FAIM3	Fas apoptotic inhibitory molecule 3 [Source:HGNC Symbol;Acc:14315]
ENSG00000164070	0.753599	0.199046	0.000153058	0.00342349	4	128702976	128761888	HSPA4L	heat shock 70kDa protein 4-like [Source:HGNC Symbol;Acc:17041]
ENSG00000204131	0.672494	0.177645	0.000153334	0.0034253	X	71130938	71363424	NHSL2	NHS-like 2 [Source:HGNC Symbol;Acc:33737]
ENSG00000153250	0.437367	0.115573	0.00015412	0.0034385	2	161128662	161350305	RBMS1	RNA binding motif, single stranded interacting protein 1 [Source:HGNC Symbol;Acc:9907]
ENSG00000112742	-0.893539	0.236232	0.000155279	0.00345998	6	80713604	80752244	TTK	TTK protein kinase [Source:HGNC Symbol;Acc:12401]
ENSG00000225471	0.808554	0.213832	0.00015604	0.00347253	X	71364034	71381600	RP11-262D11,2
ENSG00000117410	-0.36801	0.0973531	0.000156728	0.00348344	1	44440159	44443967	ATP6V0B	ATPase, H+ transporting, lysosomal 21kDa, V0 subunit b [Source:HGNC Symbol;Acc:861]
ENSG00000167900	-0.898052	0.237619	0.000157223	0.00349004	17	76170160	76183314	TK1	thymidine kinase 1, soluble [Source:HGNC Symbol;Acc:11830]
ENSG00000018236	0.998095	0.264113	0.000157435	0.00349033	12	41086244	41466220	CNTN1	contactin 1 [Source:HGNC Symbol;Acc:2171]
ENSG00000006047	-0.789223	0.208874	0.000157802	0.00349407	17	7191571	7197934	YBX2	Y box binding protein 2 [Source:HGNC Symbol;Acc:17948]
ENSG00000139971	0.749735	0.198447	0.000158087	0.00349599	14	58466453	58764857	C14orf37	chromosome 14 open reading frame 37 [Source:HGNC Symbol;Acc:19846]
ENSG00000085999	-0.934225	0.247315	0.000158429	0.00349916	1	46713360	46744145	RAD54L	RAD54-like (S, cerevisiae) [Source:HGNC Symbol;Acc:9826]
ENSG00000167797	-0.47445	0.125644	0.000159268	0.00351328	11	67273968	67276120	CDK2AP2	cyclin-dependent kinase 2 associated protein 2 [Source:HGNC Symbol;Acc:30833]
ENSG00000177200	0.330577	0.0876037	0.000160944	0.0035448	16	53088945	53363062	CHD9	chromodomain helicase DNA binding protein 9 [Source:HGNC Symbol;Acc:25701]
ENSG00000229453	1.10841	0.293751	0.0001611	0.0035448	3	48348336	48369831	SPINK8	serine peptidase inhibitor, Kazal type 8 (putative) [Source:HGNC Symbol;Acc:33160]
ENSG00000109674	-1.04069	0.276038	0.000163182	0.00358613	4	178230990	178284097	NEIL3	nei endonuclease VIII-like 3 (E, coli) [Source:HGNC Symbol;Acc:24573]
ENSG00000055208	0.264225	0.0701054	0.000163923	0.00359793	6	149539777	149732749	TAB2	TGF-beta activated kinase 1/MAP3K7 binding protein 2 [Source:HGNC Symbol;Acc:17075]
ENSG00000164946	0.78728	0.208922	0.000164369	0.00360321	9	14734664	14910993	FREM1	FRAS1 related extracellular matrix 1 [Source:HGNC Symbol;Acc:23399]
ENSG00000100908	-0.398693	0.105827	0.000164956	0.0036116	14	24608174	24610797	EMC9	ER membrane protein complex subunit 9 [Source:HGNC Symbol;Acc:20273]
ENSG00000187951	-0.722519	0.191857	0.000165939	0.0036286	15	30916697	31065196	ARHGAP11B	Rho GTPase activating protein 11B [Source:HGNC Symbol;Acc:15782]
ENSG00000167700	-0.465681	0.123676	0.000166335	0.00363275	8	145734457	145736596	MFSD3	major facilitator superfamily domain containing 3 [Source:HGNC Symbol;Acc:25157]
ENSG00000115163	-0.954979	0.253707	0.000167153	0.00363804	2	26987157	27023935	CENPA	centromere protein A [Source:HGNC Symbol;Acc:1851]
ENSG00000261438	0.761731	0.20237	0.000167189	0.00363804	10	90775593	90776816	RP11-399O19,9
ENSG00000154263	0.952836	0.253143	0.000167197	0.00363804	17	67143355	67240987	ABCA10	ATP-binding cassette, sub-family A (ABC1), member 10 [Source:HGNC Symbol;Acc:30]
ENSG00000182481	-0.656487	0.17449	0.000168345	0.00365721	17	66031635	66042958	KPNA2	karyopherin alpha 2 (RAG cohort 1, importin alpha 1) [Source:HGNC Symbol;Acc:6395]
ENSG00000137760	0.297819	0.0791632	0.000168499	0.00365721	11	107373452	107436472	ALKBH8	alkB, alkylation repair homolog 8 (E, coli) [Source:HGNC Symbol;Acc:25189]
ENSG00000131507	0.258013	0.0685879	0.000168702	0.00365721	5	141488070	141534005	NDFIP1	Nedd4 family interacting protein 1 [Source:HGNC Symbol;Acc:17592]
ENSG00000112210	0.488867	0.129968	0.000168946	0.00365801	6	57053607	57087078	RAB23	RAB23, member RAS oncogene family [Source:HGNC Symbol;Acc:14263]
ENSG00000138942	0.208263	0.0553831	0.000169636	0.00366842	22	31556168	31603005	RNF185	ring finger protein 185 [Source:HGNC Symbol;Acc:26783]
ENSG00000173273	0.254689	0.0677541	0.000170577	0.00367897	8	9413424	9639856	TNKS	tankyrase, TRF1-interacting ankyrin-related ADP-ribose polymerase [Source:HGNC Symbol;Acc:11941]
ENSG00000169436	-0.833033	0.221613	0.000170629	0.00367897	8	139600478	139926249	COL22A1	collagen, type XXII, alpha 1 [Source:HGNC Symbol;Acc:22989]
ENSG00000179388	0.975838	0.259616	0.00017075	0.00367897	8	22545172	22550815	EGR3	early growth response 3 [Source:HGNC Symbol;Acc:3240]
ENSG00000121621	-0.770373	0.204971	0.000170974	0.00367929	11	28042167	28129855	KIF18A	kinesin family member 18A [Source:HGNC Symbol;Acc:29441]
ENSG00000107771	0.294166	0.0782833	0.00017147	0.00368546	10	86088342	86278273	CCSER2	coiled-coil serine-rich protein 2 [Source:HGNC Symbol;Acc:29197]
ENSG00000119514	0.737172	0.196241	0.00017234	0.00369752	9	101569981	101612363	GALNT12	UDP-N-acetyl-alpha-D-galactosamine:polypeptide N-acetylgalactosaminyltransferase 12 (GalNAc-T12) [Source:HGNC Symbol;Acc:19877]
ENSG00000154240	0.682005	0.181564	0.000172451	0.00369752	17	63631656	64188202	CEP112	centrosomal protein 112kDa [Source:HGNC Symbol;Acc:28514]
ENSG00000204186	0.590353	0.157222	0.000173408	0.00371351	2	207139387	207179148	ZDBF2	zinc finger, DBF-type containing 2 [Source:HGNC Symbol;Acc:29313]
ENSG00000170381	0.886848	0.236294	0.000174619	0.00373489	7	82993222	83278326	SEMA3E	sema domain, immunoglobulin domain (Ig), short basic domain, secreted, (semaphorin) 3E [Source:HGNC Symbol;Acc:10727]
ENSG00000119042	0.575817	0.153464	0.000175336	0.00374567	2	200134223	200335989	SATB2	SATB homeobox 2 [Source:HGNC Symbol;Acc:21637]
ENSG00000102802	0.803764	0.214265	0.000175945	0.00375414	13	31480328	31499709	MEDAG	mesenteric estrogen-dependent adipogenesis [Source:HGNC Symbol;Acc:25926]
ENSG00000119650	-0.277794	0.0740897	0.000177236	0.00377709	14	76368479	76550928	IFT43	intraflagellar transport 43 homolog (Chlamydomonas) [Source:HGNC Symbol;Acc:29669]
ENSG00000272005	0.355178	0.0947425	0.000177631	0.00377794	8	424455	427966	RP11-91J19,4
ENSG00000181656	1.01086	0.26965	0.000177705	0.00377794	1	101003693	101007574	GPR88	G protein-coupled receptor 88 [Source:HGNC Symbol;Acc:4539]
ENSG00000124479	1.04448	0.27868	0.000178274	0.00378548	X	43808022	43832750	NDP	Norrie disease (pseudoglioma) [Source:HGNC Symbol;Acc:7678]
ENSG00000269781	-0.698726	0.186531	0.000179754	0.00380929	7	6522922	6524873	FLJ20306	CDNA FLJ20306 fis, clone HEP06881; Putative uncharacterized protein FLJ20306; Uncharacterized protein [Source:UniProtKB/TrEMBL;Acc:Q9NXD8]
ENSG00000182325	-0.357087	0.0953303	0.000179828	0.00380929	8	145579091	145583036	FBXL6	F-box and leucine-rich repeat protein 6 [Source:HGNC Symbol;Acc:13603]
ENSG00000167863	-0.348606	0.0930742	0.00018006	0.0038096	17	73034958	73043080	ATP5H	ATP synthase, H+ transporting, mitochondrial Fo complex, subunit d [Source:HGNC Symbol;Acc:845]
ENSG00000112249	0.427436	0.114148	0.000180695	0.00381845	6	100956070	101329248	ASCC3	activating signal cointegrator 1 complex subunit 3 [Source:HGNC Symbol;Acc:18697]
ENSG00000128510	0.845265	0.225854	0.000182182	0.00384294	7	129932974	129964020	CPA4	carboxypeptidase A4 [Source:HGNC Symbol;Acc:15740]
ENSG00000105697	-1.01557	0.27137	0.00018229	0.00384294	19	35771619	35776046	HAMP	hepcidin antimicrobial peptide [Source:HGNC Symbol;Acc:15598]
ENSG00000123892	-0.758688	0.202786	0.000183053	0.00385441	11	87846410	87908635	RAB38	RAB38, member RAS oncogene family [Source:HGNC Symbol;Acc:9776]
ENSG00000026297	-0.465558	0.124479	0.000183975	0.00386891	6	167342992	167370679	RNASET2	ribonuclease T2 [Source:HGNC Symbol;Acc:21686]
ENSG00000182199	-0.325147	0.0869492	0.000184378	0.00386891	12	57623110	57628718	SHMT2	serine hydroxymethyltransferase 2 (mitochondrial) [Source:HGNC Symbol;Acc:10852]
ENSG00000107036	0.346667	0.0927047	0.000184401	0.00386891	9	5629025	5776557	KIAA1432	KIAA1432 [Source:HGNC Symbol;Acc:17686]
ENSG00000156486	1.02191	0.273861	0.000190355	0.00398907	8	99439250	99445076	KCNS2	potassium voltage-gated channel, delayed-rectifier, subfamily S, member 2 [Source:HGNC Symbol;Acc:6301]
ENSG00000101003	-0.8031	0.215276	0.000191055	0.00399788	20	25388363	25433264	GINS1	GINS complex subunit 1 (Psf1 homolog) [Source:HGNC Symbol;Acc:28980]
ENSG00000108924	0.917255	0.245891	0.00019123	0.00399788	17	53342373	53402426	HLF	hepatic leukemia factor [Source:HGNC Symbol;Acc:4977]
ENSG00000166592	0.887627	0.237978	0.000191573	0.0040003	16	66955582	66959547	RRAD	Ras-related associated with diabetes [Source:HGNC Symbol;Acc:10446]
ENSG00000134825	-0.381309	0.102256	0.00019228	0.00401002	11	61535973	61560274	TMEM258	transmembrane protein 258 [Source:HGNC Symbol;Acc:1164]
ENSG00000138448	0.467163	0.12529	0.000192494	0.00401002	2	187454792	187545628	ITGAV	integrin, alpha V [Source:HGNC Symbol;Acc:6150]
ENSG00000069764	-0.971739	0.260636	0.000192744	0.00401048	16	14766405	14788526	PLA2G10	phospholipase A2, group X [Source:HGNC Symbol;Acc:9029]
ENSG00000119147	0.943399	0.253126	0.000193773	0.00402713	2	106679702	106694615	C2orf40	chromosome 2 open reading frame 40 [Source:HGNC Symbol;Acc:24642]
ENSG00000113328	0.367722	0.0987219	0.00019545	0.00405721	5	162864575	162873157	CCNG1	cyclin G1 [Source:HGNC Symbol;Acc:1592]
ENSG00000123416	-0.48548	0.130409	0.000197071	0.00408603	12	49521565	49525180	TUBA1B	tubulin, alpha 1b [Source:HGNC Symbol;Acc:18809]
ENSG00000116014	-1.07237	0.288115	0.000197643	0.00409043	19	917287	921015	KISS1R	KISS1 receptor [Source:HGNC Symbol;Acc:4510]
ENSG00000109062	-0.549995	0.147777	0.000197812	0.00409043	17	72744791	72765492	SLC9A3R1	solute carrier family 9, subfamily A (NHE3, cation proton antiporter 3), member 3 regulator 1 [Source:HGNC Symbol;Acc:11075]
ENSG00000109381	0.161899	0.0435027	0.000197986	0.00409043	4	139949266	140098372	ELF2	E74-like factor 2 (ets domain transcription factor) [Source:HGNC Symbol;Acc:3317]
ENSG00000172428	-0.476168	0.127958	0.000198213	0.00409043	2	241065980	241076224	MYEOV2	myeloma overexpressed 2 [Source:HGNC Symbol;Acc:21314]
ENSG00000156030	0.392195	0.105411	0.000198728	0.00409626	14	74181825	74256988	ELMSAN1	ELM2 and Myb/SANT-like domain containing 1 [Source:HGNC Symbol;Acc:19853]
ENSG00000119508	0.958238	0.257661	0.000200022	0.00411811	9	102584137	102629173	NR4A3	nuclear receptor subfamily 4, group A, member 3 [Source:HGNC Symbol;Acc:7982]
ENSG00000184304	0.668024	0.179686	0.00020102	0.00413382	14	30045687	30661104	PRKD1	protein kinase D1 [Source:HGNC Symbol;Acc:9407]
ENSG00000113580	0.459531	0.123634	0.000201707	0.00414312	5	142657496	142815077	NR3C1	nuclear receptor subfamily 3, group C, member 1 (glucocorticoid receptor) [Source:HGNC Symbol;Acc:7978]
ENSG00000155966	0.803135	0.216121	0.000202287	0.00415018	X	147582139	148082193	AFF2	AF4/FMR2 family, member 2 [Source:HGNC Symbol;Acc:3776]
ENSG00000010704	0.304762	0.0820227	0.000202738	0.00415459	6	26087509	26098571	HFE	hemochromatosis [Source:HGNC Symbol;Acc:4886]
ENSG00000163623	0.826555	0.222509	0.000203447	0.00416428	4	85413140	85419603	NKX6-1	NK6 homeobox 1 [Source:HGNC Symbol;Acc:7839]
ENSG00000163931	-0.413349	0.111345	0.000205364	0.00419863	3	53258723	53290068	TKT	transketolase [Source:HGNC Symbol;Acc:11834]
ENSG00000171988	0.310904	0.0837674	0.000206027	0.00420729	10	64926981	65225722	JMJD1C	jumonji domain containing 1C [Source:HGNC Symbol;Acc:12313]
ENSG00000139154	0.330435	0.0890481	0.000206653	0.0042152	12	19556979	19873735	AEBP2	AE binding protein 2 [Source:HGNC Symbol;Acc:24051]
ENSG00000177465	-0.509183	0.13727	0.000207783	0.00423334	14	74058410	74063200	ACOT4	acyl-CoA thioesterase 4 [Source:HGNC Symbol;Acc:19748]
ENSG00000183196	0.91864	0.247687	0.00020818	0.00423653	16	75510949	75529282	CHST6	carbohydrate (N-acetylglucosamine 6-O) sulfotransferase 6 [Source:HGNC Symbol;Acc:6938]
ENSG00000187699	0.931924	0.251495	0.00021094	0.00428774	2	190744335	191068210	C2orf88	chromosome 2 open reading frame 88 [Source:HGNC Symbol;Acc:28191]
ENSG00000177374	0.727653	0.196413	0.000211638	0.00429413	17	1957448	1962981	HIC1	hypermethylated in cancer 1 [Source:HGNC Symbol;Acc:4909]
ENSG00000197724	0.205232	0.0553997	0.000211742	0.00429413	9	96338689	96441869	PHF2	PHD finger protein 2 [Source:HGNC Symbol;Acc:8920]
ENSG00000123219	-0.837983	0.226313	0.000213269	0.00432011	5	64813593	64858998	CENPK	centromere protein K [Source:HGNC Symbol;Acc:29479]
ENSG00000160683	-0.871078	0.235321	0.000214194	0.00433386	11	118754475	118768508	CXCR5	chemokine (C-X-C motif) receptor 5 [Source:HGNC Symbol;Acc:1060]
ENSG00000107560	0.321854	0.0870068	0.000216297	0.00437138	10	119764427	119806114	RAB11FIP2	RAB11 family interacting protein 2 (class I) [Source:HGNC Symbol;Acc:29152]
ENSG00000235649	0.912273	0.246739	0.00021788	0.00439834	Y	14077914	14108092	MXRA5P1	matrix-remodelling associated 5 pseudogene 1 [Source:HGNC Symbol;Acc:23932]
ENSG00000233895	0.607973	0.16448	0.000218734	0.00441051	20	19738352	19790319	RP1-122P22,2
ENSG00000174871	-0.821024	0.222307	0.000221446	0.00446008	11	66045661	66052772	CNIH2	cornichon family AMPA receptor auxiliary protein 2 [Source:HGNC Symbol;Acc:28744]
ENSG00000206052	0.781127	0.211538	0.00022197	0.00446199	18	67068291	67516323	DOK6	docking protein 6 [Source:HGNC Symbol;Acc:28301]
ENSG00000232956	-0.505188	0.136814	0.000222059	0.00446199	7	45022622	45026560	SNHG15	small nucleolar RNA host gene 15 (non-protein coding) [Source:HGNC Symbol;Acc:27797]
ENSG00000228203	0.715757	0.193866	0.00022249	0.00446199	2	7052408	7058840	RNF144A-AS1	RNF144A antisense RNA 1 [Source:HGNC Symbol;Acc:30963]
ENSG00000161888	-0.909428	0.246349	0.000222824	0.00446199	19	11242196	11266484	SPC24	SPC24, NDC80 kinetochore complex component [Source:HGNC Symbol;Acc:26913]
ENSG00000135828	0.322717	0.0874196	0.000222864	0.00446199	1	182542769	182558391	RNASEL	ribonuclease L (2',5'-oligoisoadenylate synthetase-dependent) [Source:HGNC Symbol;Acc:10050]
ENSG00000105281	-0.445584	0.12071	0.000223062	0.00446199	19	47278140	47291851	SLC1A5	solute carrier family 1 (neutral amino acid transporter), member 5 [Source:HGNC Symbol;Acc:10943]
ENSG00000254122	0.66496	0.1803	0.000225961	0.00451486	5	140797427	140892546	PCDHGB7	protocadherin gamma subfamily B, 7 [Source:HGNC Symbol;Acc:8714]
ENSG00000184661	-0.897016	0.243256	0.000226429	0.00451909	8	25316513	25365436	CDCA2	cell division cycle associated 2 [Source:HGNC Symbol;Acc:14623]
ENSG00000173457	-0.499016	0.135349	0.000227019	0.00452573	11	64011956	64014413	PPP1R14B	protein phosphatase 1, regulatory (inhibitor) subunit 14B [Source:HGNC Symbol;Acc:9057]
ENSG00000070501	-0.43787	0.118791	0.000227769	0.00453555	8	42195972	42229326	POLB	polymerase (DNA directed), beta [Source:HGNC Symbol;Acc:9174]
ENSG00000116539	0.313451	0.0850459	0.000228099	0.00453698	1	155305059	155532598	ASH1L	ash1 (absent, small, or homeotic)-like (Drosophila) [Source:HGNC Symbol;Acc:19088]
ENSG00000100304	-0.648059	0.175927	0.000229896	0.00456757	22	43562628	43583139	TTLL12	tubulin tyrosine ligase-like family, member 12 [Source:HGNC Symbol;Acc:28974]
ENSG00000011028	0.794048	0.215707	0.000232192	0.00460797	17	60704762	60770958	MRC2	mannose receptor, C type 2 [Source:HGNC Symbol;Acc:16875]
ENSG00000175756	-0.348927	0.0948504	0.000234422	0.00464218	1	1309110	1310875	AURKAIP1	aurora kinase A interacting protein 1 [Source:HGNC Symbol;Acc:24114]
ENSG00000172663	-0.328404	0.0892723	0.000234443	0.00464218	11	67231824	67236743	TMEM134	transmembrane protein 134 [Source:HGNC Symbol;Acc:26142]
ENSG00000255103	0.631659	0.171736	0.000234985	0.00464769	1	39876151	39882154	KIAA0754	KIAA0754 [Source:HGNC Symbol;Acc:29111]
ENSG00000131470	-0.541554	0.147307	0.000236582	0.00467402	17	40724333	40729849	PSMC3IP	PSMC3 interacting protein [Source:HGNC Symbol;Acc:17928]
ENSG00000125245	-0.90268	0.245602	0.000237502	0.00468672	13	99906968	99913998	GPR18	G protein-coupled receptor 18 [Source:HGNC Symbol;Acc:4472]
ENSG00000138641	0.35543	0.0967129	0.000237757	0.00468672	4	89442199	89629693	HERC3	HECT and RLD domain containing E3 ubiquitin protein ligase 3 [Source:HGNC Symbol;Acc:4876]
ENSG00000179833	0.47098	0.128202	0.000239018	0.00470455	2	64858755	64978139	SERTAD2	SERTA domain containing 2 [Source:HGNC Symbol;Acc:30784]
ENSG00000140092	0.622506	0.169457	0.000239225	0.00470455	14	92335756	92414331	FBLN5	fibulin 5 [Source:HGNC Symbol;Acc:3602]
ENSG00000092009	1.0751	0.292702	0.000239695	0.00470455	14	24974559	24977471	CMA1	chymase 1, mast cell [Source:HGNC Symbol;Acc:2097]
ENSG00000167513	-0.790081	0.215106	0.000239731	0.00470455	16	88869621	88875666	CDT1	chromatin licensing and DNA replication factor 1 [Source:HGNC Symbol;Acc:24576]
ENSG00000130489	-0.44123	0.120144	0.000240191	0.00470834	22	50961997	50964868	SCO2	SCO2 cytochrome c oxidase assembly protein [Source:HGNC Symbol;Acc:10604]
ENSG00000035141	-0.349612	0.0952271	0.000241273	0.0047223	2	70523107	70529222	FAM136A	family with sequence similarity 136, member A [Source:HGNC Symbol;Acc:25911]
ENSG00000168061	-0.475705	0.129578	0.00024144	0.0047223	11	64808373	64812300	SAC3D1	SAC3 domain containing 1 [Source:HGNC Symbol;Acc:30179]
ENSG00000178295	-0.497845	0.135633	0.000242047	0.00472891	2	17935125	17966632	GEN1	GEN1 Holliday junction 5' flap endonuclease [Source:HGNC Symbol;Acc:26881]
ENSG00000231889	0.650119	0.177166	0.000242983	0.00474193	6	111804714	111919505	TRAF3IP2-AS1	TRAF3IP2 antisense RNA 1 [Source:HGNC Symbol;Acc:40005]
ENSG00000256663	-1.02164	0.278459	0.000243599	0.0047487	12	20704524	20705946	RP11-424C20,2
ENSG00000169679	-0.890088	0.24271	0.000245142	0.00477349	2	111395275	111435691	BUB1	BUB1 mitotic checkpoint serine/threonine kinase [Source:HGNC Symbol;Acc:1148]
ENSG00000127241	1.09532	0.298728	0.000245786	0.00478075	3	186935942	187009810	MASP1	mannan-binding lectin serine peptidase 1 (C4/C2 activating component of Ra-reactive factor) [Source:HGNC Symbol;Acc:6901]
ENSG00000122420	0.973954	0.26578	0.000247815	0.00481489	1	78769568	79005434	PTGFR	prostaglandin F receptor (FP) [Source:HGNC Symbol;Acc:9600]
ENSG00000198961	0.303624	0.082862	0.000248096	0.00481503	5	108670410	108745695	PJA2	praja ring finger 2, E3 ubiquitin protein ligase [Source:HGNC Symbol;Acc:17481]
ENSG00000101846	0.514919	0.140538	0.00024839	0.00481542	X	7137497	7272851	STS	steroid sulfatase (microsomal), isozyme S [Source:HGNC Symbol;Acc:11425]
ENSG00000198133	-0.549896	0.150123	0.000249318	0.00482809	14	67913801	68000456	TMEM229B	transmembrane protein 229B [Source:HGNC Symbol;Acc:20130]
ENSG00000124102	1.11004	0.303071	0.000249635	0.00482893	20	43803517	43805185	PI3	peptidase inhibitor 3, skin-derived [Source:HGNC Symbol;Acc:8947]
ENSG00000198673	0.718672	0.196233	0.000249914	0.00482902	12	62102040	62672931	FAM19A2	family with sequence similarity 19 (chemokine (C-C motif)-like), member A2 [Source:HGNC Symbol;Acc:21589]
ENSG00000124688	-0.269448	0.0735788	0.000250224	0.0048297	6	43597277	43608689	MAD2L1BP	MAD2L1 binding protein [Source:HGNC Symbol;Acc:21059]
ENSG00000007255	-0.410552	0.112168	0.000252062	0.00485985	19	45666186	45681495	TRAPPC6A	trafficking protein particle complex 6A [Source:HGNC Symbol;Acc:23069]
ENSG00000134905	-0.251241	0.0686911	0.000254644	0.00489747	13	111293759	111365950	CARS2	cysteinyl-tRNA synthetase 2, mitochondrial (putative) [Source:HGNC Symbol;Acc:25695]
ENSG00000198932	0.680669	0.186107	0.000254787	0.00489747	X	101906294	101914011	GPRASP1	G protein-coupled receptor associated sorting protein 1 [Source:HGNC Symbol;Acc:24834]
ENSG00000169851	0.817398	0.223495	0.000254848	0.00489747	4	30722037	31148422	PCDH7	protocadherin 7 [Source:HGNC Symbol;Acc:8659]
ENSG00000112667	-0.386353	0.105701	0.000257018	0.00493262	6	43193367	43197222	DNPH1	2'-deoxynucleoside 5'-phosphate N-hydrolase 1 [Source:HGNC Symbol;Acc:21218]
ENSG00000187550	-1.05827	0.289546	0.000257237	0.00493262	19	56041100	56048456	SBK2	SH3 domain binding kinase family, member 2 [Source:HGNC Symbol;Acc:34416]
ENSG00000006634	-0.504679	0.138101	0.000257761	0.00493729	7	87505531	87538856	DBF4	DBF4 homolog (S, cerevisiae) [Source:HGNC Symbol;Acc:17364]
ENSG00000088986	-0.35581	0.0973808	0.000258384	0.0049399	12	120907653	120936296	DYNLL1	dynein, light chain, LC8-type 1 [Source:HGNC Symbol;Acc:15476]
ENSG00000171617	0.389549	0.106617	0.000258458	0.0049399	5	73923234	73937249	ENC1	ectodermal-neural cortex 1 (with BTB domain) [Source:HGNC Symbol;Acc:3345]
ENSG00000013297	0.963166	0.263901	0.000262518	0.00501026	3	170136653	170578169	CLDN11	claudin 11 [Source:HGNC Symbol;Acc:8514]
ENSG00000136010	0.743554	0.203739	0.000262709	0.00501026	12	105413568	105478355	ALDH1L2	aldehyde dehydrogenase 1 family, member L2 [Source:HGNC Symbol;Acc:26777]
ENSG00000185338	0.565527	0.154979	0.000263197	0.00501414	16	11348262	11350036	SOCS1	suppressor of cytokine signaling 1 [Source:HGNC Symbol;Acc:19383]
ENSG00000204406	0.311072	0.0852678	0.000264111	0.00502611	2	148778580	149275805	MBD5	methyl-CpG binding domain protein 5 [Source:HGNC Symbol;Acc:20444]
ENSG00000142731	-0.744419	0.204118	0.000265321	0.00504367	4	128802016	128820350	PLK4	polo-like kinase 4 [Source:HGNC Symbol;Acc:11397]
ENSG00000064490	-0.302814	0.0831128	0.000269045	0.00510411	19	19303008	19312678	RFXANK	regulatory factor X-associated ankyrin-containing protein [Source:HGNC Symbol;Acc:9987]
ENSG00000241837	-0.296063	0.0812604	0.00026908	0.00510411	21	35275757	35288284	ATP5O	ATP synthase, H+ transporting, mitochondrial F1 complex, O subunit [Source:HGNC Symbol;Acc:850]
ENSG00000204851	0.703376	0.193086	0.00026968	0.00510999	19	46990163	46999755	PNMAL2	paraneoplastic Ma antigen family-like 2 [Source:HGNC Symbol;Acc:29206]
ENSG00000165506	-0.515639	0.141594	0.000270868	0.00512697	14	50091892	50101948	DNAAF2	dynein, axonemal, assembly factor 2 [Source:HGNC Symbol;Acc:20188]
ENSG00000153317	0.403178	0.110725	0.000271324	0.00512749	8	131064353	131455906	ASAP1	ArfGAP with SH3 domain, ankyrin repeat and PH domain 1 [Source:HGNC Symbol;Acc:2720]
ENSG00000121671	0.438229	0.120365	0.000271745	0.00512749	11	45868669	45904798	CRY2	cryptochrome 2 (photolyase-like) [Source:HGNC Symbol;Acc:2385]
ENSG00000152409	0.488897	0.134285	0.00027187	0.00512749	5	78532012	78623038	JMY	junction mediating and regulatory protein, p53 cofactor [Source:HGNC Symbol;Acc:28916]
ENSG00000117280	0.375497	0.103143	0.00027206	0.00512749	1	205737114	205744588	RAB7L1	RAB7, member RAS oncogene family-like 1 [Source:HGNC Symbol;Acc:9789]
ENSG00000135272	0.408967	0.112366	0.000273052	0.00514068	7	114562209	114659256	MDFIC	MyoD family inhibitor domain containing [Source:HGNC Symbol;Acc:28870]
ENSG00000164291	0.364731	0.100226	0.000273607	0.00514255	5	94890778	94940768	ARSK	arylsulfatase family, member K [Source:HGNC Symbol;Acc:25239]
ENSG00000107863	0.320298	0.088019	0.000273736	0.00514255	10	24872538	25012597	ARHGAP21	Rho GTPase activating protein 21 [Source:HGNC Symbol;Acc:23725]
ENSG00000175318	0.734027	0.201769	0.000274812	0.00515727	15	72452148	72490126	GRAMD2	GRAM domain containing 2 [Source:HGNC Symbol;Acc:27287]
ENSG00000136108	-0.638203	0.175458	0.000275464	0.005164	13	53029564	53050763	CKAP2	cytoskeleton associated protein 2 [Source:HGNC Symbol;Acc:1990]
ENSG00000163171	0.657272	0.180736	0.000276213	0.00516647	2	37869032	37965611	CDC42EP3	CDC42 effector protein (Rho GTPase binding) 3 [Source:HGNC Symbol;Acc:16943]
ENSG00000120784	-0.289031	0.0794784	0.000276261	0.00516647	19	38104650	38183238	ZFP30	ZFP30 zinc finger protein [Source:HGNC Symbol;Acc:29555]
ENSG00000164087	-0.659635	0.181398	0.000276476	0.00516647	3	52109269	52188706	POC1A	POC1 centriolar protein A [Source:HGNC Symbol;Acc:24488]
ENSG00000164104	-0.652662	0.179619	0.000279496	0.00521736	4	174252846	174256276	HMGB2	high mobility group box 2 [Source:HGNC Symbol;Acc:5000]
ENSG00000120833	0.770396	0.212058	0.000280202	0.005225	12	93963590	93977263	SOCS2	suppressor of cytokine signaling 2 [Source:HGNC Symbol;Acc:19382]
ENSG00000143337	0.295673	0.0814009	0.000280905	0.00522906	1	179851177	179894135	TOR1AIP1	torsin A interacting protein 1 [Source:HGNC Symbol;Acc:29456]
ENSG00000157557	0.642349	0.176857	0.0002812	0.00522906	21	40177231	40196879	ETS2	v-ets avian erythroblastosis virus E26 oncogene homolog 2 [Source:HGNC Symbol;Acc:3489]
ENSG00000170222	0.323193	0.0889866	0.000281311	0.00522906	17	10600911	10614550	ADPRM	ADP-ribose/CDP-alcohol diphosphatase, manganese-dependent [Source:HGNC Symbol;Acc:30925]
ENSG00000255642	0.823741	0.226863	0.000282311	0.00524212	12	64215801	64217675	PABPC1P4	poly(A) binding protein, cytoplasmic 1 pseudogene 4 [Source:HGNC Symbol;Acc:8563]
ENSG00000209082	-0.980349	0.270023	0.000282744	0.00524461	MT	3230	3304	MT-TL1	mitochondrially encoded tRNA leucine 1 (UUA/G) [Source:HGNC Symbol;Acc:7490]
ENSG00000254535	0.581964	0.16034	0.000283895	0.00526043	4	135117488	135122903	PABPC4L	poly(A) binding protein, cytoplasmic 4-like [Source:HGNC Symbol;Acc:31955]
ENSG00000132622	0.671605	0.185073	0.000284665	0.00526914	20	3713314	3733758	HSPA12B	heat shock 70kD protein 12B [Source:HGNC Symbol;Acc:16193]
ENSG00000141338	1.01245	0.279047	0.000285347	0.00527623	17	66863433	66951533	ABCA8	ATP-binding cassette, sub-family A (ABC1), member 8 [Source:HGNC Symbol;Acc:38]
ENSG00000131462	-0.505438	0.139332	0.000286081	0.00528156	17	40761694	40767252	TUBG1	tubulin, gamma 1 [Source:HGNC Symbol;Acc:12417]
ENSG00000198838	1.02166	0.281646	0.000286236	0.00528156	15	33603163	34158303	RYR3	ryanodine receptor 3 [Source:HGNC Symbol;Acc:10485]
ENSG00000167113	-0.224463	0.0619011	0.000287671	0.00530137	9	131084815	131096351	COQ4	coenzyme Q4 [Source:HGNC Symbol;Acc:19693]
ENSG00000253276	0.494587	0.136402	0.000287912	0.00530137	7	106297211	106301442	CCDC71L	coiled-coil domain containing 71-like [Source:HGNC Symbol;Acc:26685]
ENSG00000181291	0.829878	0.228909	0.000288559	0.00530773	17	32907768	32966337	TMEM132E	transmembrane protein 132E [Source:HGNC Symbol;Acc:26991]
ENSG00000267325	0.879825	0.242755	0.000289698	0.00532205	18	53443958	53448952	RP11-397A16,2
ENSG00000089225	0.892656	0.246309	0.000289942	0.00532205	12	114791736	114846247	TBX5	T-box 5 [Source:HGNC Symbol;Acc:11604]
ENSG00000262831	-0.482115	0.133056	0.000290754	0.00533141	17	79801041	79801834	RP11-498C9,2
ENSG00000184588	0.560823	0.1548	0.000291317	0.00533616	1	66258197	66840259	PDE4B	phosphodiesterase 4B, cAMP-specific [Source:HGNC Symbol;Acc:8781]
ENSG00000108515	-0.343197	0.0947798	0.000293473	0.00537007	17	4851387	4860426	ENO3	enolase 3 (beta, muscle) [Source:HGNC Symbol;Acc:3354]
ENSG00000123384	0.790035	0.218212	0.000294032	0.00537471	12	57522276	57607134	LRP1	low density lipoprotein receptor-related protein 1 [Source:HGNC Symbol;Acc:6692]
ENSG00000008382	-0.374803	0.103536	0.000294574	0.00537903	19	4343524	4360083	MPND	MPN domain containing [Source:HGNC Symbol;Acc:25934]
ENSG00000148948	0.785489	0.217112	0.000297006	0.00541256	11	40135753	41481323	LRRC4C	leucine rich repeat containing 4C [Source:HGNC Symbol;Acc:29317]
ENSG00000077943	0.83526	0.230884	0.000297281	0.00541256	10	15555948	15762124	ITGA8	integrin, alpha 8 [Source:HGNC Symbol;Acc:6144]
ENSG00000133800	0.874188	0.241648	0.000297333	0.00541256	11	10578513	10633236	LYVE1	lymphatic vessel endothelial hyaluronan receptor 1 [Source:HGNC Symbol;Acc:14687]
ENSG00000146006	0.993537	0.274686	0.000298051	0.00541802	5	138204612	138211057	LRRTM2	leucine rich repeat transmembrane neuronal 2 [Source:HGNC Symbol;Acc:19409]
ENSG00000024048	0.21918	0.0606041	0.000298522	0.00541802	6	42531800	42661242	UBR2	ubiquitin protein ligase E3 component n-recognin 2 [Source:HGNC Symbol;Acc:21289]
ENSG00000168496	-0.630984	0.174482	0.000298815	0.00541802	11	61560109	61564716	FEN1	flap structure-specific endonuclease 1 [Source:HGNC Symbol;Acc:3650]
ENSG00000259952	-0.434193	0.120066	0.000298864	0.00541802	16	29817817	29819053	AC009133,15
ENSG00000124788	0.442468	0.122507	0.00030412	0.00550764	6	16299343	16761722	ATXN1	ataxin 1 [Source:HGNC Symbol;Acc:10548]
ENSG00000105669	-0.288385	0.0798981	0.000306892	0.00555213	19	19010323	19030206	COPE	coatomer protein complex, subunit epsilon [Source:HGNC Symbol;Acc:2234]
ENSG00000145247	-0.500833	0.138822	0.000308873	0.00558224	4	48887036	48908954	OCIAD2	OCIA domain containing 2 [Source:HGNC Symbol;Acc:28685]
ENSG00000185567	0.841469	0.233282	0.000309647	0.00558708	14	105403581	105444694	AHNAK2	AHNAK nucleoprotein 2 [Source:HGNC Symbol;Acc:20125]
ENSG00000154198	0.976466	0.270715	0.000309776	0.00558708	1	47308767	47366109	CYP4Z2P	cytochrome P450, family 4, subfamily Z, polypeptide 2, pseudogene [Source:HGNC Symbol;Acc:24426]
ENSG00000174111	-0.376862	0.104511	0.000310999	0.00560338	17	36508111	36556019	SOCS7	suppressor of cytokine signaling 7 [Source:HGNC Symbol;Acc:29846]
ENSG00000173915	-0.43162	0.119757	0.000313184	0.00563699	10	105148798	105156223	USMG5	up-regulated during skeletal muscle growth 5 homolog (mouse) [Source:HGNC Symbol;Acc:30889]
ENSG00000160789	0.444672	0.123399	0.000313942	0.00564148	1	156052364	156109880	LMNA	lamin A/C [Source:HGNC Symbol;Acc:6636]
ENSG00000253661	0.858005	0.238125	0.000314356	0.00564148	8	77403435	77595513	ZFHX4-AS1	ZFHX4 antisense RNA 1 [Source:HGNC Symbol;Acc:44165]
ENSG00000099800	-0.424755	0.117885	0.000314395	0.00564148	19	2425622	2427892	TIMM13	translocase of inner mitochondrial membrane 13 homolog (yeast) [Source:HGNC Symbol;Acc:11816]
ENSG00000110427	0.753765	0.209262	0.000315754	0.00565654	11	33563618	33695648	KIAA1549L	KIAA1549-like [Source:HGNC Symbol;Acc:24836]
ENSG00000110422	0.297425	0.0825742	0.000315877	0.00565654	11	33278218	33378569	HIPK3	homeodomain interacting protein kinase 3 [Source:HGNC Symbol;Acc:4915]
ENSG00000174332	0.781718	0.217094	0.000317208	0.00567461	1	53971910	54199877	GLIS1	GLIS family zinc finger 1 [Source:HGNC Symbol;Acc:29525]
ENSG00000099256	0.467305	0.129823	0.000318763	0.00569663	10	25137536	25241533	PRTFDC1	phosphoribosyl transferase domain containing 1 [Source:HGNC Symbol;Acc:23333]
ENSG00000007908	0.872807	0.24257	0.000320476	0.00571432	1	169691781	169733846	SELE	selectin E [Source:HGNC Symbol;Acc:10718]
ENSG00000012124	-0.775816	0.215623	0.000320647	0.00571432	19	35810164	35838258	CD22	CD22 molecule [Source:HGNC Symbol;Acc:1643]
ENSG00000165304	-0.902351	0.250795	0.000320726	0.00571432	9	36572859	36677678	MELK	maternal embryonic leucine zipper kinase [Source:HGNC Symbol;Acc:16870]
ENSG00000182326	0.671525	0.186658	0.00032113	0.00571572	12	7096351	7178336	C1S	complement component 1, s subcomponent [Source:HGNC Symbol;Acc:1247]
ENSG00000133026	0.526338	0.146346	0.000322503	0.00573406	17	8377523	8534079	MYH10	myosin, heavy chain 10, non-muscle [Source:HGNC Symbol;Acc:7568]
ENSG00000084676	0.312966	0.0870251	0.000322812	0.00573406	2	24714783	24993571	NCOA1	nuclear receptor coactivator 1 [Source:HGNC Symbol;Acc:7668]
ENSG00000008441	0.536203	0.149187	0.000325421	0.00577459	19	13106422	13209610	NFIX	nuclear factor I/X (CCAAT-binding transcription factor) [Source:HGNC Symbol;Acc:7788]
ENSG00000102935	0.724085	0.201583	0.00032815	0.00581714	16	49521435	49891830	ZNF423	zinc finger protein 423 [Source:HGNC Symbol;Acc:16762]
ENSG00000054690	-0.64765	0.180328	0.000328757	0.00582205	14	68000018	68056329	PLEKHH1	pleckstrin homology domain containing, family H (with MyTH4 domain) member 1 [Source:HGNC Symbol;Acc:17733]
ENSG00000143333	0.783158	0.218078	0.000329178	0.00582364	1	182567758	182573543	RGS16	regulator of G-protein signaling 16 [Source:HGNC Symbol;Acc:9997]
ENSG00000167747	-0.475798	0.132503	0.000329597	0.0058252	19	51300961	51308186	C19orf48	chromosome 19 open reading frame 48 [Source:HGNC Symbol;Acc:29667]
ENSG00000125650	-0.399302	0.11126	0.000332065	0.00585599	19	6375159	6379069	PSPN	persephin [Source:HGNC Symbol;Acc:9579]
ENSG00000147536	-0.645717	0.179929	0.000332302	0.00585599	8	41386725	41402565	GINS4	GINS complex subunit 4 (Sld5 homolog) [Source:HGNC Symbol;Acc:28226]
ENSG00000073910	0.52333	0.145827	0.000332337	0.00585599	13	32605437	32870794	FRY	furry homolog (Drosophila) [Source:HGNC Symbol;Acc:20367]
ENSG00000099860	0.69177	0.192794	0.000333064	0.00586293	19	2476120	2478257	GADD45B	growth arrest and DNA-damage-inducible, beta [Source:HGNC Symbol;Acc:4096]
ENSG00000072571	-0.899177	0.25069	0.000334742	0.00588658	5	162887209	162918947	HMMR	hyaluronan-mediated motility receptor (RHAMM) [Source:HGNC Symbol;Acc:5012]
ENSG00000164283	-0.854144	0.238324	0.000338422	0.0059407	5	54273692	54318499	ESM1	endothelial cell-specific molecule 1 [Source:HGNC Symbol;Acc:3466]
ENSG00000162194	-0.438954	0.122479	0.000338495	0.0059407	11	62430287	62439727	C11orf48	chromosome 11 open reading frame 48 [Source:HGNC Symbol;Acc:28351]
ENSG00000272256	-0.939231	0.262102	0.000339075	0.00594496	8	29940274	29940983	RP11-489E7,4
ENSG00000145864	0.918935	0.256471	0.000339673	0.00594951	5	160715436	160976050	GABRB2	gamma-aminobutyric acid (GABA) A receptor, beta 2 [Source:HGNC Symbol;Acc:4082]
ENSG00000181274	-0.441719	0.123344	0.000342029	0.0059751	10	99092255	99094458	FRAT2	frequently rearranged in advanced T-cell lymphomas 2 [Source:HGNC Symbol;Acc:16048]
ENSG00000107562	0.650413	0.181623	0.000342134	0.0059751	10	44793038	44881941	CXCL12	chemokine (C-X-C motif) ligand 12 [Source:HGNC Symbol;Acc:10672]
ENSG00000110841	0.386001	0.107788	0.000342152	0.0059751	12	27676364	27848497	PPFIBP1	PTPRF interacting protein, binding protein 1 (liprin beta 1) [Source:HGNC Symbol;Acc:9249]
ENSG00000169184	0.781044	0.218124	0.000342629	0.0059775	22	28144265	28197486	MN1	meningioma (disrupted in balanced translocation) 1 [Source:HGNC Symbol;Acc:7180]
ENSG00000170430	-0.253109	0.0707079	0.000344061	0.0059918	10	131265448	131566271	MGMT	O-6-methylguanine-DNA methyltransferase [Source:HGNC Symbol;Acc:7059]
ENSG00000151322	0.783945	0.219012	0.000344294	0.0059918	14	33404139	34273382	NPAS3	neuronal PAS domain protein 3 [Source:HGNC Symbol;Acc:19311]
ENSG00000178531	-0.739625	0.206651	0.000344776	0.0059918	19	7989372	7991051	CTXN1	cortexin 1 [Source:HGNC Symbol;Acc:31108]
ENSG00000065534	0.691458	0.193194	0.00034481	0.0059918	3	123328896	123603178	MYLK	myosin light chain kinase [Source:HGNC Symbol;Acc:7590]
ENSG00000174669	-0.493959	0.138065	0.000346577	0.00601657	11	66129992	66139685	SLC29A2	solute carrier family 29 (equilibrative nucleoside transporter), member 2 [Source:HGNC Symbol;Acc:11004]
ENSG00000226237	0.863764	0.241474	0.000347488	0.00602644	9	89563614	89616948	RP11-276H19,1
ENSG00000074657	0.417104	0.116653	0.000349433	0.00605421	18	56529832	56653712	ZNF532	zinc finger protein 532 [Source:HGNC Symbol;Acc:30940]
ENSG00000106571	0.505187	0.14139	0.000352903	0.00610831	7	42000548	42277469	GLI3	GLI family zinc finger 3 [Source:HGNC Symbol;Acc:4319]
ENSG00000198780	0.706621	0.197783	0.000353318	0.00610949	5	74073399	74162776	FAM169A	family with sequence similarity 169, member A [Source:HGNC Symbol;Acc:29138]
ENSG00000103534	0.826235	0.231294	0.000353957	0.00611454	16	19421818	19510435	TMC5	transmembrane channel-like 5 [Source:HGNC Symbol;Acc:22999]
ENSG00000183340	0.47297	0.132483	0.000356918	0.00615963	11	96123153	96240738	JRKL	jerky homolog-like (mouse) [Source:HGNC Symbol;Acc:6200]
ENSG00000186280	0.586453	0.16443	0.000361675	0.00623177	11	94706845	94732682	KDM4D	lysine (K)-specific demethylase 4D [Source:HGNC Symbol;Acc:25498]
ENSG00000171914	0.482281	0.135226	0.000361806	0.00623177	15	62682725	63136830	TLN2	talin 2 [Source:HGNC Symbol;Acc:15447]
ENSG00000224818	0.649533	0.182154	0.000362683	0.00624078	1	201433511	201434274	RP11-134G8,8
ENSG00000186153	0.375744	0.105432	0.000365466	0.00627574	16	78133310	79246564	WWOX	WW domain containing oxidoreductase [Source:HGNC Symbol;Acc:12799]
ENSG00000170779	-0.420428	0.117975	0.000365643	0.00627574	14	105475910	105487485	CDCA4	cell division cycle associated 4 [Source:HGNC Symbol;Acc:14625]
ENSG00000153292	0.913886	0.256449	0.000365785	0.00627574	6	46965440	47010099	GPR110	G protein-coupled receptor 110 [Source:HGNC Symbol;Acc:18990]
ENSG00000188542	-0.335833	0.0942618	0.000366958	0.00628974	2	241499471	241503431	DUSP28	dual specificity phosphatase 28 [Source:HGNC Symbol;Acc:33237]
ENSG00000151320	0.664946	0.186747	0.0003699	0.00633399	14	32798479	33300567	AKAP6	A kinase (PRKA) anchor protein 6 [Source:HGNC Symbol;Acc:376]
ENSG00000130956	0.481973	0.135421	0.000372176	0.0063653	9	99212483	99253618	HABP4	hyaluronan binding protein 4 [Source:HGNC Symbol;Acc:17062]
ENSG00000189058	0.862451	0.242347	0.00037264	0.0063653	3	195295573	195311076	APOD	apolipoprotein D [Source:HGNC Symbol;Acc:612]
ENSG00000100344	-1.00701	0.282978	0.000372813	0.0063653	22	44319619	44360368	PNPLA3	patatin-like phospholipase domain containing 3 [Source:HGNC Symbol;Acc:18590]
ENSG00000103257	-0.488301	0.137248	0.000373954	0.0063786	16	87863629	87903094	SLC7A5	solute carrier family 7 (amino acid transporter light chain, L system), member 5 [Source:HGNC Symbol;Acc:11063]
ENSG00000070778	0.400834	0.1127	0.000375626	0.00640092	14	88932122	89021077	PTPN21	protein tyrosine phosphatase, non-receptor type 21 [Source:HGNC Symbol;Acc:9651]
ENSG00000106483	0.914808	0.257263	0.00037666	0.00641232	7	37945543	38065297	SFRP4	secreted frizzled-related protein 4 [Source:HGNC Symbol;Acc:10778]
ENSG00000101546	-0.266547	0.0749668	0.000377202	0.00641536	18	77794358	77806397	RBFA	ribosome binding factor A (putative) [Source:HGNC Symbol;Acc:26120]
ENSG00000173653	-0.300546	0.0845468	0.000378288	0.00642356	11	66610306	66614017	RCE1	Ras converting CAAX endopeptidase 1 [Source:HGNC Symbol;Acc:13721]
ENSG00000154473	-0.387526	0.109018	0.000378415	0.00642356	10	124913793	124924886	BUB3	BUB3 mitotic checkpoint protein [Source:HGNC Symbol;Acc:1151]
ENSG00000164109	-0.783638	0.220617	0.000382272	0.00648279	4	120976763	120988229	MAD2L1	MAD2 mitotic arrest deficient-like 1 (yeast) [Source:HGNC Symbol;Acc:6763]
ENSG00000164463	0.430086	0.121152	0.000385283	0.00652755	5	172483355	172566291	CREBRF	CREB3 regulatory factor [Source:HGNC Symbol;Acc:24050]
ENSG00000162222	-0.286801	0.0808346	0.000388175	0.00656969	11	62495541	62507765	TTC9C	tetratricopeptide repeat domain 9C [Source:HGNC Symbol;Acc:28432]
ENSG00000167644	-0.741479	0.209006	0.000388686	0.00656969	19	38794801	38795649	C19orf33	chromosome 19 open reading frame 33 [Source:HGNC Symbol;Acc:16668]
ENSG00000081842	0.822504	0.231854	0.000388889	0.00656969	5	140207563	140391929	PCDHA6	protocadherin alpha 6 [Source:HGNC Symbol;Acc:8672]
ENSG00000173421	0.820777	0.231435	0.00039042	0.00658922	3	49235861	49295537	CCDC36	coiled-coil domain containing 36 [Source:HGNC Symbol;Acc:27945]
ENSG00000111640	-0.44899	0.126621	0.000391235	0.00659397	12	6643093	6647537	GAPDH	glyceraldehyde-3-phosphate dehydrogenase [Source:HGNC Symbol;Acc:4141]
ENSG00000131650	-0.818093	0.230737	0.00039178	0.00659397	16	3013945	3018384	KREMEN2	kringle containing transmembrane protein 2 [Source:HGNC Symbol;Acc:18797]
ENSG00000143382	0.794013	0.223954	0.000391982	0.00659397	1	150521884	150533413	ADAMTSL4	ADAMTS-like 4 [Source:HGNC Symbol;Acc:19706]
ENSG00000168116	0.316665	0.0893203	0.000392199	0.00659397	6	56911347	56920023	KIAA1586	KIAA1586 [Source:HGNC Symbol;Acc:21360]
ENSG00000182247	0.391438	0.110436	0.00039341	0.00660394	3	23244511	23633284	UBE2E2	ubiquitin-conjugating enzyme E2E 2 [Source:HGNC Symbol;Acc:12478]
ENSG00000167619	-0.828222	0.233698	0.000394128	0.00660394	19	42817477	42829214	TMEM145	transmembrane protein 145 [Source:HGNC Symbol;Acc:26912]
ENSG00000119640	-0.468283	0.132139	0.000394285	0.00660394	14	75519924	75536186	ACYP1	acylphosphatase 1, erythrocyte (common) type [Source:HGNC Symbol;Acc:179]
ENSG00000170390	0.646516	0.182432	0.000394293	0.00660394	4	150999426	151178609	DCLK2	doublecortin-like kinase 2 [Source:HGNC Symbol;Acc:19002]
ENSG00000135679	0.444309	0.125387	0.000394858	0.00660712	12	69201956	69239214	MDM2	MDM2 oncogene, E3 ubiquitin protein ligase [Source:HGNC Symbol;Acc:6973]
ENSG00000116711	0.516047	0.145653	0.000395611	0.00661343	1	186798085	186958113	PLA2G4A	phospholipase A2, group IVA (cytosolic, calcium-dependent) [Source:HGNC Symbol;Acc:9035]
ENSG00000130513	0.958469	0.270564	0.000396372	0.00661986	19	18485541	18499986	GDF15	growth differentiation factor 15 [Source:HGNC Symbol;Acc:30142]
ENSG00000131943	0.303907	0.0858007	0.000397087	0.00662551	19	30191721	30206364	C19orf12	chromosome 19 open reading frame 12 [Source:HGNC Symbol;Acc:25443]
ENSG00000154027	0.888151	0.250796	0.000398127	0.00663589	1	77747736	78025651	AK5	adenylate kinase 5 [Source:HGNC Symbol;Acc:365]
ENSG00000092607	0.75692	0.213753	0.000398463	0.00663589	1	119425669	119532179	TBX15	T-box 15 [Source:HGNC Symbol;Acc:11594]
ENSG00000233280	0.692391	0.195609	0.000400638	0.00666582	3	97540884	97594132	CRYBG3	Beta/gamma crystallin domain-containing protein 3; cDNA FLJ60082, weakly similar to Uro-adherence factor A [Source:UniProtKB/TrEMBL;Acc:B4DLE8]
ENSG00000145390	0.372273	0.10518	0.000401081	0.00666688	4	120133742	120216672	USP53	ubiquitin specific peptidase 53 [Source:HGNC Symbol;Acc:29255]
ENSG00000134762	0.902849	0.255179	0.000403008	0.00669008	18	28569974	28622781	DSC3	desmocollin 3 [Source:HGNC Symbol;Acc:3037]
ENSG00000186073	0.367623	0.103908	0.000403237	0.00669008	15	36871812	37102449	C15orf41	chromosome 15 open reading frame 41 [Source:HGNC Symbol;Acc:26929]
ENSG00000008294	0.312268	0.0882751	0.000404018	0.00669673	17	49039535	49198226	SPAG9	sperm associated antigen 9 [Source:HGNC Symbol;Acc:14524]
ENSG00000259583	0.515528	0.145796	0.000406301	0.00672735	15	101433945	101459488	RP11-66B24,4
ENSG00000163156	-0.264846	0.0749052	0.00040663	0.00672735	1	151129140	151142773	SCNM1	sodium channel modifier 1 [Source:HGNC Symbol;Acc:23136]
ENSG00000112562	0.707232	0.200086	0.00040834	0.0067493	6	168841831	169073984	SMOC2	SPARC related modular calcium binding 2 [Source:HGNC Symbol;Acc:20323]
ENSG00000075035	0.956547	0.270689	0.000409715	0.00676568	12	108523248	108644314	WSCD2	WSC domain containing 2 [Source:HGNC Symbol;Acc:29117]
ENSG00000101230	0.798442	0.225999	0.000410963	0.00677993	20	13202418	13281298	ISM1	isthmin 1, angiogenesis inhibitor [Source:HGNC Symbol;Acc:16213]
ENSG00000080503	0.248059	0.0702296	0.000412251	0.00679481	9	2015342	2193624	SMARCA2	SWI/SNF related, matrix associated, actin dependent regulator of chromatin, subfamily a, member 2 [Source:HGNC Symbol;Acc:11098]
ENSG00000159079	-0.350647	0.0992936	0.000413347	0.0068064	21	33964389	33985176	C21orf59	chromosome 21 open reading frame 59 [Source:HGNC Symbol;Acc:1301]
ENSG00000263244	-0.282322	0.0799539	0.00041389	0.0068064	16	9201098	9207038	RP11-473I1,10
ENSG00000115504	0.302115	0.0855646	0.000414233	0.0068064	2	62900986	63273622	EHBP1	EH domain binding protein 1 [Source:HGNC Symbol;Acc:29144]
ENSG00000168386	0.703768	0.19933	0.000414501	0.0068064	3	99548985	99833357	FILIP1L	filamin A interacting protein 1-like [Source:HGNC Symbol;Acc:24589]
ENSG00000179023	0.823936	0.23345	0.000416525	0.00683326	1	18807424	18812478	KLHDC7A	kelch domain containing 7A [Source:HGNC Symbol;Acc:26791]
ENSG00000157870	-0.336037	0.095256	0.00041914	0.0068668	1	2517930	2522908	FAM213B	family with sequence similarity 213, member B [Source:HGNC Symbol;Acc:28390]
ENSG00000150995	0.61993	0.175754	0.000419899	0.0068668	3	4535032	4889524	ITPR1	inositol 1,4,5-trisphosphate receptor, type 1 [Source:HGNC Symbol;Acc:6180]
ENSG00000139266	-0.25499	0.0722942	0.00042011	0.0068668	12	58148881	58154190	MARCH9	membrane-associated ring finger (C3HC4) 9 [Source:HGNC Symbol;Acc:25139]
ENSG00000173157	1.06946	0.303212	0.00042013	0.0068668	12	43747669	43945724	ADAMTS20	ADAM metallopeptidase with thrombospondin type 1 motif, 20 [Source:HGNC Symbol;Acc:17178]
ENSG00000140459	0.798	0.226294	0.00042127	0.00687904	15	74630100	74660081	CYP11A1	cytochrome P450, family 11, subfamily A, polypeptide 1 [Source:HGNC Symbol;Acc:2590]
ENSG00000157680	0.657449	0.186456	0.000421853	0.00688218	7	137065783	137531838	DGKI	diacylglycerol kinase, iota [Source:HGNC Symbol;Acc:2855]
ENSG00000138180	-0.905621	0.256919	0.000423599	0.00690428	10	95256389	95288849	CEP55	centrosomal protein 55kDa [Source:HGNC Symbol;Acc:1161]
ENSG00000149308	0.250884	0.0712141	0.00042677	0.00694952	11	108027942	108093369	NPAT	nuclear protein, ataxia-telangiectasia locus [Source:HGNC Symbol;Acc:7896]
ENSG00000244567	0.490368	0.139249	0.000429083	0.00698073	2	208686014	208687493	AC096772,6
ENSG00000109756	0.371528	0.105627	0.000435851	0.00708428	4	160025330	160281321	RAPGEF2	Rap guanine nucleotide exchange factor (GEF) 2 [Source:HGNC Symbol;Acc:16854]
ENSG00000173404	-1.05432	0.299806	0.00043701	0.00709657	20	20348765	20351590	INSM1	insulinoma-associated 1 [Source:HGNC Symbol;Acc:6090]
ENSG00000173166	0.391847	0.111446	0.000438039	0.00710251	2	204259068	204400133	RAPH1	Ras association (RalGDS/AF-6) and pleckstrin homology domains 1 [Source:HGNC Symbol;Acc:14436]
ENSG00000162373	0.444495	0.12643	0.000438507	0.00710251	1	49193195	49242641	BEND5	BEN domain containing 5 [Source:HGNC Symbol;Acc:25668]
ENSG00000250337	1.06219	0.302127	0.000438586	0.00710251	5	27472399	27496508	LINC01021	long intergenic non-protein coding RNA 1021 [Source:HGNC Symbol;Acc:48995]
ENSG00000152022	0.475844	0.135359	0.00043908	0.00710397	1	145477085	145501669	LIX1L	Lix1 homolog (mouse)-like [Source:HGNC Symbol;Acc:28715]
ENSG00000166289	0.559849	0.159297	0.000440579	0.00712169	19	30155963	30166364	PLEKHF1	pleckstrin homology domain containing, family F (with FYVE domain) member 1 [Source:HGNC Symbol;Acc:20764]
ENSG00000121297	0.66445	0.189107	0.000442036	0.00713869	19	31765851	31840453	TSHZ3	teashirt zinc finger homeobox 3 [Source:HGNC Symbol;Acc:30700]
ENSG00000153113	0.293188	0.0834854	0.000444995	0.00717988	5	95860971	96115299	CAST	calpastatin [Source:HGNC Symbol;Acc:1515]
ENSG00000109685	-0.348718	0.0993171	0.000446158	0.00719204	4	1873151	1983934	WHSC1	Wolf-Hirschhorn syndrome candidate 1 [Source:HGNC Symbol;Acc:12766]
ENSG00000240972	-0.414406	0.118046	0.000447196	0.00720218	22	24236191	24237414	MIF	macrophage migration inhibitory factor (glycosylation-inhibiting factor) [Source:HGNC Symbol;Acc:7097]
ENSG00000178568	0.715588	0.203914	0.000449346	0.00722278	2	212240446	213403565	ERBB4	v-erb-b2 avian erythroblastic leukemia viral oncogene homolog 4 [Source:HGNC Symbol;Acc:3432]
ENSG00000166523	0.824057	0.234824	0.000449375	0.00722278	12	8685901	8693559	CLEC4E	C-type lectin domain family 4, member E [Source:HGNC Symbol;Acc:14555]
ENSG00000196418	-0.419923	0.119669	0.000449706	0.00722278	1	247285277	247335318	ZNF124	zinc finger protein 124 [Source:HGNC Symbol;Acc:12907]
ENSG00000184897	-0.267923	0.0763741	0.000451439	0.00722954	3	129033615	129035120	H1FX	H1 histone family, member X [Source:HGNC Symbol;Acc:4722]
ENSG00000134318	0.370917	0.105737	0.000451654	0.00722954	2	11319887	11488456	ROCK2	Rho-associated, coiled-coil containing protein kinase 2 [Source:HGNC Symbol;Acc:10252]
ENSG00000137288	-0.450877	0.128542	0.000452119	0.00722954	6	33662070	33679504	UQCC2	ubiquinol-cytochrome c reductase complex assembly factor 2 [Source:HGNC Symbol;Acc:21237]
ENSG00000106823	0.793341	0.226183	0.000452306	0.00722954	9	95256365	95298937	ECM2	extracellular matrix protein 2, female organ and adipocyte specific [Source:HGNC Symbol;Acc:3154]
ENSG00000102174	0.545063	0.155405	0.000452547	0.00722954	X	22050559	22269427	PHEX	phosphate regulating endopeptidase homolog, X-linked [Source:HGNC Symbol;Acc:8918]
ENSG00000174945	-1.03469	0.295006	0.00045259	0.00722954	7	2719156	2815134	AMZ1	archaelysin family metallopeptidase 1 [Source:HGNC Symbol;Acc:22231]
ENSG00000151835	0.474078	0.135178	0.000453069	0.00723062	13	23902965	24007841	SACS	spastic ataxia of Charlevoix-Saguenay (sacsin) [Source:HGNC Symbol;Acc:10519]
ENSG00000104147	-0.83164	0.237209	0.000454999	0.00725484	15	41601466	41624819	OIP5	Opa interacting protein 5 [Source:HGNC Symbol;Acc:20300]
ENSG00000152284	0.524991	0.149802	0.000457367	0.00728212	2	85360533	85537511	TCF7L1	transcription factor 7-like 1 (T-cell specific, HMG-box) [Source:HGNC Symbol;Acc:11640]
ENSG00000256073	-0.338499	0.0965911	0.000457537	0.00728212	21	33765439	33766254	C21orf119	chromosome 21 open reading frame 119 [Source:HGNC Symbol;Acc:23128]
ENSG00000090889	-0.938934	0.267974	0.00045863	0.00729293	X	69509879	69640682	KIF4A	kinesin family member 4A [Source:HGNC Symbol;Acc:13339]
ENSG00000112893	0.393929	0.112469	0.000460829	0.00732128	5	109025067	109205326	MAN2A1	mannosidase, alpha, class 2A, member 1 [Source:HGNC Symbol;Acc:6824]
ENSG00000163520	0.703265	0.200818	0.00046179	0.00732993	3	13573824	13679922	FBLN2	fibulin 2 [Source:HGNC Symbol;Acc:3601]
ENSG00000213088	0.986026	0.281598	0.000462575	0.00733577	1	159173097	159176290	DARC	Duffy blood group, atypical chemokine receptor [Source:HGNC Symbol;Acc:4035]
ENSG00000175048	0.351564	0.100433	0.000464433	0.00735332	6	157802165	158099178	ZDHHC14	zinc finger, DHHC-type containing 14 [Source:HGNC Symbol;Acc:20341]
ENSG00000061455	0.765645	0.218736	0.000464723	0.00735332	5	122424816	122529960	PRDM6	PR domain containing 6 [Source:HGNC Symbol;Acc:9350]
ENSG00000075651	0.562441	0.160698	0.000465285	0.00735332	3	171318195	171528740	PLD1	phospholipase D1, phosphatidylcholine-specific [Source:HGNC Symbol;Acc:9067]
ENSG00000196371	0.490233	0.140069	0.000465353	0.00735332	11	94277017	94283063	FUT4	fucosyltransferase 4 (alpha (1,3) fucosyltransferase, myeloid-specific) [Source:HGNC Symbol;Acc:4015]
ENSG00000182117	-0.323392	0.0924181	0.000466602	0.00736125	15	34633917	34635378	NOP10	NOP10 ribonucleoprotein [Source:HGNC Symbol;Acc:14378]
ENSG00000168005	-0.304199	0.0869342	0.00046669	0.00736125	11	63580860	63595190	C11orf84	chromosome 11 open reading frame 84 [Source:HGNC Symbol;Acc:25115]
ENSG00000170638	-0.208707	0.0596547	0.000467748	0.00737132	22	50624344	50638027	TRABD	TraB domain containing [Source:HGNC Symbol;Acc:28805]
ENSG00000006432	-0.559041	0.159866	0.000470646	0.00740796	14	71189243	71276251	MAP3K9	mitogen-activated protein kinase kinase kinase 9 [Source:HGNC Symbol;Acc:6861]
ENSG00000206075	0.930147	0.266001	0.000470914	0.00740796	18	61143994	61172318	SERPINB5	serpin peptidase inhibitor, clade B (ovalbumin), member 5 [Source:HGNC Symbol;Acc:8949]
ENSG00000163346	0.270637	0.0774186	0.000472712	0.00742345	1	154916552	154928599	PBXIP1	pre-B-cell leukemia homeobox interacting protein 1 [Source:HGNC Symbol;Acc:21199]
ENSG00000146828	-0.277276	0.0793195	0.000472836	0.00742345	7	100424442	100464631	SLC12A9	solute carrier family 12, member 9 [Source:HGNC Symbol;Acc:17435]
ENSG00000173276	0.40436	0.11568	0.000473164	0.00742345	21	43406940	43430496	ZBTB21	zinc finger and BTB domain containing 21 [Source:HGNC Symbol;Acc:13083]
ENSG00000145246	0.464747	0.13298	0.000474308	0.00743477	4	47487305	47595503	ATP10D	ATPase, class V, type 10D [Source:HGNC Symbol;Acc:13549]
ENSG00000243244	0.609339	0.174384	0.000475411	0.00744543	2	48756522	48826025	STON1	stonin 1 [Source:HGNC Symbol;Acc:17003]
ENSG00000014914	0.442701	0.126725	0.000476903	0.00746215	1	149900543	149908791	MTMR11	myotubularin related protein 11 [Source:HGNC Symbol;Acc:24307]
ENSG00000136950	-0.316828	0.0907585	0.000481423	0.00752619	9	127624409	127640003	ARPC5L	actin related protein 2/3 complex, subunit 5-like [Source:HGNC Symbol;Acc:23366]
ENSG00000107957	0.486457	0.13939	0.000483209	0.00754741	10	105348285	105615301	SH3PXD2A	SH3 and PX domains 2A [Source:HGNC Symbol;Acc:23664]
ENSG00000166086	0.626352	0.179534	0.000485252	0.0075726	11	133938820	134021896	JAM3	junctional adhesion molecule 3 [Source:HGNC Symbol;Acc:15532]
ENSG00000111885	0.56134	0.160922	0.000486133	0.00757963	6	119498374	119670926	MAN1A1	mannosidase, alpha, class 1A, member 1 [Source:HGNC Symbol;Acc:6821]
ENSG00000102383	0.587461	0.168481	0.000488829	0.00759861	X	74588262	74743337	ZDHHC15	zinc finger, DHHC-type containing 15 [Source:HGNC Symbol;Acc:20342]
ENSG00000058668	0.430485	0.123462	0.000488866	0.00759861	1	203595689	203713209	ATP2B4	ATPase, Ca++ transporting, plasma membrane 4 [Source:HGNC Symbol;Acc:817]
ENSG00000101680	0.755099	0.216562	0.000488914	0.00759861	18	6941743	7117813	LAMA1	laminin, alpha 1 [Source:HGNC Symbol;Acc:6481]
ENSG00000118503	0.593974	0.170368	0.000489536	0.00759861	6	138188351	138204449	TNFAIP3	tumor necrosis factor, alpha-induced protein 3 [Source:HGNC Symbol;Acc:11896]
ENSG00000147804	-0.574452	0.164773	0.000489711	0.00759861	8	145635126	145642279	SLC39A4	solute carrier family 39 (zinc transporter), member 4 [Source:HGNC Symbol;Acc:17129]
ENSG00000242759	0.810074	0.232375	0.000490178	0.00759861	3	106555658	106959488	LINC00882	long intergenic non-protein coding RNA 882 [Source:HGNC Symbol;Acc:48568]
ENSG00000197299	-0.682728	0.195851	0.000490372	0.00759861	15	91260558	91358859	BLM	Bloom syndrome, RecQ helicase-like [Source:HGNC Symbol;Acc:1058]
ENSG00000026652	0.629767	0.180723	0.000492657	0.0076273	6	161551011	161695093	AGPAT4	1-acylglycerol-3-phosphate O-acyltransferase 4 [Source:HGNC Symbol;Acc:20885]
ENSG00000147050	0.291492	0.083667	0.000494057	0.00764226	X	44732757	44971847	KDM6A	lysine (K)-specific demethylase 6A [Source:HGNC Symbol;Acc:12637]
ENSG00000104738	-0.603432	0.17323	0.000495074	0.00765126	8	48872745	48890720	MCM4	minichromosome maintenance complex component 4 [Source:HGNC Symbol;Acc:6947]
ENSG00000140525	-0.691202	0.198489	0.000497106	0.00766949	15	89787180	89860492	FANCI	Fanconi anemia, complementation group I [Source:HGNC Symbol;Acc:25568]
ENSG00000154309	0.460246	0.132173	0.000497426	0.00766949	1	222988406	223179337	DISP1	dispatched homolog 1 (Drosophila) [Source:HGNC Symbol;Acc:19711]
ENSG00000132749	-0.542248	0.155734	0.000497905	0.00766949	11	68474908	68519032	MTL5	metallothionein-like 5, testis-specific (tesmin) [Source:HGNC Symbol;Acc:7446]
ENSG00000170370	0.782332	0.22469	0.000497996	0.00766949	10	119301955	119309056	EMX2	empty spiracles homeobox 2 [Source:HGNC Symbol;Acc:3341]
ENSG00000165948	-0.331233	0.0951385	0.000498457	0.00766988	14	94547628	94570192	IFI27L1	interferon, alpha-inducible protein 27-like 1 [Source:HGNC Symbol;Acc:19754]
ENSG00000122565	-0.357246	0.102647	0.00050076	0.00769858	7	26240782	26252976	CBX3	chromobox homolog 3 [Source:HGNC Symbol;Acc:1553]
ENSG00000158270	0.781864	0.224743	0.00050342	0.00773131	18	319361	500722	COLEC12	collectin sub-family member 12 [Source:HGNC Symbol;Acc:16016]
ENSG00000115307	-0.258069	0.0741845	0.000503767	0.00773131	2	74753772	74757066	AUP1	ancient ubiquitous protein 1 [Source:HGNC Symbol;Acc:891]
ENSG00000147256	-0.974287	0.280101	0.000504515	0.00773604	X	130192216	130223857	ARHGAP36	Rho GTPase activating protein 36 [Source:HGNC Symbol;Acc:26388]
ENSG00000140284	-0.883406	0.25406	0.000506778	0.00776397	15	50474393	50528592	SLC27A2	solute carrier family 27 (fatty acid transporter), member 2 [Source:HGNC Symbol;Acc:10996]
ENSG00000198576	-0.864444	0.248729	0.000510018	0.00780682	8	143692405	143696833	ARC	activity-regulated cytoskeleton-associated protein [Source:HGNC Symbol;Acc:648]
ENSG00000128973	-0.33869	0.0974717	0.000511322	0.007816	15	68499330	68549549	CLN6	ceroid-lipofuscinosis, neuronal 6, late infantile, variant [Source:HGNC Symbol;Acc:2077]
ENSG00000033800	0.256308	0.073765	0.000511506	0.007816	15	68346517	68483096	PIAS1	protein inhibitor of activated STAT, 1 [Source:HGNC Symbol;Acc:2752]
ENSG00000101311	0.819096	0.235767	0.000512433	0.00782038	20	6055492	6104191	FERMT1	fermitin family member 1 [Source:HGNC Symbol;Acc:15889]
ENSG00000174123	-0.869253	0.250214	0.000512681	0.00782038	4	38773860	38784611	TLR10	toll-like receptor 10 [Source:HGNC Symbol;Acc:15634]
ENSG00000213079	0.237635	0.0684249	0.000514818	0.00784618	6	155054459	155155192	SCAF8	SR-related CTD-associated factor 8 [Source:HGNC Symbol;Acc:20959]
ENSG00000116132	0.745149	0.214638	0.000517253	0.00787647	1	170631869	170708560	PRRX1	paired related homeobox 1 [Source:HGNC Symbol;Acc:9142]
ENSG00000169607	-0.930636	0.268343	0.000524189	0.00796973	2	113493930	113522254	CKAP2L	cytoskeleton associated protein 2-like [Source:HGNC Symbol;Acc:26877]
ENSG00000256894	0.734382	0.211757	0.000524283	0.00796973	12	26278088	26279550	RP11-283G6,3
ENSG00000184349	0.796604	0.22972	0.000524889	0.00797206	5	106712590	107006596	EFNA5	ephrin-A5 [Source:HGNC Symbol;Acc:3225]
ENSG00000102024	0.591096	0.170545	0.000528422	0.0080188	X	114795501	114885181	PLS3	plastin 3 [Source:HGNC Symbol;Acc:9091]
ENSG00000198805	-0.502782	0.145103	0.000530255	0.0080393	14	20937113	20945253	PNP	purine nucleoside phosphorylase [Source:HGNC Symbol;Acc:7892]
ENSG00000141858	-0.403542	0.11647	0.000530686	0.0080393	19	14198652	14201848	SAMD1	sterile alpha motif domain containing 1 [Source:HGNC Symbol;Acc:17958]
ENSG00000204713	-0.221057	0.063808	0.000531407	0.00804287	6	28870779	28891766	TRIM27	tripartite motif containing 27 [Source:HGNC Symbol;Acc:9975]
ENSG00000146414	0.293847	0.0848243	0.000531836	0.00804287	6	146185381	146285559	SHPRH	SNF2 histone linker PHD RING helicase, E3 ubiquitin protein ligase [Source:HGNC Symbol;Acc:19336]
ENSG00000213619	-0.292593	0.0844935	0.00053438	0.00807441	11	47586888	47606114	NDUFS3	NADH dehydrogenase (ubiquinone) Fe-S protein 3, 30kDa (NADH-coenzyme Q reductase) [Source:HGNC Symbol;Acc:7710]
ENSG00000145675	0.432225	0.124842	0.000535819	0.00808921	5	67511548	67597649	PIK3R1	phosphoinositide-3-kinase, regulatory subunit 1 (alpha) [Source:HGNC Symbol;Acc:8979]
ENSG00000180834	-0.658433	0.190224	0.000537457	0.00810453	3	183533664	183543382	MAP6D1	MAP6 domain containing 1 [Source:HGNC Symbol;Acc:25753]
ENSG00000184990	-0.265499	0.076707	0.000537754	0.00810453	14	105219437	105234831	SIVA1	SIVA1, apoptosis-inducing factor [Source:HGNC Symbol;Acc:17712]
ENSG00000150477	0.284527	0.0822168	0.000538801	0.00810672	18	34409069	34812135	KIAA1328	KIAA1328 [Source:HGNC Symbol;Acc:29248]
ENSG00000131187	-0.745088	0.215301	0.000538821	0.00810672	5	176829141	176836577	F12	coagulation factor XII (Hageman factor) [Source:HGNC Symbol;Acc:3530]
ENSG00000180198	-0.431911	0.124851	0.000541376	0.0081382	1	28832455	28865812	RCC1	regulator of chromosome condensation 1 [Source:HGNC Symbol;Acc:1913]
ENSG00000169683	-0.372459	0.107716	0.000544635	0.00818021	17	79981178	79989027	LRRC45	leucine rich repeat containing 45 [Source:HGNC Symbol;Acc:28302]
ENSG00000174485	0.298381	0.0863109	0.000546124	0.00819559	15	65950384	66084631	DENND4A	DENN/MADD domain containing 4A [Source:HGNC Symbol;Acc:24321]
ENSG00000109103	-0.27773	0.0803502	0.000547264	0.0082057	17	26873725	26879686	UNC119	unc-119 homolog (C, elegans) [Source:HGNC Symbol;Acc:12565]
ENSG00000038358	0.203817	0.058978	0.000548622	0.00821096	16	67906926	67918406	EDC4	enhancer of mRNA decapping 4 [Source:HGNC Symbol;Acc:17157]
ENSG00000162062	-0.775083	0.224283	0.000548624	0.00821096	16	2510081	2514964	C16orf59	chromosome 16 open reading frame 59 [Source:HGNC Symbol;Acc:25849]
ENSG00000124126	-0.609427	0.176358	0.000549015	0.00821096	20	47240790	47444420	PREX1	phosphatidylinositol-3,4,5-trisphosphate-dependent Rac exchange factor 1 [Source:HGNC Symbol;Acc:32594]
ENSG00000127863	0.631752	0.182857	0.000550515	0.00822084	13	24144509	24250232	TNFRSF19	tumor necrosis factor receptor superfamily, member 19 [Source:HGNC Symbol;Acc:11915]
ENSG00000169071	0.656276	0.189958	0.000550609	0.00822084	9	94325373	94712444	ROR2	receptor tyrosine kinase-like orphan receptor 2 [Source:HGNC Symbol;Acc:10257]
ENSG00000206417	-0.244728	0.0708435	0.000551351	0.00822495	3	129034235	129045068	H1FX-AS1	H1FX antisense RNA 1 [Source:HGNC Symbol;Acc:27953]
ENSG00000111727	0.278959	0.0807986	0.000555381	0.00827216	12	104458235	104498639	HCFC2	host cell factor C2 [Source:HGNC Symbol;Acc:24972]
ENSG00000168264	0.313874	0.0909124	0.000555456	0.00827216	1	234740015	234745271	IRF2BP2	interferon regulatory factor 2 binding protein 2 [Source:HGNC Symbol;Acc:21729]
ENSG00000255774	-0.921128	0.266835	0.000556341	0.00827834	11	69291901	69294708	AP000439,3
ENSG00000102908	0.448964	0.1301	0.000558672	0.00830601	16	69598997	69738569	NFAT5	nuclear factor of activated T-cells 5, tonicity-responsive [Source:HGNC Symbol;Acc:7774]
ENSG00000011465	0.771828	0.223678	0.000559301	0.00830834	12	91539025	91576900	DCN	decorin [Source:HGNC Symbol;Acc:2705]
ENSG00000111912	0.575778	0.166906	0.000561186	0.0083293	6	126102307	126252266	NCOA7	nuclear receptor coactivator 7 [Source:HGNC Symbol;Acc:21081]
ENSG00000064547	-0.400563	0.116188	0.000565724	0.00838959	19	19734477	19739739	LPAR2	lysophosphatidic acid receptor 2 [Source:HGNC Symbol;Acc:3168]
ENSG00000029993	-0.661295	0.19187	0.000567736	0.008411	X	150148982	150159248	HMGB3	high mobility group box 3 [Source:HGNC Symbol;Acc:5004]
ENSG00000162975	-0.748233	0.217106	0.000568124	0.008411	2	11052063	11054350	KCNF1	potassium voltage-gated channel, subfamily F, member 1 [Source:HGNC Symbol;Acc:6246]
ENSG00000140563	0.614722	0.178473	0.000572438	0.00846776	15	94774767	95023632	MCTP2	multiple C2 domains, transmembrane 2 [Source:HGNC Symbol;Acc:25636]
ENSG00000229847	0.831341	0.241424	0.000574253	0.00848667	10	119232726	119304579	EMX2OS	EMX2 opposite strand/antisense RNA [Source:HGNC Symbol;Acc:18511]
ENSG00000072135	-0.285618	0.0829514	0.000574885	0.00848667	2	131113580	131132982	PTPN18	protein tyrosine phosphatase, non-receptor type 18 (brain-derived) [Source:HGNC Symbol;Acc:9649]
ENSG00000076356	0.560628	0.162828	0.000575163	0.00848667	1	208195587	208417665	PLXNA2	plexin A2 [Source:HGNC Symbol;Acc:9100]
ENSG00000205664	-0.406687	0.118131	0.000575994	0.0084918	X	3735569	3761898	RP11-706O15,1	HCG1981372, isoform CRA_c; Uncharacterized protein [Source:UniProtKB/TrEMBL;Acc:B1B108]
ENSG00000131871	-0.316721	0.0920273	0.000578288	0.00851575	15	101811022	101817705	VIMP	VCP-interacting membrane protein [Source:HGNC Symbol;Acc:30396]
ENSG00000119705	-0.413308	0.120097	0.000578585	0.00851575	14	78174414	78227447	SLIRP	SRA stem-loop interacting RNA binding protein [Source:HGNC Symbol;Acc:20495]
ENSG00000164081	-0.259988	0.0755605	0.000580012	0.00852961	3	51696709	51738339	TEX264	testis expressed 264 [Source:HGNC Symbol;Acc:30247]
ENSG00000111860	0.559922	0.162781	0.000582293	0.00855601	6	118781935	119031238	CEP85L	centrosomal protein 85kDa-like [Source:HGNC Symbol;Acc:21638]
ENSG00000138593	0.392454	0.114163	0.00058677	0.0086041	15	49280673	49338760	SECISBP2L	SECIS binding protein 2-like [Source:HGNC Symbol;Acc:28997]
ENSG00000171793	-0.455562	0.132524	0.00058692	0.0086041	1	41445007	41478235	CTPS1	CTP synthase 1 [Source:HGNC Symbol;Acc:2519]
ENSG00000176953	-0.227931	0.0663065	0.000587032	0.0086041	16	28962128	28978418	NFATC2IP	nuclear factor of activated T-cells, cytoplasmic, calcineurin-dependent 2 interacting protein [Source:HGNC Symbol;Acc:25906]
ENSG00000179241	-0.56327	0.163897	0.000588762	0.00862228	11	35965531	36253686	LDLRAD3	low density lipoprotein receptor class A domain containing 3 [Source:HGNC Symbol;Acc:27046]
ENSG00000104067	0.336057	0.0978079	0.000590616	0.00864223	15	29991571	30261068	TJP1	tight junction protein 1 [Source:HGNC Symbol;Acc:11827]
ENSG00000232160	0.414372	0.12062	0.000591772	0.00865197	X	131351175	131566890	RAP2C-AS1	RAP2C antisense RNA 1 [Source:HGNC Symbol;Acc:40957]
ENSG00000122547	0.533054	0.155271	0.000596799	0.00871473	7	36192758	36341152	EEPD1	endonuclease/exonuclease/phosphatase family domain containing 1 [Source:HGNC Symbol;Acc:22223]
ENSG00000186868	-0.873272	0.254379	0.000597056	0.00871473	17	43971748	44105700	MAPT	microtubule-associated protein tau [Source:HGNC Symbol;Acc:6893]
ENSG00000129911	-0.357211	0.104069	0.000598181	0.00872042	19	1852399	1863567	KLF16	Kruppel-like factor 16 [Source:HGNC Symbol;Acc:16857]
ENSG00000102531	0.239178	0.0696874	0.000598801	0.00872042	13	49550048	49783915	FNDC3A	fibronectin type III domain containing 3A [Source:HGNC Symbol;Acc:20296]
ENSG00000136271	-0.205263	0.0598097	0.000599314	0.00872042	7	44605016	44614650	DDX56	DEAD (Asp-Glu-Ala-Asp) box helicase 56 [Source:HGNC Symbol;Acc:18193]
ENSG00000253878	0.824341	0.240201	0.000599426	0.00872042	8	95962265	95963624	RP11-347C18,3
ENSG00000172159	0.590494	0.172075	0.000600038	0.0087221	9	85857905	86153461	FRMD3	FERM domain containing 3 [Source:HGNC Symbol;Acc:24125]
ENSG00000175643	-0.694367	0.202368	0.000600912	0.0087276	16	11343476	11445619	RMI2	RecQ mediated genome instability 2 [Source:HGNC Symbol;Acc:28349]
ENSG00000164967	-0.328578	0.0957693	0.000601512	0.00872912	9	34610483	34612101	RPP25L	ribonuclease P/MRP 25kDa subunit-like [Source:HGNC Symbol;Acc:19909]
ENSG00000163510	0.202921	0.0591589	0.000603352	0.00874861	2	180809603	180871840	CWC22	CWC22 spliceosome-associated protein homolog (S, cerevisiae) [Source:HGNC Symbol;Acc:29322]
ENSG00000137563	-0.638233	0.186087	0.00060413	0.00875267	8	63927638	63951730	GGH	gamma-glutamyl hydrolase (conjugase, folylpolygammaglutamyl hydrolase) [Source:HGNC Symbol;Acc:4248]
ENSG00000197635	0.811215	0.236585	0.000606129	0.00876669	2	162848751	162931052	DPP4	dipeptidyl-peptidase 4 [Source:HGNC Symbol;Acc:3009]
ENSG00000156050	0.385312	0.112386	0.000607	0.00876669	14	74398204	74417117	FAM161B	family with sequence similarity 161, member B [Source:HGNC Symbol;Acc:19854]
ENSG00000114346	-0.610547	0.178089	0.000607329	0.00876669	3	172468472	172539264	ECT2	epithelial cell transforming sequence 2 oncogene [Source:HGNC Symbol;Acc:3155]
ENSG00000101361	-0.346586	0.101098	0.000607524	0.00876669	20	2632791	2639039	NOP56	NOP56 ribonucleoprotein [Source:HGNC Symbol;Acc:15911]
ENSG00000048392	0.403813	0.117791	0.000607588	0.00876669	8	103216730	103251346	RRM2B	ribonucleotide reductase M2 B (TP53 inducible) [Source:HGNC Symbol;Acc:17296]
ENSG00000270081	-0.303895	0.0886845	0.000610972	0.00880505	2	128601127	128603261	RP5-935K16,1
ENSG00000165507	0.819544	0.239181	0.000611514	0.00880505	10	45466429	45474258	C10orf10	chromosome 10 open reading frame 10 [Source:HGNC Symbol;Acc:23355]
ENSG00000182397	0.778808	0.227299	0.000611746	0.00880505	15	100330361	100347132	DNM1P46	DNM1 pseudogene 46 [Source:HGNC Symbol;Acc:35199]
ENSG00000166734	0.322606	0.0941893	0.000614602	0.00883892	15	44580927	44707956	CASC4	cancer susceptibility candidate 4 [Source:HGNC Symbol;Acc:24892]
ENSG00000166965	-0.355558	0.103878	0.000619729	0.00890538	15	91498100	91506349	RCCD1	RCC1 domain containing 1 [Source:HGNC Symbol;Acc:30457]
ENSG00000168779	0.679685	0.19868	0.000623885	0.00895604	3	157814948	157824292	SHOX2	short stature homeobox 2 [Source:HGNC Symbol;Acc:10854]
ENSG00000149743	-0.340509	0.0995395	0.000624272	0.00895604	11	63991271	63993726	TRPT1	tRNA phosphotransferase 1 [Source:HGNC Symbol;Acc:20316]
ENSG00000100150	0.279195	0.0816266	0.000625319	0.00896248	22	32149944	32303012	DEPDC5	DEP domain containing 5 [Source:HGNC Symbol;Acc:18423]
ENSG00000128585	0.274931	0.0803843	0.000625739	0.00896248	7	130794855	131181395	MKLN1	muskelin 1, intracellular mediator containing kelch motifs [Source:HGNC Symbol;Acc:7109]
ENSG00000160298	-0.481147	0.140712	0.00062764	0.00898239	21	47720095	47743789	C21orf58	chromosome 21 open reading frame 58 [Source:HGNC Symbol;Acc:1300]
ENSG00000139116	-0.434708	0.127139	0.00062815	0.00898239	12	39687030	39837192	KIF21A	kinesin family member 21A [Source:HGNC Symbol;Acc:19349]
ENSG00000225485	0.557728	0.163134	0.000628914	0.00898602	17	36584662	36668628	ARHGAP23	Rho GTPase activating protein 23 [Source:HGNC Symbol;Acc:29293]
ENSG00000173272	-0.485506	0.142109	0.000634461	0.00905792	2	132222473	132250316	MZT2A	mitotic spindle organizing protein 2A [Source:HGNC Symbol;Acc:33187]
ENSG00000113658	0.225743	0.0660867	0.000635796	0.00906962	5	135468534	135524435	SMAD5	SMAD family member 5 [Source:HGNC Symbol;Acc:6771]
ENSG00000167202	0.408118	0.119523	0.000638849	0.0091058	15	78276378	78370066	TBC1D2B	TBC1 domain family, member 2B [Source:HGNC Symbol;Acc:29183]
ENSG00000117724	-0.821833	0.240801	0.000642711	0.00915216	1	214776538	214837931	CENPF	centromere protein F, 350/400kDa [Source:HGNC Symbol;Acc:1857]
ENSG00000137177	0.321841	0.0943082	0.000643345	0.00915216	6	17759414	17987854	KIF13A	kinesin family member 13A [Source:HGNC Symbol;Acc:14566]
ENSG00000260442	-0.752581	0.220535	0.000643662	0.00915216	16	28890278	28891241	RP11-22P6,3
ENSG00000141431	0.91639	0.268567	0.000644524	0.00915702	18	31158579	31331156	ASXL3	additional sex combs like 3 (Drosophila) [Source:HGNC Symbol;Acc:29357]
ENSG00000111229	-0.284427	0.0833678	0.000645565	0.00916442	12	110872630	110888227	ARPC3	actin related protein 2/3 complex, subunit 3, 21kDa [Source:HGNC Symbol;Acc:706]
ENSG00000264577	-0.46197	0.135446	0.000647898	0.00919013	17	27048505	27049895	AC010761,8
ENSG00000141448	0.651459	0.191037	0.000649355	0.00919519	18	19749404	19782491	GATA6	GATA binding protein 6 [Source:HGNC Symbol;Acc:4174]
ENSG00000172935	0.833471	0.244415	0.000649486	0.00919519	11	68771863	68780877	MRGPRF	MAS-related GPR, member F [Source:HGNC Symbol;Acc:24828]
ENSG00000114439	0.277681	0.0814335	0.000649822	0.00919519	3	107241783	107530171	BBX	bobby sox homolog (Drosophila) [Source:HGNC Symbol;Acc:14422]
ENSG00000010539	-0.259441	0.0761243	0.000654118	0.00924854	16	3272325	3286221	ZNF200	zinc finger protein 200 [Source:HGNC Symbol;Acc:12993]
ENSG00000116984	0.257924	0.0756987	0.000656234	0.00927101	1	236958610	237067281	MTR	5-methyltetrahydrofolate-homocysteine methyltransferase [Source:HGNC Symbol;Acc:7468]
ENSG00000183161	-0.377615	0.110866	0.00065912	0.00930432	11	22644079	22647387	FANCF	Fanconi anemia, complementation group F [Source:HGNC Symbol;Acc:3587]
ENSG00000072736	0.282446	0.0829551	0.000662125	0.00933256	16	68118654	68263162	NFATC3	nuclear factor of activated T-cells, cytoplasmic, calcineurin-dependent 3 [Source:HGNC Symbol;Acc:7777]
ENSG00000198075	0.738866	0.217009	0.000662181	0.00933256	2	108994367	109004513	SULT1C4	sulfotransferase family, cytosolic, 1C, member 4 [Source:HGNC Symbol;Acc:11457]
ENSG00000198689	0.412621	0.121228	0.000664828	0.00936237	X	135067598	135129423	SLC9A6	solute carrier family 9, subfamily A (NHE6, cation proton antiporter 6), member 6 [Source:HGNC Symbol;Acc:11079]
ENSG00000047932	0.25207	0.0741159	0.000671327	0.00944634	6	117639374	117923691	GOPC	golgi-associated PDZ and coiled-coil motif containing [Source:HGNC Symbol;Acc:17643]
ENSG00000229833	-0.427167	0.125619	0.000672649	0.00945134	19	7694623	7696842	PET100	PET100 homolog (S, cerevisiae) [Source:HGNC Symbol;Acc:40038]
ENSG00000126768	-0.336741	0.0990285	0.000672757	0.00945134	X	48750730	48755426	TIMM17B	translocase of inner mitochondrial membrane 17 homolog B (yeast) [Source:HGNC Symbol;Acc:17310]
ENSG00000142528	-0.339073	0.0997959	0.000679624	0.00953921	19	50528971	50556671	ZNF473	zinc finger protein 473 [Source:HGNC Symbol;Acc:23239]
ENSG00000114948	0.722516	0.212662	0.000680094	0.00953921	2	207308263	207485851	ADAM23	ADAM metallopeptidase domain 23 [Source:HGNC Symbol;Acc:202]
ENSG00000097007	0.278368	0.0819467	0.000681438	0.00955044	9	133589333	133763062	ABL1	c-abl oncogene 1, non-receptor tyrosine kinase [Source:HGNC Symbol;Acc:76]
ENSG00000169020	-0.376593	0.110885	0.000683148	0.00956608	4	666225	668127	ATP5I	ATP synthase, H+ transporting, mitochondrial Fo complex, subunit E [Source:HGNC Symbol;Acc:846]
ENSG00000122008	0.230687	0.0679279	0.000683641	0.00956608	5	74807581	74896969	POLK	polymerase (DNA directed) kappa [Source:HGNC Symbol;Acc:9183]
ENSG00000254402	-0.462456	0.136197	0.000685053	0.00957823	8	145747761	145752416	LRRC24	leucine rich repeat containing 24 [Source:HGNC Symbol;Acc:28947]
ENSG00000004846	1.02894	0.303139	0.000688091	0.00961307	7	20654830	20816658	ABCB5	ATP-binding cassette, sub-family B (MDR/TAP), member 5 [Source:HGNC Symbol;Acc:46]
ENSG00000172575	-0.735555	0.21673	0.000689126	0.00961989	15	38780304	38857776	RASGRP1	RAS guanyl releasing protein 1 (calcium and DAG-regulated) [Source:HGNC Symbol;Acc:9878]
ENSG00000165457	0.738356	0.217576	0.000689919	0.0096216	11	71927645	71932994	FOLR2	folate receptor 2 (fetal) [Source:HGNC Symbol;Acc:3793]
ENSG00000065328	-0.840795	0.247775	0.000690342	0.0096216	10	13203554	13253104	MCM10	minichromosome maintenance complex component 10 [Source:HGNC Symbol;Acc:18043]
ENSG00000235831	0.433819	0.127874	0.000692428	0.00964304	3	4938493	5021646	BHLHE40-AS1	BHLHE40 antisense RNA 1 [Source:HGNC Symbol;Acc:44471]
ENSG00000153071	0.607673	0.179185	0.000695596	0.00967951	5	39371780	39462402	DAB2	Dab, mitogen-responsive phosphoprotein, homolog 2 (Drosophila) [Source:HGNC Symbol;Acc:2662]
ENSG00000160949	-0.606943	0.179006	0.000697308	0.00969567	8	145654165	145669827	TONSL	tonsoku-like, DNA repair protein [Source:HGNC Symbol;Acc:7801]
ENSG00000225410	-0.610707	0.180158	0.000699355	0.00971645	12	53346500	53346686	AC107016,1
ENSG00000116729	0.593055	0.175006	0.000702049	0.00974466	1	68564142	68698803	WLS	wntless Wnt ligand secretion mediator [Source:HGNC Symbol;Acc:30238]
ENSG00000077616	0.851577	0.251306	0.000702492	0.00974466	11	89864683	89926062	NAALAD2	N-acetylated alpha-linked acidic dipeptidase 2 [Source:HGNC Symbol;Acc:14526]
ENSG00000188517	0.896323	0.264607	0.000705641	0.00978063	4	109731877	110223813	COL25A1	collagen, type XXV, alpha 1 [Source:HGNC Symbol;Acc:18603]
ENSG00000170946	-0.299483	0.0884182	0.000706309	0.00978219	11	31391387	31453396	DNAJC24	DnaJ (Hsp40) homolog, subfamily C, member 24 [Source:HGNC Symbol;Acc:26979]
ENSG00000081870	-0.296771	0.0876368	0.000708223	0.00980098	1	54382247	54411602	HSPB11	heat shock protein family B (small), member 11 [Source:HGNC Symbol;Acc:25019]
ENSG00000116044	0.180167	0.053208	0.000708946	0.00980328	2	178092323	178257425	NFE2L2	nuclear factor, erythroid 2-like 2 [Source:HGNC Symbol;Acc:7782]
ENSG00000149761	-0.276119	0.0815668	0.000711285	0.0098279	11	63993413	63998158	NUDT22	nudix (nucleoside diphosphate linked moiety X)-type motif 22 [Source:HGNC Symbol;Acc:28189]
ENSG00000145536	0.952822	0.281489	0.000711946	0.00982932	5	5140443	5320417	ADAMTS16	ADAM metallopeptidase with thrombospondin type 1 motif, 16 [Source:HGNC Symbol;Acc:17108]
ENSG00000101294	-0.310387	0.0917079	0.00071302	0.00983643	20	30102231	30157370	HM13	histocompatibility (minor) 13 [Source:HGNC Symbol;Acc:16435]
ENSG00000106236	0.831681	0.245782	0.000714873	0.00985428	7	98246609	98259180	NPTX2	neuronal pentraxin II [Source:HGNC Symbol;Acc:7953]
ENSG00000122786	0.536102	0.158472	0.000717151	0.00987795	7	134429003	134655479	CALD1	caldesmon 1 [Source:HGNC Symbol;Acc:1441]
ENSG00000093009	-0.866365	0.25617	0.00071961	0.00990407	22	19466982	19508135	CDC45	cell division cycle 45 [Source:HGNC Symbol;Acc:1739]
ENSG00000188483	-0.522965	0.154697	0.00072334	0.00994762	9	131937835	131940540	IER5L	immediate early response 5-like [Source:HGNC Symbol;Acc:23679]
ENSG00000145012	0.307136	0.0908594	0.000723967	0.00994847	3	187871072	188608460	LPP	LIM domain containing preferred translocation partner in lipoma [Source:HGNC Symbol;Acc:6679]
ENSG00000107779	0.314883	0.0931685	0.000725594	0.00996305	10	88516407	88692595	BMPR1A	bone morphogenetic protein receptor, type IA [Source:HGNC Symbol;Acc:1076]
ENSG00000129810	-0.839585	0.248469	0.000727396	0.00997866	3	20202085	20227784	SGOL1	shugoshin-like 1 (S, pombe) [Source:HGNC Symbol;Acc:25088]
ENSG00000204049	-1.00281	0.296798	0.00072813	0.00997866	10	79626633	79629368	AL391421,1	Uncharacterized protein; cDNA FLJ43696 fis, clone TBAES2007964 [Source:UniProtKB/TrEMBL;Acc:Q6ZUH9]
ENSG00000099250	0.537928	0.159214	0.000728431	0.00997866	10	33466420	33625190	NRP1	neuropilin 1 [Source:HGNC Symbol;Acc:8004]
ENSG00000176597	0.423692	0.125412	0.000729131	0.00998048	3	182971032	183016292	B3GNT5	UDP-GlcNAc:betaGal beta-1,3-N-acetylglucosaminyltransferase 5 [Source:HGNC Symbol;Acc:15684]
ENSG00000040608	-0.580711	0.171909	0.000730133	0.00998643	22	20228938	20270769	RTN4R	reticulon 4 receptor [Source:HGNC Symbol;Acc:18601]
ENSG00000102103	-0.27218	0.0806262	0.000735942	0.0100544	X	48755195	48760420	PQBP1	polyglutamine binding protein 1 [Source:HGNC Symbol;Acc:9330]
ENSG00000116176	-0.897586	0.265912	0.000736828	0.0100544	16	1271651	1275257	TPSG1	tryptase gamma 1 [Source:HGNC Symbol;Acc:14134]
ENSG00000134028	-0.82989	0.245862	0.000737015	0.0100544	8	24241798	24263526	ADAMDEC1	ADAM-like, decysin 1 [Source:HGNC Symbol;Acc:16299]
ENSG00000115361	0.932333	0.276223	0.00073739	0.0100544	2	211052663	211090215	ACADL	acyl-CoA dehydrogenase, long chain [Source:HGNC Symbol;Acc:88]
ENSG00000101057	-0.879366	0.260583	0.00073921	0.010066	20	42295754	42345136	MYBL2	v-myb avian myeloblastosis viral oncogene homolog-like 2 [Source:HGNC Symbol;Acc:7548]
ENSG00000099139	0.640642	0.189845	0.00073938	0.010066	9	78505560	78977255	PCSK5	proprotein convertase subtilisin/kexin type 5 [Source:HGNC Symbol;Acc:8747]
ENSG00000135540	0.403351	0.119538	0.000740184	0.0100691	6	138743180	139013708	NHSL1	NHS-like 1 [Source:HGNC Symbol;Acc:21021]
ENSG00000134830	-0.617387	0.18299	0.000741152	0.0100745	19	47835404	47846606	C5AR2	complement component 5a receptor 2 [Source:HGNC Symbol;Acc:4527]
ENSG00000147133	0.263627	0.0781843	0.000746619	0.0101335	X	70586114	70752224	TAF1	TAF1 RNA polymerase II, TATA box binding protein (TBP)-associated factor, 250kDa [Source:HGNC Symbol;Acc:11535]
ENSG00000171867	0.468138	0.138837	0.000746644	0.0101335	20	4666882	4682236	PRNP	prion protein [Source:HGNC Symbol;Acc:9449]
ENSG00000059804	0.675481	0.200364	0.000748249	0.0101475	12	8071826	8088871	SLC2A3	solute carrier family 2 (facilitated glucose transporter), member 3 [Source:HGNC Symbol;Acc:11007]
ENSG00000177455	-0.977809	0.29009	0.00074974	0.0101599	16	28943260	28950667	CD19	CD19 molecule [Source:HGNC Symbol;Acc:1633]
ENSG00000039560	0.442298	0.131242	0.000751402	0.0101746	5	34656342	34832732	RAI14	retinoic acid induced 14 [Source:HGNC Symbol;Acc:14873]
ENSG00000125733	0.307152	0.0911524	0.000752636	0.0101834	19	6737936	6751537	TRIP10	thyroid hormone receptor interactor 10 [Source:HGNC Symbol;Acc:12304]
ENSG00000147180	0.626448	0.185964	0.000755354	0.0101999	X	84498997	84528368	ZNF711	zinc finger protein 711 [Source:HGNC Symbol;Acc:13128]
ENSG00000118193	-0.812606	0.241231	0.000755567	0.0101999	1	200520628	200589862	KIF14	kinesin family member 14 [Source:HGNC Symbol;Acc:19181]
ENSG00000178965	-0.986646	0.292897	0.000755588	0.0101999	1	75033795	75139422	C1orf173	chromosome 1 open reading frame 173 [Source:HGNC Symbol;Acc:25346]
ENSG00000148516	0.524542	0.155739	0.000756939	0.0102093	10	31607424	31818742	ZEB1	zinc finger E-box binding homeobox 1 [Source:HGNC Symbol;Acc:11642]
ENSG00000057704	0.594174	0.176423	0.000757446	0.0102093	12	94960900	95044338	TMCC3	transmembrane and coiled-coil domain family 3 [Source:HGNC Symbol;Acc:29199]
ENSG00000065618	0.914165	0.271614	0.000763568	0.0102839	10	105791044	105845760	COL17A1	collagen, type XVII, alpha 1 [Source:HGNC Symbol;Acc:2194]
ENSG00000110871	-0.196204	0.0583069	0.000765392	0.0103006	12	120941077	120972237	COQ5	coenzyme Q5 homolog, methyltransferase (S, cerevisiae) [Source:HGNC Symbol;Acc:28722]
ENSG00000159403	0.593342	0.176366	0.000767468	0.0103137	12	7187513	7245203	C1R	complement component 1, r subcomponent [Source:HGNC Symbol;Acc:1246]
ENSG00000214655	0.245548	0.0729877	0.000767534	0.0103137	10	75545340	75561551	ZSWIM8	zinc finger, SWIM-type containing 8 [Source:HGNC Symbol;Acc:23528]
ENSG00000134248	-0.269052	0.07998	0.000768254	0.0103138	1	110943871	110950564	LAMTOR5	late endosomal/lysosomal adaptor, MAPK and MTOR activator 5 [Source:HGNC Symbol;Acc:17955]
ENSG00000136003	0.178044	0.0529291	0.000768719	0.0103138	12	108956358	108963160	ISCU	iron-sulfur cluster assembly enzyme [Source:HGNC Symbol;Acc:29882]
ENSG00000134775	0.705535	0.209776	0.000770255	0.0103266	18	33877677	34360018	FHOD3	formin homology 2 domain containing 3 [Source:HGNC Symbol;Acc:26178]
ENSG00000156411	-0.32467	0.0965686	0.000773621	0.0103638	14	104378625	104394606	C14orf2	chromosome 14 open reading frame 2 [Source:HGNC Symbol;Acc:1188]
ENSG00000106541	-0.814662	0.242374	0.000776091	0.010389	7	16831435	16873057	AGR2	anterior gradient 2 [Source:HGNC Symbol;Acc:328]
ENSG00000019549	0.649406	0.193251	0.000778197	0.0104093	8	49830249	49834299	SNAI2	snail family zinc finger 2 [Source:HGNC Symbol;Acc:11094]
ENSG00000106003	-0.509429	0.15163	0.000780331	0.0104248	7	2552163	2568811	LFNG	LFNG O-fucosylpeptide 3-beta-N-acetylglucosaminyltransferase [Source:HGNC Symbol;Acc:6560]
ENSG00000073712	0.48183	0.143419	0.000780539	0.0104248	14	53323986	53419153	FERMT2	fermitin family member 2 [Source:HGNC Symbol;Acc:15767]
ENSG00000140030	-0.541039	0.161056	0.000781345	0.0104276	14	88471468	88478419	GPR65	G protein-coupled receptor 65 [Source:HGNC Symbol;Acc:4517]
ENSG00000158042	-0.382823	0.113983	0.000783393	0.010447	11	6702013	6704632	MRPL17	mitochondrial ribosomal protein L17 [Source:HGNC Symbol;Acc:14053]
ENSG00000166226	-0.380231	0.113226	0.00078463	0.0104543	12	69979114	69995350	CCT2	chaperonin containing TCP1, subunit 2 (beta) [Source:HGNC Symbol;Acc:1615]
ENSG00000163491	-0.652116	0.194198	0.000785128	0.0104543	3	27151576	27410951	NEK10	NIMA-related kinase 10 [Source:HGNC Symbol;Acc:18592]
ENSG00000078401	0.870716	0.259367	0.000787705	0.0104807	6	12290596	12297427	EDN1	endothelin 1 [Source:HGNC Symbol;Acc:3176]
ENSG00000172366	-0.372647	0.111011	0.000788398	0.010482	16	691813	698474	FAM195A	family with sequence similarity 195, member A [Source:HGNC Symbol;Acc:14142]
ENSG00000115904	0.231947	0.0691196	0.000791537	0.0105094	2	39208537	39351486	SOS1	son of sevenless homolog 1 (Drosophila) [Source:HGNC Symbol;Acc:11187]
ENSG00000100558	-0.625383	0.186381	0.000792489	0.0105094	14	67853700	67878917	PLEK2	pleckstrin 2 [Source:HGNC Symbol;Acc:19238]
ENSG00000164305	-0.256294	0.0763853	0.000792834	0.0105094	4	185548850	185570663	CASP3	caspase 3, apoptosis-related cysteine peptidase [Source:HGNC Symbol;Acc:1504]
ENSG00000247095	-0.603265	0.179796	0.000792847	0.0105094	11	565660	568457	MIR210HG	MIR210 host gene (non-protein coding) [Source:HGNC Symbol;Acc:39524]
ENSG00000183801	0.693036	0.206593	0.000794807	0.0105275	11	7506619	7532608	OLFML1	olfactomedin-like 1 [Source:HGNC Symbol;Acc:24473]
ENSG00000157077	0.364528	0.108701	0.000798021	0.0105621	1	52608046	52812358	ZFYVE9	zinc finger, FYVE domain containing 9 [Source:HGNC Symbol;Acc:6775]
ENSG00000131711	0.578943	0.17268	0.000800312	0.0105844	5	71403061	71505395	MAP1B	microtubule-associated protein 1B [Source:HGNC Symbol;Acc:6836]
ENSG00000035499	-0.876409	0.261544	0.000805492	0.0106384	5	59892739	59996017	DEPDC1B	DEP domain containing 1B [Source:HGNC Symbol;Acc:24902]
ENSG00000101412	-0.797927	0.238126	0.000805598	0.0106384	20	32263489	32274210	E2F1	E2F transcription factor 1 [Source:HGNC Symbol;Acc:3113]
ENSG00000134901	0.442546	0.132089	0.000807062	0.0106449	13	103436631	103451357	KDELC1	KDEL (Lys-Asp-Glu-Leu) containing 1 [Source:HGNC Symbol;Acc:19350]
ENSG00000152217	0.543854	0.162331	0.000807299	0.0106449	18	42260138	42648475	SETBP1	SET binding protein 1 [Source:HGNC Symbol;Acc:15573]
ENSG00000143067	0.373208	0.111408	0.000808369	0.010651	1	120162045	120190396	ZNF697	zinc finger protein 697 [Source:HGNC Symbol;Acc:32034]
ENSG00000102230	0.793236	0.236844	0.000810479	0.0106651	X	24576204	24690794	PCYT1B	phosphate cytidylyltransferase 1, choline, beta [Source:HGNC Symbol;Acc:8755]
ENSG00000143776	0.409563	0.122289	0.00081065	0.0106651	1	227177566	227506175	CDC42BPA	CDC42 binding protein kinase alpha (DMPK-like) [Source:HGNC Symbol;Acc:1737]
ENSG00000185187	-0.368716	0.11011	0.000812133	0.0106766	11	405716	417455	SIGIRR	single immunoglobulin and toll-interleukin 1 receptor (TIR) domain [Source:HGNC Symbol;Acc:30575]
ENSG00000012983	0.232799	0.0695279	0.000813136	0.0106818	14	50885219	51027844	MAP4K5	mitogen-activated protein kinase kinase kinase kinase 5 [Source:HGNC Symbol;Acc:6867]
ENSG00000127423	-0.835772	0.249691	0.00081625	0.0107094	1	26158414	26185903	AUNIP	aurora kinase A and ninein interacting protein [Source:HGNC Symbol;Acc:28363]
ENSG00000149294	0.856324	0.255836	0.000816455	0.0107094	11	112831997	113149158	NCAM1	neural cell adhesion molecule 1 [Source:HGNC Symbol;Acc:7656]
ENSG00000265681	-0.451318	0.134872	0.000819077	0.0107227	18	47014851	47018906	RPL17	ribosomal protein L17 [Source:HGNC Symbol;Acc:10307]
ENSG00000236699	0.609722	0.182213	0.000819282	0.0107227	4	106473777	106629250	ARHGEF38	Rho guanine nucleotide exchange factor (GEF) 38 [Source:HGNC Symbol;Acc:25968]
ENSG00000185947	0.275919	0.0824577	0.000819292	0.0107227	16	31885079	31928668	ZNF267	zinc finger protein 267 [Source:HGNC Symbol;Acc:13060]
ENSG00000169247	0.810185	0.242169	0.000821224	0.01074	5	148303202	148442726	SH3TC2	SH3 domain and tetratricopeptide repeats 2 [Source:HGNC Symbol;Acc:29427]
ENSG00000173928	-0.340373	0.101754	0.000822624	0.0107503	19	11485361	11487627	SWSAP1	SWIM-type zinc finger 7 associated protein 1 [Source:HGNC Symbol;Acc:26638]
ENSG00000139117	0.559748	0.167412	0.000827194	0.010802	12	39040624	39301232	CPNE8	copine VIII [Source:HGNC Symbol;Acc:23498]
ENSG00000150938	0.49744	0.148794	0.000828347	0.010809	2	36583069	36778278	CRIM1	cysteine rich transmembrane BMP regulator 1 (chordin-like) [Source:HGNC Symbol;Acc:2359]
ENSG00000186891	-0.703293	0.210414	0.000830502	0.0108291	1	1138888	1142071	TNFRSF18	tumor necrosis factor receptor superfamily, member 18 [Source:HGNC Symbol;Acc:11914]
ENSG00000112701	0.193331	0.0578483	0.000831659	0.0108362	6	76311225	76427997	SENP6	SUMO1/sentrin specific peptidase 6 [Source:HGNC Symbol;Acc:20944]
ENSG00000163013	-0.276923	0.082875	0.00083339	0.0108507	2	73481810	73511559	FBXO41	F-box protein 41 [Source:HGNC Symbol;Acc:29409]
ENSG00000136156	0.227631	0.0681488	0.000837167	0.0108918	13	48807294	48837063	ITM2B	integral membrane protein 2B [Source:HGNC Symbol;Acc:6174]
ENSG00000260260	-0.516898	0.154782	0.000839204	0.0109024	16	2204798	2205359	RP11-304L19,5
ENSG00000175893	-0.40692	0.12185	0.00083922	0.0109024	9	14611069	14693469	ZDHHC21	zinc finger, DHHC-type containing 21 [Source:HGNC Symbol;Acc:20750]
ENSG00000129757	0.611858	0.183258	0.000841453	0.0109167	11	2904443	2907111	CDKN1C	cyclin-dependent kinase inhibitor 1C (p57, Kip2) [Source:HGNC Symbol;Acc:1786]
ENSG00000100767	0.563264	0.168705	0.000841562	0.0109167	14	73704205	73741348	PAPLN	papilin, proteoglycan-like sulfated glycoprotein [Source:HGNC Symbol;Acc:19262]
ENSG00000173535	0.676551	0.20275	0.000847255	0.0109825	8	22941868	22974950	TNFRSF10C	tumor necrosis factor receptor superfamily, member 10c, decoy without an intracellular domain [Source:HGNC Symbol;Acc:11906]
ENSG00000111669	-0.337069	0.101024	0.000848343	0.0109859	12	6976283	6980112	TPI1	triosephosphate isomerase 1 [Source:HGNC Symbol;Acc:12009]
ENSG00000176973	-0.301216	0.0902851	0.000849082	0.0109859	11	65339820	65341669	FAM89B	family with sequence similarity 89, member B [Source:HGNC Symbol;Acc:16708]
ENSG00000170011	0.718371	0.215328	0.000849389	0.0109859	3	39850405	40301812	MYRIP	myosin VIIA and Rab interacting protein [Source:HGNC Symbol;Acc:19156]
ENSG00000259071	0.665008	0.199379	0.00085178	0.0110087	14	50793244	50794627	RP11-247L20,4
ENSG00000100092	-0.389007	0.116657	0.000854151	0.0110251	22	38030661	38062939	SH3BP1	SH3-domain binding protein 1 [Source:HGNC Symbol;Acc:10824]
ENSG00000116039	-0.802477	0.240653	0.000854299	0.0110251	2	71163012	71192536	ATP6V1B1	ATPase, H+ transporting, lysosomal 56/58kDa, V1 subunit B1 [Source:HGNC Symbol;Acc:853]
ENSG00000184185	0.767392	0.230177	0.000856308	0.011039	17	21279509	21323179	KCNJ12	potassium inwardly-rectifying channel, subfamily J, member 12 [Source:HGNC Symbol;Acc:6258]
ENSG00000154548	0.6905	0.207125	0.000856893	0.011039	6	89805678	89827800	SRSF12	serine/arginine-rich splicing factor 12 [Source:HGNC Symbol;Acc:21220]
ENSG00000123353	-0.37623	0.112859	0.000857255	0.011039	12	56211703	56215663	ORMDL2	ORM1-like 2 (S, cerevisiae) [Source:HGNC Symbol;Acc:16037]
ENSG00000124201	0.270758	0.0812837	0.000865248	0.0111337	20	47854483	47894963	ZNFX1	zinc finger, NFX1-type containing 1 [Source:HGNC Symbol;Acc:29271]
ENSG00000148541	0.848874	0.254941	0.000869428	0.0111794	10	61005890	61122939	FAM13C	family with sequence similarity 13, member C [Source:HGNC Symbol;Acc:19371]
ENSG00000196440	0.537372	0.161445	0.000873084	0.0112182	X	100673275	100788446	ARMCX4	armadillo repeat containing, X-linked 4 [Source:HGNC Symbol;Acc:28615]
ENSG00000071539	-0.787845	0.236743	0.00087517	0.0112287	5	892758	919472	TRIP13	thyroid hormone receptor interactor 13 [Source:HGNC Symbol;Acc:12307]
ENSG00000131023	0.255377	0.0767392	0.000875183	0.0112287	6	149979289	150039392	LATS1	large tumor suppressor kinase 1 [Source:HGNC Symbol;Acc:6514]
ENSG00000117114	0.622107	0.186954	0.000876007	0.0112311	1	81771845	82458120	LPHN2	latrophilin 2 [Source:HGNC Symbol;Acc:18582]
ENSG00000066629	0.532049	0.159959	0.000880522	0.0112808	14	100204030	100408397	EML1	echinoderm microtubule associated protein like 1 [Source:HGNC Symbol;Acc:3330]
ENSG00000131153	-0.798028	0.23995	0.000881628	0.0112868	16	85709804	85723679	GINS2	GINS complex subunit 2 (Psf2 homolog) [Source:HGNC Symbol;Acc:24575]
ENSG00000154330	0.674182	0.202738	0.000882972	0.0112957	9	70943224	71145977	PGM5	phosphoglucomutase 5 [Source:HGNC Symbol;Acc:8908]
ENSG00000004776	0.787624	0.236899	0.000885069	0.0113005	19	36245469	36248980	HSPB6	heat shock protein, alpha-crystallin-related, B6 [Source:HGNC Symbol;Acc:26511]
ENSG00000153707	0.845892	0.254426	0.000885101	0.0113005	9	8314246	10612723	PTPRD	protein tyrosine phosphatase, receptor type, D [Source:HGNC Symbol;Acc:9668]
ENSG00000270504	0.580887	0.174721	0.000885269	0.0113005	6	3751345	3754105	RP11-420L9,5
ENSG00000074590	0.598786	0.180158	0.000888417	0.0113269	12	106457118	106533811	NUAK1	NUAK family, SNF1-like kinase, 1 [Source:HGNC Symbol;Acc:14311]
ENSG00000104427	0.531041	0.159779	0.000888625	0.0113269	8	79578282	79632000	ZC2HC1A	zinc finger, C2HC-type containing 1A [Source:HGNC Symbol;Acc:24277]
ENSG00000100979	0.644364	0.193898	0.000889859	0.0113284	20	44527399	44540794	PLTP	phospholipid transfer protein [Source:HGNC Symbol;Acc:9093]
ENSG00000166451	-0.454786	0.136853	0.00089003	0.0113284	16	81040103	81066719	CENPN	centromere protein N [Source:HGNC Symbol;Acc:30873]
ENSG00000186638	-0.509234	0.153249	0.000890843	0.0113306	9	34252379	34329198	KIF24	kinesin family member 24 [Source:HGNC Symbol;Acc:19916]
ENSG00000175946	0.754243	0.227099	0.000896281	0.0113852	8	124657767	124665190	KLHL38	kelch-like family member 38 [Source:HGNC Symbol;Acc:34435]
ENSG00000169218	0.84398	0.254122	0.00089643	0.0113852	1	38076951	38100595	RSPO1	R-spondin 1 [Source:HGNC Symbol;Acc:21679]
ENSG00000136810	-0.416873	0.12554	0.000898116	0.011388	9	113006091	113018920	TXN	thioredoxin [Source:HGNC Symbol;Acc:12435]
ENSG00000118004	0.790851	0.238165	0.000898241	0.011388	2	3642426	3692048	COLEC11	collectin sub-family member 11 [Source:HGNC Symbol;Acc:17213]
ENSG00000173114	0.828555	0.249528	0.000898591	0.011388	7	110731062	110765510	LRRN3	leucine rich repeat neuronal 3 [Source:HGNC Symbol;Acc:17200]
ENSG00000157368	0.697402	0.210174	0.000905976	0.0114733	16	70613798	70694585	IL34	interleukin 34 [Source:HGNC Symbol;Acc:28529]
ENSG00000180543	0.450161	0.135676	0.000906928	0.0114771	8	98285717	98290176	TSPYL5	TSPY-like 5 [Source:HGNC Symbol;Acc:29367]
ENSG00000171222	-0.335476	0.101126	0.000908564	0.0114896	20	34541539	34547394	SCAND1	SCAN domain containing 1 [Source:HGNC Symbol;Acc:10566]
ENSG00000100934	0.388195	0.117063	0.000912811	0.011535	14	39501123	39578850	SEC23A	Sec23 homolog A (S, cerevisiae) [Source:HGNC Symbol;Acc:10701]
ENSG00000107249	0.691783	0.208731	0.000918969	0.0116045	9	3824127	4348392	GLIS3	GLIS family zinc finger 3 [Source:HGNC Symbol;Acc:28510]
ENSG00000079819	0.412539	0.124501	0.000921278	0.0116253	6	131160487	131384462	EPB41L2	erythrocyte membrane protein band 4,1-like 2 [Source:HGNC Symbol;Acc:3379]
ENSG00000187098	0.608077	0.183615	0.000927297	0.0116928	3	69788586	70017488	MITF	microphthalmia-associated transcription factor [Source:HGNC Symbol;Acc:7105]
ENSG00000170906	-0.321784	0.0971803	0.000928939	0.0117052	19	54606036	54612564	NDUFA3	NADH dehydrogenase (ubiquinone) 1 alpha subcomplex, 3, 9kDa [Source:HGNC Symbol;Acc:7686]
ENSG00000132840	0.529443	0.15992	0.000930739	0.0117195	5	78365540	78385289	BHMT2	betaine--homocysteine S-methyltransferase 2 [Source:HGNC Symbol;Acc:1048]
ENSG00000132274	0.5569	0.168271	0.000934474	0.011752	11	5710919	5758319	TRIM22	tripartite motif containing 22 [Source:HGNC Symbol;Acc:16379]
ENSG00000214160	-0.317939	0.096069	0.000934661	0.011752	3	183960089	183967336	ALG3	ALG3, alpha-1,3- mannosyltransferase [Source:HGNC Symbol;Acc:23056]
ENSG00000109971	-0.320904	0.0969754	0.000935873	0.0117589	11	122928197	122933938	HSPA8	heat shock 70kDa protein 8 [Source:HGNC Symbol;Acc:5241]
ENSG00000138944	0.820078	0.247864	0.000937692	0.0117653	22	44639547	44708731	KIAA1644	KIAA1644 [Source:HGNC Symbol;Acc:29335]
ENSG00000255717	-0.534315	0.161508	0.000938693	0.0117653	11	62619460	62623386	SNHG1	small nucleolar RNA host gene 1 (non-protein coding) [Source:HGNC Symbol;Acc:32688]
ENSG00000076770	0.42981	0.129923	0.00093905	0.0117653	X	131503345	131623996	MBNL3	muscleblind-like splicing regulator 3 [Source:HGNC Symbol;Acc:20564]
ENSG00000250588	0.502034	0.151762	0.000939541	0.0117653	3	158680024	159615155	IQCJ-SCHIP1	IQCJ-SCHIP1 readthrough [Source:HGNC Symbol;Acc:38842]
ENSG00000257298	0.793732	0.239963	0.000940566	0.0117653	12	50579363	50585146	RP3-405J10,3
ENSG00000258017	-0.526337	0.159127	0.000940849	0.0117653	12	49521565	49541652	RP11-386G11,10
ENSG00000104695	0.226763	0.0685587	0.000941064	0.0117653	8	30631973	30671830	PPP2CB	protein phosphatase 2, catalytic subunit, beta isozyme [Source:HGNC Symbol;Acc:9300]
ENSG00000186704	0.598031	0.180823	0.000942109	0.01177	7	76607934	76673092	DTX2P1	deltex homolog 2 pseudogene 1 [Source:HGNC Symbol;Acc:42352]
ENSG00000262413	-0.485425	0.146788	0.000943111	0.0117742	17	79825597	79826428	RP11-498C9,3
ENSG00000102554	0.501557	0.151799	0.00095287	0.0118876	13	73629114	73651676	KLF5	Kruppel-like factor 5 (intestinal) [Source:HGNC Symbol;Acc:6349]
ENSG00000029559	-0.904117	0.273809	0.000959991	0.0119679	4	88720733	88733074	IBSP	integrin-binding sialoprotein [Source:HGNC Symbol;Acc:5341]
ENSG00000235652	0.453348	0.137309	0.000961103	0.0119733	6	146136048	146207721	RP11-545I5,3
ENSG00000139278	0.469142	0.142152	0.000965843	0.0120239	12	75874460	75897633	GLIPR1	GLI pathogenesis-related 1 [Source:HGNC Symbol;Acc:17001]
ENSG00000136002	0.523122	0.158535	0.00096777	0.0120393	2	131594489	131804836	ARHGEF4	Rho guanine nucleotide exchange factor (GEF) 4 [Source:HGNC Symbol;Acc:684]
ENSG00000141552	-0.344695	0.104488	0.000970674	0.0120605	17	79848666	79858867	ANAPC11	anaphase promoting complex subunit 11 [Source:HGNC Symbol;Acc:14452]
ENSG00000136244	0.976405	0.295989	0.000971038	0.0120605	7	22765503	22771621	IL6	interleukin 6 (interferon, beta 2) [Source:HGNC Symbol;Acc:6018]
ENSG00000183971	-0.857748	0.26003	0.000971528	0.0120605	16	2059927	2070756	NPW	neuropeptide W [Source:HGNC Symbol;Acc:30509]
ENSG00000183347	0.807443	0.244823	0.000973522	0.0120767	1	89829617	89852020	GBP6	guanylate binding protein family, member 6 [Source:HGNC Symbol;Acc:25395]
ENSG00000152253	-0.872479	0.264639	0.000977689	0.0121199	2	169690642	169769881	SPC25	SPC25, NDC80 kinetochore complex component [Source:HGNC Symbol;Acc:24031]
ENSG00000161179	-0.361825	0.109779	0.000980927	0.0121515	22	21982378	21984353	YDJC	YdjC homolog (bacterial) [Source:HGNC Symbol;Acc:27158]
ENSG00000167656	0.917008	0.278266	0.000982705	0.0121649	8	143866296	143868008	LY6D	lymphocyte antigen 6 complex, locus D [Source:HGNC Symbol;Acc:13348]
ENSG00000153976	0.756758	0.229653	0.000983437	0.0121655	17	13399006	13505244	HS3ST3A1	heparan sulfate (glucosamine) 3-O-sulfotransferase 3A1 [Source:HGNC Symbol;Acc:5196]
ENSG00000104324	0.480814	0.14595	0.000986413	0.0121937	8	97657455	98161882	CPQ	carboxypeptidase Q [Source:HGNC Symbol;Acc:16910]
ENSG00000164403	0.752702	0.228509	0.000987842	0.0122027	5	132157833	132166590	SHROOM1	shroom family member 1 [Source:HGNC Symbol;Acc:24084]
ENSG00000173846	0.608076	0.184614	0.000988526	0.0122027	1	45265897	45271662	PLK3	polo-like kinase 3 [Source:HGNC Symbol;Acc:2154]
ENSG00000109944	0.400259	0.121531	0.000989593	0.0122064	11	122753391	122830506	C11orf63	chromosome 11 open reading frame 63 [Source:HGNC Symbol;Acc:26288]
ENSG00000196972	0.612601	0.186015	0.00099021	0.0122064	X	134229058	134232664	LINC00087	long intergenic non-protein coding RNA 87 [Source:HGNC Symbol;Acc:34500]
ENSG00000161091	-0.394243	0.119778	0.000996716	0.0122779	19	3538259	3574288	MFSD12	major facilitator superfamily domain containing 12 [Source:HGNC Symbol;Acc:28299]
ENSG00000143942	-0.612212	0.186058	0.00100033	0.0122991	2	53994929	54002333	CHAC2	ChaC, cation transport regulator homolog 2 (E, coli) [Source:HGNC Symbol;Acc:32363]
ENSG00000138722	0.89562	0.27219	0.00100037	0.0122991	4	90800683	90875780	MMRN1	multimerin 1 [Source:HGNC Symbol;Acc:7178]
ENSG00000203879	-0.191112	0.0580821	0.00100053	0.0122991	X	153665266	153671814	GDI1	GDP dissociation inhibitor 1 [Source:HGNC Symbol;Acc:4226]
ENSG00000184924	-0.33957	0.103247	0.00100581	0.0123554	2	25012603	25016251	PTRHD1	peptidyl-tRNA hydrolase domain containing 1 [Source:HGNC Symbol;Acc:33782]
ENSG00000152082	-0.423888	0.128956	0.00101229	0.0124264	2	130939310	130948302	MZT2B	mitotic spindle organizing protein 2B [Source:HGNC Symbol;Acc:25886]
ENSG00000035862	0.629834	0.191722	0.0010193	0.0125036	17	76849059	76921469	TIMP2	TIMP metallopeptidase inhibitor 2 [Source:HGNC Symbol;Acc:11821]
ENSG00000157450	0.300268	0.0914085	0.00102017	0.0125044	15	59157374	59389618	RNF111	ring finger protein 111 [Source:HGNC Symbol;Acc:17384]
ENSG00000164309	0.542777	0.165242	0.00102078	0.0125044	5	78985700	79096063	CMYA5	cardiomyopathy associated 5 [Source:HGNC Symbol;Acc:14305]
ENSG00000151746	0.456529	0.139064	0.00102759	0.012579	12	32259769	32536567	BICD1	bicaudal D homolog 1 (Drosophila) [Source:HGNC Symbol;Acc:1049]
ENSG00000180035	-0.283006	0.0862155	0.00102875	0.0125845	16	30389427	30411429	ZNF48	zinc finger protein 48 [Source:HGNC Symbol;Acc:13114]
ENSG00000125356	-0.276841	0.0843499	0.00103052	0.012591	X	119005450	119010625	NDUFA1	NADH dehydrogenase (ubiquinone) 1 alpha subcomplex, 1, 7,5kDa [Source:HGNC Symbol;Acc:7683]
ENSG00000135046	0.455072	0.138657	0.00103071	0.012591	9	75766673	75785309	ANXA1	annexin A1 [Source:HGNC Symbol;Acc:533]
ENSG00000273388	0.661593	0.201601	0.00103187	0.012596	17	10195137	10221243	RP11-401O9,4
ENSG00000184752	-0.235426	0.0717434	0.00103255	0.012596	12	95290831	95397546	NDUFA12	NADH dehydrogenase (ubiquinone) 1 alpha subcomplex, 12 [Source:HGNC Symbol;Acc:23987]
ENSG00000151240	0.34918	0.106416	0.00103337	0.0125972	10	320130	735683	DIP2C	DIP2 disco-interacting protein 2 homolog C (Drosophila) [Source:HGNC Symbol;Acc:29150]
ENSG00000171453	-0.325477	0.0992219	0.00103699	0.0126246	6	43477440	43497323	POLR1C	polymerase (RNA) I polypeptide C, 30kDa [Source:HGNC Symbol;Acc:20194]
ENSG00000258232	-0.632138	0.19271	0.00103715	0.0126246	12	49658939	49667089	RP11-161H23,5
ENSG00000090104	0.91643	0.279396	0.00103793	0.0126246	1	192544857	192549161	RGS1	regulator of G-protein signaling 1 [Source:HGNC Symbol;Acc:9991]
ENSG00000177189	0.403895	0.123147	0.0010389	0.0126246	X	20168029	20285523	RPS6KA3	ribosomal protein S6 kinase, 90kDa, polypeptide 3 [Source:HGNC Symbol;Acc:10432]
ENSG00000265206	-0.815473	0.248673	0.00104063	0.0126246	17	56408245	56409869	MIR142	microRNA 142 [Source:HGNC Symbol;Acc:31529]
ENSG00000196642	-0.187413	0.0571508	0.00104079	0.0126246	9	139702374	139735639	RABL6	RAB, member RAS oncogene family-like 6 [Source:HGNC Symbol;Acc:24703]
ENSG00000140386	0.244885	0.07468	0.0010413	0.0126246	15	76640526	77197785	SCAPER	S-phase cyclin A-associated protein in the ER [Source:HGNC Symbol;Acc:13081]
ENSG00000143970	0.316173	0.0964204	0.00104135	0.0126246	2	25956622	26101385	ASXL2	additional sex combs like 2 (Drosophila) [Source:HGNC Symbol;Acc:23805]
ENSG00000214026	-0.394385	0.120287	0.00104286	0.0126342	11	1968508	2005752	MRPL23	mitochondrial ribosomal protein L23 [Source:HGNC Symbol;Acc:10322]
ENSG00000134313	0.238243	0.0726759	0.00104487	0.0126499	2	8865408	8977760	KIDINS220	kinase D-interacting substrate, 220kDa [Source:HGNC Symbol;Acc:29508]
ENSG00000170876	0.311039	0.0949473	0.00105322	0.0127384	3	14166440	14185179	TMEM43	transmembrane protein 43 [Source:HGNC Symbol;Acc:28472]
ENSG00000171320	-0.830075	0.253402	0.0010539	0.0127384	8	27629466	27670157	ESCO2	establishment of sister chromatid cohesion N-acetyltransferase 2 [Source:HGNC Symbol;Acc:27230]
ENSG00000196935	0.406615	0.124134	0.00105436	0.0127384	12	64238073	64541613	SRGAP1	SLIT-ROBO Rho GTPase activating protein 1 [Source:HGNC Symbol;Acc:17382]
ENSG00000228300	-0.331442	0.101192	0.00105518	0.0127396	19	1275026	1279248	C19orf24	chromosome 19 open reading frame 24 [Source:HGNC Symbol;Acc:26073]
ENSG00000198774	0.695235	0.212306	0.00105778	0.0127622	12	86198331	86230348	RASSF9	Ras association (RalGDS/AF-6) domain family (N-terminal) member 9 [Source:HGNC Symbol;Acc:15739]
ENSG00000250423	0.810971	0.247685	0.00105963	0.0127758	X	118212598	118284542	KIAA1210	KIAA1210 [Source:HGNC Symbol;Acc:29218]
ENSG00000152240	-0.41218	0.125907	0.00106151	0.0127897	18	43684298	43708299	HAUS1	HAUS augmin-like complex, subunit 1 [Source:HGNC Symbol;Acc:25174]
ENSG00000175920	-0.88596	0.270658	0.00106279	0.0127953	4	3465033	3503200	DOK7	docking protein 7 [Source:HGNC Symbol;Acc:26594]
ENSG00000074842	-0.33697	0.102949	0.00106343	0.0127953	19	4641386	4670382	C19orf10	chromosome 19 open reading frame 10 [Source:HGNC Symbol;Acc:16948]
ENSG00000162551	0.738718	0.22581	0.00107012	0.0128652	1	21835858	21904905	ALPL	alkaline phosphatase, liver/bone/kidney [Source:HGNC Symbol;Acc:438]
ENSG00000196814	0.316008	0.0966013	0.0010707	0.0128652	9	129089128	129269320	MVB12B	multivesicular body subunit 12B [Source:HGNC Symbol;Acc:23368]
ENSG00000166128	0.306616	0.0937704	0.00107602	0.0129134	15	63481668	63559981	RAB8B	RAB8B, member RAS oncogene family [Source:HGNC Symbol;Acc:30273]
ENSG00000118402	0.627558	0.191925	0.00107617	0.0129134	6	80624529	80657297	ELOVL4	ELOVL fatty acid elongase 4 [Source:HGNC Symbol;Acc:14415]
ENSG00000262814	-0.474367	0.145151	0.00108272	0.0129831	17	79670387	79674556	MRPL12	mitochondrial ribosomal protein L12 [Source:HGNC Symbol;Acc:10378]
ENSG00000198732	0.738149	0.225879	0.00108354	0.012984	14	70320848	70499083	SMOC1	SPARC related modular calcium binding 1 [Source:HGNC Symbol;Acc:20318]
ENSG00000179104	0.363721	0.111315	0.00108502	0.0129893	12	83080659	83528649	TMTC2	transmembrane and tetratricopeptide repeat containing 2 [Source:HGNC Symbol;Acc:25440]
ENSG00000205403	0.690433	0.211311	0.00108545	0.0129893	4	110661852	110723335	CFI	complement factor I [Source:HGNC Symbol;Acc:5394]
ENSG00000225190	0.305743	0.0935951	0.00108827	0.0130141	17	43513266	43568115	PLEKHM1	pleckstrin homology domain containing, family M (with RUN domain) member 1 [Source:HGNC Symbol;Acc:29017]
ENSG00000130303	-0.403971	0.123687	0.00109053	0.0130277	19	17513748	17516457	BST2	bone marrow stromal cell antigen 2 [Source:HGNC Symbol;Acc:1119]
ENSG00000103550	-0.305583	0.0935657	0.00109088	0.0130277	16	19714902	19729557	KNOP1	lysine-rich nucleolar protein 1 [Source:HGNC Symbol;Acc:34404]
ENSG00000174514	0.580773	0.177847	0.00109244	0.0130375	1	205538013	205572046	MFSD4	major facilitator superfamily domain containing 4 [Source:HGNC Symbol;Acc:25433]
ENSG00000111602	-0.511915	0.156792	0.00109487	0.0130576	12	56810903	56843187	TIMELESS	timeless circadian clock [Source:HGNC Symbol;Acc:11813]
ENSG00000247746	0.424517	0.130044	0.0010969	0.0130729	X	55511049	55515635	USP51	ubiquitin specific peptidase 51 [Source:HGNC Symbol;Acc:23086]
ENSG00000204103	0.514835	0.157731	0.00109851	0.0130831	20	39314488	39317880	MAFB	v-maf avian musculoaponeurotic fibrosarcoma oncogene homolog B [Source:HGNC Symbol;Acc:6408]
ENSG00000103479	0.218874	0.0670608	0.00109924	0.0130831	16	53467889	53525561	RBL2	retinoblastoma-like 2 (p130) [Source:HGNC Symbol;Acc:9894]
ENSG00000141873	-0.307833	0.0943317	0.00110121	0.0130977	19	2732202	2740150	SLC39A3	solute carrier family 39 (zinc transporter), member 3 [Source:HGNC Symbol;Acc:17128]
ENSG00000241528	-0.451766	0.138454	0.00110266	0.013106	22	30770930	30773862	RP1-130H16,16
ENSG00000181938	-0.45622	0.14	0.00111914	0.013292	16	58328984	58440048	GINS3	GINS complex subunit 3 (Psf3 homolog) [Source:HGNC Symbol;Acc:25851]
ENSG00000171604	-0.388386	0.11919	0.00111981	0.013292	5	139026884	139063467	CXXC5	CXXC finger protein 5 [Source:HGNC Symbol;Acc:26943]
ENSG00000198934	0.352034	0.108048	0.00112154	0.0133036	X	75648046	75651744	MAGEE1	melanoma antigen family E, 1 [Source:HGNC Symbol;Acc:24934]
ENSG00000156802	-0.619176	0.190059	0.00112274	0.0133088	8	124332090	124428590	ATAD2	ATPase family, AAA domain containing 2 [Source:HGNC Symbol;Acc:30123]
ENSG00000142273	-0.385032	0.118234	0.00112787	0.0133606	19	45281126	45303891	CBLC	Cbl proto-oncogene C, E3 ubiquitin protein ligase [Source:HGNC Symbol;Acc:15961]
ENSG00000132004	-0.325642	0.100013	0.00112996	0.0133764	19	12798867	12807457	FBXW9	F-box and WD repeat domain containing 9 [Source:HGNC Symbol;Acc:28136]
ENSG00000134121	0.731586	0.224724	0.00113197	0.0133912	3	238279	451090	CHL1	cell adhesion molecule L1-like [Source:HGNC Symbol;Acc:1939]
ENSG00000142552	0.531496	0.163272	0.00113283	0.0133923	19	50030875	50050219	RCN3	reticulocalbin 3, EF-hand calcium binding domain [Source:HGNC Symbol;Acc:21145]
ENSG00000042753	-0.338265	0.103938	0.00113597	0.0134204	19	47341393	47354249	AP2S1	adaptor-related protein complex 2, sigma 1 subunit [Source:HGNC Symbol;Acc:565]
ENSG00000197451	-0.422283	0.129784	0.00113901	0.0134473	5	177631508	177638164	HNRNPAB	heterogeneous nuclear ribonucleoprotein A/B [Source:HGNC Symbol;Acc:5034]
ENSG00000114126	0.249588	0.0767216	0.00114126	0.0134569	3	141663277	141868386	TFDP2	transcription factor Dp-2 (E2F dimerization partner 2) [Source:HGNC Symbol;Acc:11751]
ENSG00000260032	0.239555	0.0736379	0.00114135	0.0134569	20	34633544	34638882	LINC00657	long intergenic non-protein coding RNA 657 [Source:HGNC Symbol;Acc:44311]
ENSG00000080200	0.57232	0.176005	0.00114705	0.0135103	3	97595819	97663810	CRYBG3	beta-gamma crystallin domain containing 3 [Source:HGNC Symbol;Acc:34427]
ENSG00000104889	-0.500357	0.153878	0.00114742	0.0135103	19	12917394	12924452	RNASEH2A	ribonuclease H2, subunit A [Source:HGNC Symbol;Acc:18518]
ENSG00000174282	0.299806	0.0922098	0.00114859	0.0135151	17	7362685	7387582	ZBTB4	zinc finger and BTB domain containing 4 [Source:HGNC Symbol;Acc:23847]
ENSG00000214530	-0.569547	0.175363	0.00116296	0.0136751	11	72465774	72504726	STARD10	StAR-related lipid transfer (START) domain containing 10 [Source:HGNC Symbol;Acc:10666]
ENSG00000172893	-0.584096	0.17988	0.00116568	0.013698	11	71139239	71163914	DHCR7	7-dehydrocholesterol reductase [Source:HGNC Symbol;Acc:2860]
ENSG00000106771	0.268357	0.0826601	0.00116829	0.0137194	9	111777432	111882225	TMEM245	transmembrane protein 245 [Source:HGNC Symbol;Acc:1363]
ENSG00000143476	-0.818086	0.252035	0.00117072	0.0137388	1	212208919	212280742	DTL	denticleless E3 ubiquitin protein ligase homolog (Drosophila) [Source:HGNC Symbol;Acc:30288]
ENSG00000112319	0.916873	0.282552	0.00117461	0.0137752	6	133561736	133853258	EYA4	eyes absent homolog 4 (Drosophila) [Source:HGNC Symbol;Acc:3522]
ENSG00000170684	-0.569145	0.175425	0.0011771	0.0137952	19	45574758	45579846	ZNF296	zinc finger protein 296 [Source:HGNC Symbol;Acc:15981]
ENSG00000111145	0.418866	0.129118	0.00117835	0.0138008	12	96588160	96663613	ELK3	ELK3, ETS-domain protein (SRF accessory protein 2) [Source:HGNC Symbol;Acc:3325]
ENSG00000184481	0.325428	0.100321	0.00117918	0.0138013	X	70316047	70323385	FOXO4	forkhead box O4 [Source:HGNC Symbol;Acc:7139]
ENSG00000111817	0.532645	0.164228	0.00118145	0.0138186	6	116575336	116762424	DSE	dermatan sulfate epimerase [Source:HGNC Symbol;Acc:21144]
ENSG00000104728	0.309184	0.0953351	0.00118223	0.0138186	8	1772142	1906807	ARHGEF10	Rho guanine nucleotide exchange factor (GEF) 10 [Source:HGNC Symbol;Acc:14103]
ENSG00000112308	-0.191256	0.0589875	0.00118562	0.013849	6	24705089	24721064	C6orf62	chromosome 6 open reading frame 62 [Source:HGNC Symbol;Acc:20998]
ENSG00000185697	-0.718784	0.221707	0.00118678	0.0138533	8	67474410	67526482	MYBL1	v-myb avian myeloblastosis viral oncogene homolog-like 1 [Source:HGNC Symbol;Acc:7547]
ENSG00000127990	0.523941	0.161619	0.00118765	0.0138543	7	94214542	94285521	SGCE	sarcoglycan, epsilon [Source:HGNC Symbol;Acc:10808]
ENSG00000260852	-0.44725	0.13801	0.0011923	0.0138994	16	30930640	30934590	FBXL19-AS1	FBXL19 antisense RNA 1 (head to head) [Source:HGNC Symbol;Acc:27557]
ENSG00000145685	0.489852	0.151177	0.00119424	0.0139128	5	77781038	78065844	LHFPL2	lipoma HMGIC fusion partner-like 2 [Source:HGNC Symbol;Acc:6588]
ENSG00000132326	0.315212	0.0972975	0.00119669	0.0139269	2	239152679	239198743	PER2	period circadian clock 2 [Source:HGNC Symbol;Acc:8846]
ENSG00000140829	0.25428	0.0784916	0.00119703	0.0139269	16	72127461	72146811	DHX38	DEAH (Asp-Glu-Ala-His) box polypeptide 38 [Source:HGNC Symbol;Acc:17211]
ENSG00000176826	0.59213	0.182805	0.00119893	0.0139398	7	55748767	55780945	FKBP9L	FK506 binding protein 9-like [Source:HGNC Symbol;Acc:23568]
ENSG00000152527	0.530934	0.163937	0.00120102	0.0139549	2	43864412	43995126	PLEKHH2	pleckstrin homology domain containing, family H (with MyTH4 domain) member 2 [Source:HGNC Symbol;Acc:30506]
ENSG00000102468	0.912932	0.281921	0.00120264	0.0139645	13	47405685	47471169	HTR2A	5-hydroxytryptamine (serotonin) receptor 2A, G protein-coupled [Source:HGNC Symbol;Acc:5293]
ENSG00000187079	0.403869	0.12479	0.00121052	0.0140467	11	12695969	12966298	TEAD1	TEA domain family member 1 (SV40 transcriptional enhancer factor) [Source:HGNC Symbol;Acc:11714]
ENSG00000145050	-0.40467	0.125048	0.00121164	0.0140499	3	51422478	51426828	MANF	mesencephalic astrocyte-derived neurotrophic factor [Source:HGNC Symbol;Acc:15461]
ENSG00000100354	0.32289	0.0997823	0.00121239	0.0140499	22	40440821	40731812	TNRC6B	trinucleotide repeat containing 6B [Source:HGNC Symbol;Acc:29190]
ENSG00000188290	-0.405188	0.12523	0.00121404	0.0140598	1	934342	935552	HES4	hes family bHLH transcription factor 4 [Source:HGNC Symbol;Acc:24149]
ENSG00000102781	0.293864	0.0908532	0.00121857	0.0141029	13	30776767	30881621	KATNAL1	katanin p60 subunit A-like 1 [Source:HGNC Symbol;Acc:28361]
ENSG00000197415	0.649362	0.200783	0.00122008	0.0141111	3	156977531	157251408	VEPH1	ventricular zone expressed PH domain-containing 1 [Source:HGNC Symbol;Acc:25735]
ENSG00000125931	-0.876107	0.270937	0.00122235	0.0141281	X	71521488	71527037	CITED1	Cbp/p300-interacting transactivator, with Glu/Asp-rich carboxy-terminal domain, 1 [Source:HGNC Symbol;Acc:1986]
ENSG00000108107	-0.321262	0.0993887	0.00122764	0.0141799	19	55896713	55914612	RPL28	ribosomal protein L28 [Source:HGNC Symbol;Acc:10330]
ENSG00000171877	0.794607	0.245897	0.00123157	0.014216	15	44162962	44487450	FRMD5	FERM domain containing 5 [Source:HGNC Symbol;Acc:28214]
ENSG00000124813	0.603958	0.186979	0.00123756	0.0142757	6	45295894	45632086	RUNX2	runt-related transcription factor 2 [Source:HGNC Symbol;Acc:10472]
ENSG00000165502	-0.251119	0.0777484	0.0012384	0.014276	14	50085237	50087403	RPL36AL	ribosomal protein L36a-like [Source:HGNC Symbol;Acc:10346]
ENSG00000048342	0.359926	0.111445	0.00123951	0.0142795	4	15471489	15603180	CC2D2A	coiled-coil and C2 domain containing 2A [Source:HGNC Symbol;Acc:29253]
ENSG00000149380	0.685065	0.212195	0.00124454	0.014328	11	73946846	74022702	P4HA3	prolyl 4-hydroxylase, alpha polypeptide III [Source:HGNC Symbol;Acc:30135]
ENSG00000119888	-0.562008	0.174123	0.00124809	0.0143543	2	47572297	47614740	EPCAM	epithelial cell adhesion molecule [Source:HGNC Symbol;Acc:11529]
ENSG00000168040	-0.315353	0.0977118	0.00124929	0.0143543	11	70049269	70053496	FADD	Fas (TNFRSF6)-associated via death domain [Source:HGNC Symbol;Acc:3573]
ENSG00000173467	-0.758663	0.235078	0.00124971	0.0143543	7	16899029	16921611	AGR3	anterior gradient 3 [Source:HGNC Symbol;Acc:24167]
ENSG00000171425	-0.305436	0.0946441	0.00125008	0.0143543	19	56146825	56156988	ZNF581	zinc finger protein 581 [Source:HGNC Symbol;Acc:25017]
ENSG00000260917	-0.490365	0.151991	0.00125408	0.0143908	10	114583249	114587485	RP11-57H14,4
ENSG00000182636	0.631458	0.195743	0.00125557	0.0143986	15	23930565	23932450	NDN	necdin, melanoma antigen (MAGE) family member [Source:HGNC Symbol;Acc:7675]
ENSG00000124302	-0.974731	0.302196	0.00125759	0.0144022	19	34112861	34264414	CHST8	carbohydrate (N-acetylgalactosamine 4-0) sulfotransferase 8 [Source:HGNC Symbol;Acc:15993]
ENSG00000267458	-0.569366	0.176529	0.00125827	0.0144022	19	13054932	13055301	CTC-425F1,4
ENSG00000118058	0.30987	0.0960761	0.0012586	0.0144022	11	118307205	118397539	KMT2A	lysine (K)-specific methyltransferase 2A [Source:HGNC Symbol;Acc:7132]
ENSG00000177602	-0.748487	0.23208	0.00125916	0.0144022	17	3627211	3630067	GSG2	germ cell associated 2 (haspin) [Source:HGNC Symbol;Acc:19682]
ENSG00000101255	-0.48183	0.149456	0.00126461	0.0144551	20	361261	378203	TRIB3	tribbles pseudokinase 3 [Source:HGNC Symbol;Acc:16228]
ENSG00000137700	-0.211151	0.0655147	0.00126873	0.0144928	11	118894824	118901616	SLC37A4	solute carrier family 37 (glucose-6-phosphate transporter), member 4 [Source:HGNC Symbol;Acc:4061]
ENSG00000196526	0.403936	0.125384	0.00127482	0.014553	4	7760441	7941653	AFAP1	actin filament associated protein 1 [Source:HGNC Symbol;Acc:24017]
ENSG00000081913	0.275532	0.0855861	0.00128478	0.0146571	18	60382672	60647666	PHLPP1	PH domain and leucine rich repeat protein phosphatase 1 [Source:HGNC Symbol;Acc:20610]
ENSG00000166046	0.379095	0.117778	0.00128765	0.0146732	12	106695707	106740793	TCP11L2	t-complex 11, testis-specific-like 2 [Source:HGNC Symbol;Acc:28627]
ENSG00000100479	-0.563351	0.175041	0.00128912	0.0146732	14	50110273	50155140	POLE2	polymerase (DNA directed), epsilon 2, accessory subunit [Source:HGNC Symbol;Acc:9178]
ENSG00000116771	-0.671669	0.208699	0.00128924	0.0146732	1	15898848	15911605	AGMAT	agmatine ureohydrolase (agmatinase) [Source:HGNC Symbol;Acc:18407]
ENSG00000130962	0.50563	0.157111	0.00128952	0.0146732	X	37208528	37316548	PRRG1	proline rich Gla (G-carboxyglutamic acid) 1 [Source:HGNC Symbol;Acc:9469]
ENSG00000127445	-0.221633	0.0689069	0.00129803	0.0147541	19	9945933	9960358	PIN1	peptidylprolyl cis/trans isomerase, NIMA-interacting 1 [Source:HGNC Symbol;Acc:8988]
ENSG00000270172	-0.663161	0.206184	0.0012983	0.0147541	1	53708036	53710212	RP5-1024G6,8
ENSG00000204262	0.752165	0.233907	0.00130142	0.0147799	2	189896622	190044605	COL5A2	collagen, type V, alpha 2 [Source:HGNC Symbol;Acc:2210]
ENSG00000176749	-0.470666	0.146516	0.00131632	0.014938	17	30813637	30818274	CDK5R1	cyclin-dependent kinase 5, regulatory subunit 1 (p35) [Source:HGNC Symbol;Acc:1775]
ENSG00000132963	-0.279272	0.0869403	0.00131713	0.014938	13	29233241	29253062	POMP	proteasome maturation protein [Source:HGNC Symbol;Acc:20330]
ENSG00000112139	0.5841	0.181846	0.00131788	0.014938	6	37600284	37667082	MDGA1	MAM domain containing glycosylphosphatidylinositol anchor 1 [Source:HGNC Symbol;Acc:19267]
ENSG00000188906	0.548288	0.17072	0.00131988	0.0149511	12	40590546	40763087	LRRK2	leucine-rich repeat kinase 2 [Source:HGNC Symbol;Acc:18618]
ENSG00000233493	-0.512745	0.159683	0.00132266	0.0149728	19	55890613	55895966	TMEM238	transmembrane protein 238 [Source:HGNC Symbol;Acc:40042]
ENSG00000164120	0.777308	0.242101	0.00132422	0.0149809	4	175411328	175444305	HPGD	hydroxyprostaglandin dehydrogenase 15-(NAD) [Source:HGNC Symbol;Acc:5154]
ENSG00000171951	0.876579	0.273074	0.00132714	0.0150043	2	224461658	224467221	SCG2	secretogranin II [Source:HGNC Symbol;Acc:10575]
ENSG00000164402	0.345343	0.107596	0.00132904	0.0150161	5	132086509	132142933	SEPT8	septin 8 [Source:HGNC Symbol;Acc:16511]
ENSG00000126453	-0.290546	0.0905369	0.0013313	0.015032	19	50168823	50177173	BCL2L12	BCL2-like 12 (proline rich) [Source:HGNC Symbol;Acc:13787]
ENSG00000090659	0.770826	0.240246	0.00133434	0.0150566	19	7804879	7812464	CD209	CD209 molecule [Source:HGNC Symbol;Acc:1641]
ENSG00000067113	0.510498	0.15915	0.0013382	0.015089	5	54720682	54830878	PPAP2A	phosphatidic acid phosphatase type 2A [Source:HGNC Symbol;Acc:9228]
ENSG00000122483	-0.495929	0.154615	0.00133892	0.015089	1	93645476	93744287	CCDC18	coiled-coil domain containing 18 [Source:HGNC Symbol;Acc:30370]
ENSG00000160972	-0.292536	0.0912485	0.00134626	0.015162	8	145703352	145727504	PPP1R16A	protein phosphatase 1, regulatory subunit 16A [Source:HGNC Symbol;Acc:14941]
ENSG00000243449	-0.449714	0.140306	0.00134953	0.0151892	4	2043689	2045697	C4orf48	chromosome 4 open reading frame 48 [Source:HGNC Symbol;Acc:34437]
ENSG00000204850	0.525495	0.164	0.00135417	0.0152316	19	46997765	46999755	AC011484,1	Uncharacterized protein; cDNA FLJ42076 fis, clone SYNOV2018921 [Source:UniProtKB/TrEMBL;Acc:Q6ZVU4]
ENSG00000260655	-0.935454	0.291973	0.00135576	0.0152316	22	42318027	42319104	CTA-250D10,23
ENSG00000075420	0.350572	0.109421	0.0013559	0.0152316	3	171757418	172119455	FNDC3B	fibronectin type III domain containing 3B [Source:HGNC Symbol;Acc:24670]
ENSG00000168502	0.472657	0.147545	0.00135783	0.015236	18	8705659	8832776	SOGA2	SOGA family member 2 [Source:HGNC Symbol;Acc:29121]
ENSG00000142973	0.717956	0.224121	0.00135803	0.015236	1	47223510	47285085	CYP4B1	cytochrome P450, family 4, subfamily B, polypeptide 1 [Source:HGNC Symbol;Acc:2644]
ENSG00000158813	0.493058	0.153946	0.00136097	0.0152543	X	68835911	69259319	EDA	ectodysplasin A [Source:HGNC Symbol;Acc:3157]
ENSG00000254986	-0.355604	0.111032	0.00136139	0.0152543	11	66247484	66277130	DPP3	dipeptidyl-peptidase 3 [Source:HGNC Symbol;Acc:3008]
ENSG00000106333	0.654727	0.20445	0.00136296	0.0152622	7	100199800	100205798	PCOLCE	procollagen C-endopeptidase enhancer [Source:HGNC Symbol;Acc:8738]
ENSG00000169641	0.339685	0.106092	0.0013657	0.0152832	1	23410516	23504301	LUZP1	leucine zipper protein 1 [Source:HGNC Symbol;Acc:14985]
ENSG00000161547	-0.276309	0.0863137	0.0013685	0.0153048	17	74730197	74733456	SRSF2	serine/arginine-rich splicing factor 2 [Source:HGNC Symbol;Acc:10783]
ENSG00000180611	0.47157	0.147321	0.00136967	0.0153081	3	192514604	192635950	MB21D2	Mab-21 domain containing 2 [Source:HGNC Symbol;Acc:30438]
ENSG00000143106	-0.294734	0.092127	0.00137805	0.015392	1	109941653	109969062	PSMA5	proteasome (prosome, macropain) subunit, alpha type, 5 [Source:HGNC Symbol;Acc:9534]
ENSG00000119865	0.558094	0.174485	0.00138132	0.0154097	2	68511303	68547183	CNRIP1	cannabinoid receptor interacting protein 1 [Source:HGNC Symbol;Acc:24546]
ENSG00000160194	-0.248921	0.0778239	0.00138138	0.0154097	21	44299754	44333414	NDUFV3	NADH dehydrogenase (ubiquinone) flavoprotein 3, 10kDa [Source:HGNC Symbol;Acc:7719]
ENSG00000140044	0.288015	0.090053	0.00138248	0.0154121	14	75894419	75940814	JDP2	Jun dimerization protein 2 [Source:HGNC Symbol;Acc:17546]
ENSG00000171408	0.752047	0.23516	0.00138376	0.0154166	6	136172834	136516712	PDE7B	phosphodiesterase 7B [Source:HGNC Symbol;Acc:8792]
ENSG00000144278	0.725118	0.226788	0.00138699	0.0154429	2	154728426	155310361	GALNT13	UDP-N-acetyl-alpha-D-galactosamine:polypeptide N-acetylgalactosaminyltransferase 13 (GalNAc-T13) [Source:HGNC Symbol;Acc:23242]
ENSG00000271936	-0.716578	0.224217	0.00139388	0.0155086	2	25048479	25049586	RP11-443B20,1
ENSG00000108826	-0.263609	0.0824872	0.00139466	0.0155086	17	48445218	48450575	MRPL27	mitochondrial ribosomal protein L27 [Source:HGNC Symbol;Acc:14483]
ENSG00000182168	0.670494	0.209835	0.00139669	0.0155214	4	96083655	96470357	UNC5C	unc-5 homolog C (C, elegans) [Source:HGNC Symbol;Acc:12569]
ENSG00000221829	-0.330436	0.103463	0.00140434	0.0155966	9	35073832	35080013	FANCG	Fanconi anemia, complementation group G [Source:HGNC Symbol;Acc:3588]
ENSG00000165650	0.323244	0.101247	0.00140986	0.015648	10	119040000	119134978	PDZD8	PDZ domain containing 8 [Source:HGNC Symbol;Acc:26974]
ENSG00000170270	-0.328352	0.102872	0.00141367	0.0156805	14	93669239	93673439	C14orf142	chromosome 14 open reading frame 142 [Source:HGNC Symbol;Acc:20356]
ENSG00000125124	0.266007	0.083396	0.00142428	0.0157882	16	56500748	56554195	BBS2	Bardet-Biedl syndrome 2 [Source:HGNC Symbol;Acc:967]
ENSG00000135297	0.213679	0.066997	0.00142576	0.0157906	6	74171301	74218959	MTO1	mitochondrial tRNA translation optimization 1 [Source:HGNC Symbol;Acc:19261]
ENSG00000100731	0.322486	0.101129	0.00142834	0.0157906	14	71374122	71582099	PCNX	pecanex homolog (Drosophila) [Source:HGNC Symbol;Acc:19740]
ENSG00000181896	-0.41521	0.130208	0.00142849	0.0157906	19	19779605	19794318	ZNF101	zinc finger protein 101 [Source:HGNC Symbol;Acc:12881]
ENSG00000100393	0.265277	0.0831898	0.00142855	0.0157906	22	41487790	41576081	EP300	E1A binding protein p300 [Source:HGNC Symbol;Acc:3373]
ENSG00000130193	-0.360416	0.113033	0.00142964	0.0157906	8	143808621	143818345	THEM6	thioesterase superfamily member 6 [Source:HGNC Symbol;Acc:29656]
ENSG00000125870	-0.257687	0.0808165	0.00142988	0.0157906	20	16710606	16722421	SNRPB2	small nuclear ribonucleoprotein polypeptide B [Source:HGNC Symbol;Acc:11155]
ENSG00000072952	0.690929	0.216741	0.00143353	0.0158209	11	10594638	10715535	MRVI1	murine retrovirus integration site 1 homolog [Source:HGNC Symbol;Acc:7237]
ENSG00000077684	0.295763	0.0927901	0.00143541	0.0158276	4	129730779	129796379	JADE1	jade family PHD finger 1 [Source:HGNC Symbol;Acc:30027]
ENSG00000130204	-0.362271	0.11366	0.00143593	0.0158276	19	45393826	45406946	TOMM40	translocase of outer mitochondrial membrane 40 homolog (yeast) [Source:HGNC Symbol;Acc:18001]
ENSG00000106628	-0.38179	0.119795	0.0014374	0.0158297	7	44154286	44163957	POLD2	polymerase (DNA directed), delta 2, accessory subunit [Source:HGNC Symbol;Acc:9176]
ENSG00000149970	0.656734	0.206078	0.00143845	0.0158297	X	21392536	21672813	CNKSR2	connector enhancer of kinase suppressor of Ras 2 [Source:HGNC Symbol;Acc:19701]
ENSG00000196950	0.271544	0.0852103	0.00143882	0.0158297	2	196440701	196602426	SLC39A10	solute carrier family 39 (zinc transporter), member 10 [Source:HGNC Symbol;Acc:20861]
ENSG00000182771	0.789206	0.247754	0.00144535	0.0158916	10	87359312	88126250	GRID1	glutamate receptor, ionotropic, delta 1 [Source:HGNC Symbol;Acc:4575]
ENSG00000251669	-0.403163	0.12658	0.00144733	0.0158982	4	3943487	3957146	FAM86EP	family with sequence similarity 86, member E, pseudogene [Source:HGNC Symbol;Acc:28017]
ENSG00000051180	-0.749917	0.235457	0.00144785	0.0158982	15	40986972	41024354	RAD51	RAD51 recombinase [Source:HGNC Symbol;Acc:9817]
ENSG00000168781	-0.206043	0.0646995	0.0014495	0.0158982	15	43825660	43882430	PPIP5K1	diphosphoinositol pentakisphosphate kinase 1 [Source:HGNC Symbol;Acc:29023]
ENSG00000197785	-0.290868	0.091336	0.00144956	0.0158982	1	1447531	1470067	ATAD3A	ATPase family, AAA domain containing 3A [Source:HGNC Symbol;Acc:25567]
ENSG00000198931	-0.236577	0.074327	0.00145797	0.0159805	16	88875747	88878352	APRT	adenine phosphoribosyltransferase [Source:HGNC Symbol;Acc:626]
ENSG00000272695	0.660372	0.207508	0.00146065	0.0159932	13	114567141	114569806	GAS6-AS2	GAS6 antisense RNA 2 (head to head) [Source:HGNC Symbol;Acc:43694]
ENSG00000196975	0.211863	0.0665747	0.00146094	0.0159932	2	69871557	70053596	ANXA4	annexin A4 [Source:HGNC Symbol;Acc:542]
ENSG00000147862	0.608492	0.191231	0.00146276	0.016003	9	14081842	14398982	NFIB	nuclear factor I/B [Source:HGNC Symbol;Acc:7785]
ENSG00000165501	-0.447001	0.140498	0.00146489	0.0160164	14	50065415	50081390	LRR1	leucine rich repeat protein 1 [Source:HGNC Symbol;Acc:19742]
ENSG00000164169	0.23993	0.0754247	0.00146742	0.0160325	4	148558936	148605381	PRMT10	protein arginine methyltransferase 10 (putative) [Source:HGNC Symbol;Acc:25099]
ENSG00000173085	-0.467048	0.146829	0.00146818	0.0160325	4	84182689	84206067	COQ2	coenzyme Q2 4-hydroxybenzoate polyprenyltransferase [Source:HGNC Symbol;Acc:25223]
ENSG00000253305	0.531161	0.166998	0.00146954	0.0160374	5	140787770	140892546	PCDHGB6	protocadherin gamma subfamily B, 6 [Source:HGNC Symbol;Acc:8713]
ENSG00000110811	0.594909	0.187162	0.00147998	0.0161413	12	6937572	6949018	LEPREL2	leprecan-like 2 [Source:HGNC Symbol;Acc:19318]
ENSG00000180992	-0.391407	0.123149	0.00148138	0.0161466	6	44081194	44095194	MRPL14	mitochondrial ribosomal protein L14 [Source:HGNC Symbol;Acc:14279]
ENSG00000090520	-0.28158	0.0886017	0.0014827	0.0161468	3	186285192	186315061	DNAJB11	DnaJ (Hsp40) homolog, subfamily B, member 11 [Source:HGNC Symbol;Acc:14889]
ENSG00000122863	0.544829	0.171442	0.00148336	0.0161468	10	73724123	73773322	CHST3	carbohydrate (chondroitin 6) sulfotransferase 3 [Source:HGNC Symbol;Acc:1971]
ENSG00000197961	-0.357212	0.11241	0.00148416	0.0161468	19	9671029	9695209	ZNF121	zinc finger protein 121 [Source:HGNC Symbol;Acc:12904]
ENSG00000229931	0.674915	0.212401	0.00148523	0.0161486	6	16761369	16762883	RP1-151F17,1
ENSG00000075275	-0.466086	0.146753	0.00149327	0.0162192	22	46756731	46933067	CELSR1	cadherin, EGF LAG seven-pass G-type receptor 1 [Source:HGNC Symbol;Acc:1850]
ENSG00000041982	0.774864	0.24398	0.00149357	0.0162192	9	117782806	117880536	TNC	tenascin C [Source:HGNC Symbol;Acc:5318]
ENSG00000157540	0.196477	0.0618721	0.00149557	0.016222	21	38738092	38889753	DYRK1A	dual-specificity tyrosine-(Y)-phosphorylation regulated kinase 1A [Source:HGNC Symbol;Acc:3091]
ENSG00000187024	-0.369301	0.116296	0.00149567	0.016222	9	130455257	130487152	PTRH1	peptidyl-tRNA hydrolase 1 homolog (S, cerevisiae) [Source:HGNC Symbol;Acc:27039]
ENSG00000149557	0.627445	0.197602	0.00149681	0.0162244	11	125315646	125366213	FEZ1	fasciculation and elongation protein zeta 1 (zygin I) [Source:HGNC Symbol;Acc:3659]
ENSG00000112378	0.341585	0.107606	0.00150141	0.0162607	6	138409642	138428648	PERP	PERP, TP53 apoptosis effector [Source:HGNC Symbol;Acc:17637]
ENSG00000151806	-0.283589	0.0893391	0.00150201	0.0162607	4	44680444	44702943	GUF1	GUF1 GTPase homolog (S, cerevisiae) [Source:HGNC Symbol;Acc:25799]
ENSG00000244968	0.4526	0.142603	0.00150428	0.0162753	5	38556888	38671318	LIFR-AS1	LIFR antisense RNA 1 [Source:HGNC Symbol;Acc:43600]
ENSG00000166415	-0.966882	0.304734	0.00150936	0.0163202	15	53805938	54055075	WDR72	WD repeat domain 72 [Source:HGNC Symbol;Acc:26790]
ENSG00000130332	-0.301039	0.0949012	0.00151326	0.0163523	19	2321516	2328619	LSM7	LSM7 homolog, U6 small nuclear RNA associated (S, cerevisiae) [Source:HGNC Symbol;Acc:20470]
ENSG00000180855	-0.282191	0.0889839	0.00151781	0.0163914	19	12540521	12551926	ZNF443	zinc finger protein 443 [Source:HGNC Symbol;Acc:20878]
ENSG00000072803	0.229465	0.0723726	0.00152117	0.0163985	5	171288553	171433877	FBXW11	F-box and WD repeat domain containing 11 [Source:HGNC Symbol;Acc:13607]
ENSG00000185507	-0.336877	0.106252	0.00152148	0.0163985	11	612553	615999	IRF7	interferon regulatory factor 7 [Source:HGNC Symbol;Acc:6122]
ENSG00000115963	0.691322	0.218063	0.00152289	0.0163985	2	151324709	151395525	RND3	Rho family GTPase 3 [Source:HGNC Symbol;Acc:671]
ENSG00000196428	0.253079	0.0798294	0.00152309	0.0163985	3	150126122	150184218	TSC22D2	TSC22 domain family, member 2 [Source:HGNC Symbol;Acc:29095]
ENSG00000100852	0.274139	0.0864725	0.00152313	0.0163985	14	32545320	32628934	ARHGAP5	Rho GTPase activating protein 5 [Source:HGNC Symbol;Acc:675]
ENSG00000155016	0.474755	0.149767	0.00152462	0.0164045	4	108852525	108874613	CYP2U1	cytochrome P450, family 2, subfamily U, polypeptide 1 [Source:HGNC Symbol;Acc:20582]
ENSG00000197249	-0.781698	0.246634	0.00152722	0.0164225	14	94843084	94857030	SERPINA1	serpin peptidase inhibitor, clade A (alpha-1 antiproteinase, antitrypsin), member 1 [Source:HGNC Symbol;Acc:8941]
ENSG00000107077	0.171473	0.0541294	0.00153576	0.0165009	9	6720863	7175648	KDM4C	lysine (K)-specific demethylase 4C [Source:HGNC Symbol;Acc:17071]
ENSG00000152601	0.273106	0.08622	0.00153729	0.0165009	3	151961617	152183569	MBNL1	muscleblind-like splicing regulator 1 [Source:HGNC Symbol;Acc:6923]
ENSG00000184508	-0.299544	0.0945666	0.00153732	0.0165009	15	91474148	91475799	HDDC3	HD domain containing 3 [Source:HGNC Symbol;Acc:30522]
ENSG00000141401	-0.499412	0.157688	0.00153972	0.0165116	18	11981024	12030876	IMPA2	inositol(myo)-1(or 4)-monophosphatase 2 [Source:HGNC Symbol;Acc:6051]
ENSG00000158258	-0.649132	0.204973	0.00154063	0.0165116	3	139654027	140296239	CLSTN2	calsyntenin 2 [Source:HGNC Symbol;Acc:17448]
ENSG00000167578	-0.309139	0.097618	0.00154113	0.0165116	19	41284121	41302847	RAB4B	RAB4B, member RAS oncogene family [Source:HGNC Symbol;Acc:9782]
ENSG00000121895	-0.67385	0.212857	0.00154687	0.0165529	4	38968365	39034542	TMEM156	transmembrane protein 156 [Source:HGNC Symbol;Acc:26260]
ENSG00000269190	0.473713	0.149641	0.00154726	0.0165529	19	39432044	39466550	FBXO17	F-box protein 17 [Source:HGNC Symbol;Acc:18754]
ENSG00000157764	0.262797	0.0830175	0.00154781	0.0165529	7	140419127	140624564	BRAF	v-raf murine sarcoma viral oncogene homolog B [Source:HGNC Symbol;Acc:1097]
ENSG00000179981	0.315299	0.0996211	0.00155095	0.0165646	18	72922710	73001905	TSHZ1	teashirt zinc finger homeobox 1 [Source:HGNC Symbol;Acc:10669]
ENSG00000197261	-0.759125	0.239852	0.001551	0.0165646	6	49518113	49529620	C6orf141	chromosome 6 open reading frame 141 [Source:HGNC Symbol;Acc:21351]
ENSG00000244165	-0.37092	0.117201	0.00155179	0.0165646	19	10222214	10226048	P2RY11	purinergic receptor P2Y, G-protein coupled, 11 [Source:HGNC Symbol;Acc:8540]
ENSG00000152465	0.402797	0.12728	0.00155267	0.0165646	10	15144583	15210692	NMT2	N-myristoyltransferase 2 [Source:HGNC Symbol;Acc:7858]
ENSG00000145354	-0.317361	0.100358	0.00156531	0.0166752	4	103790135	103810399	CISD2	CDGSH iron sulfur domain 2 [Source:HGNC Symbol;Acc:24212]
ENSG00000102038	0.497668	0.157381	0.00156584	0.0166752	X	128580480	128657477	SMARCA1	SWI/SNF related, matrix associated, actin dependent regulator of chromatin, subfamily a, member 1 [Source:HGNC Symbol;Acc:11097]
ENSG00000204604	-0.280536	0.0887195	0.00156658	0.0166752	19	53341261	53360902	ZNF468	zinc finger protein 468 [Source:HGNC Symbol;Acc:33105]
ENSG00000151366	-0.315384	0.0997415	0.00156683	0.0166752	11	77779350	77791265	NDUFC2	NADH dehydrogenase (ubiquinone) 1, subcomplex unknown, 2, 14,5kDa [Source:HGNC Symbol;Acc:7706]
ENSG00000177156	-0.316387	0.100127	0.00157853	0.0167897	11	747329	765024	TALDO1	transaldolase 1 [Source:HGNC Symbol;Acc:11559]
ENSG00000162300	-0.217158	0.0687345	0.0015811	0.0168069	11	64851695	64855870	ZFPL1	zinc finger protein-like 1 [Source:HGNC Symbol;Acc:12868]
ENSG00000097046	-0.534448	0.169252	0.00159019	0.0168932	1	91966408	91991321	CDC7	cell division cycle 7 [Source:HGNC Symbol;Acc:1745]
ENSG00000272760	0.41674	0.131984	0.00159124	0.0168942	7	154742936	154743898	RP11-5C23,1
ENSG00000181827	0.27766	0.0879766	0.00159912	0.0169614	15	56379478	56535483	RFX7	regulatory factor X, 7 [Source:HGNC Symbol;Acc:25777]
ENSG00000161021	0.211317	0.0669592	0.00160003	0.0169614	5	179159851	179223512	MAML1	mastermind-like 1 (Drosophila) [Source:HGNC Symbol;Acc:13632]
ENSG00000187240	0.361919	0.114686	0.00160089	0.0169614	11	102980160	103350591	DYNC2H1	dynein, cytoplasmic 2, heavy chain 1 [Source:HGNC Symbol;Acc:2962]
ENSG00000125652	-0.267295	0.0847038	0.00160142	0.0169614	19	6372444	6375042	ALKBH7	alkB, alkylation repair homolog 7 (E, coli) [Source:HGNC Symbol;Acc:21306]
ENSG00000064205	0.833789	0.264259	0.00160391	0.0169776	20	43343485	43357150	WISP2	WNT1 inducible signaling pathway protein 2 [Source:HGNC Symbol;Acc:12770]
ENSG00000090447	-0.302972	0.096068	0.00161201	0.0170531	16	4307187	4323076	TFAP4	transcription factor AP-4 (activating enhancer binding protein 4) [Source:HGNC Symbol;Acc:11745]
ENSG00000106636	-0.224272	0.0711374	0.00161789	0.0171049	7	44240567	44253893	YKT6	YKT6 v-SNARE homolog (S, cerevisiae) [Source:HGNC Symbol;Acc:16959]
ENSG00000183049	0.481909	0.152913	0.00162426	0.017162	10	12391481	12877545	CAMK1D	calcium/calmodulin-dependent protein kinase ID [Source:HGNC Symbol;Acc:19341]
ENSG00000157703	0.724708	0.230014	0.00162877	0.0171993	7	138279030	138386097	SVOPL	SVOP-like [Source:HGNC Symbol;Acc:27034]
ENSG00000130222	0.708862	0.225032	0.00163244	0.0172277	9	92219928	92221470	GADD45G	growth arrest and DNA-damage-inducible, gamma [Source:HGNC Symbol;Acc:4097]
ENSG00000154114	0.303958	0.0965051	0.0016346	0.0172402	11	120894781	120961484	TBCEL	tubulin folding cofactor E-like [Source:HGNC Symbol;Acc:28115]
ENSG00000005189	-0.490969	0.155923	0.00163945	0.0172809	16	20817751	20860987	AC004381,6	Putative RNA exonuclease NEF-sp [Source:UniProtKB/Swiss-Prot;Acc:Q96IC2]
ENSG00000111639	-0.31376	0.0996596	0.00164212	0.0172988	12	6601150	6603007	MRPL51	mitochondrial ribosomal protein L51 [Source:HGNC Symbol;Acc:14044]
ENSG00000163508	-0.781882	0.248418	0.001647	0.0173241	3	27757440	27764206	EOMES	eomesodermin [Source:HGNC Symbol;Acc:3372]
ENSG00000198026	0.211204	0.0671045	0.00164736	0.0173241	20	44577292	44600833	ZNF335	zinc finger protein 335 [Source:HGNC Symbol;Acc:15807]
ENSG00000156795	-0.32513	0.103302	0.00164748	0.0173241	8	124428965	124479470	WDYHV1	WDYHV motif containing 1 [Source:HGNC Symbol;Acc:25490]
ENSG00000168917	0.619412	0.196831	0.00164997	0.0173399	3	136537489	136574734	SLC35G2	solute carrier family 35, member G2 [Source:HGNC Symbol;Acc:28480]
ENSG00000159259	-0.444211	0.141176	0.00165228	0.0173474	21	37757676	37791313	CHAF1B	chromatin assembly factor 1, subunit B (p60) [Source:HGNC Symbol;Acc:1911]
ENSG00000157350	0.414632	0.131778	0.00165265	0.0173474	16	70413338	70473140	ST3GAL2	ST3 beta-galactoside alpha-2,3-sialyltransferase 2 [Source:HGNC Symbol;Acc:10863]
ENSG00000183775	0.785583	0.249852	0.00166549	0.0174645	5	143550396	143865249	KCTD16	potassium channel tetramerization domain containing 16 [Source:HGNC Symbol;Acc:29244]
ENSG00000116670	-0.314456	0.100014	0.0016658	0.0174645	1	11734537	11751707	MAD2L2	MAD2 mitotic arrest deficient-like 2 (yeast) [Source:HGNC Symbol;Acc:6764]
ENSG00000175324	-0.307377	0.0977674	0.00166679	0.0174645	8	38020839	38034248	LSM1	LSM1 homolog, U6 small nuclear RNA associated (S, cerevisiae) [Source:HGNC Symbol;Acc:20472]
ENSG00000114646	-0.678452	0.215821	0.0016689	0.0174763	3	47603729	47622282	CSPG5	chondroitin sulfate proteoglycan 5 (neuroglycan C) [Source:HGNC Symbol;Acc:2467]
ENSG00000015171	0.196722	0.0625877	0.00167148	0.0174929	10	180405	300577	ZMYND11	zinc finger, MYND-type containing 11 [Source:HGNC Symbol;Acc:16966]
ENSG00000081154	0.211892	0.0674213	0.00167336	0.0175022	3	101292939	101313281	PCNP	PEST proteolytic signal containing nuclear protein [Source:HGNC Symbol;Acc:30023]
ENSG00000107186	0.33993	0.108169	0.00167467	0.0175043	9	13105703	13279589	MPDZ	multiple PDZ domain protein [Source:HGNC Symbol;Acc:7208]
ENSG00000011201	0.541951	0.172467	0.00167595	0.0175043	X	8496915	8700227	KAL1	Kallmann syndrome 1 sequence [Source:HGNC Symbol;Acc:6211]
ENSG00000102265	-0.379482	0.120768	0.00167655	0.0175043	X	47441712	47446188	TIMP1	TIMP metallopeptidase inhibitor 1 [Source:HGNC Symbol;Acc:11820]
ENSG00000103253	-0.460379	0.146529	0.00167862	0.0175075	16	776936	785525	HAGHL	hydroxyacylglutathione hydrolase-like [Source:HGNC Symbol;Acc:14177]
ENSG00000134824	-0.645456	0.205438	0.00167885	0.0175075	11	61560452	61634826	FADS2	fatty acid desaturase 2 [Source:HGNC Symbol;Acc:3575]
ENSG00000134222	-0.539774	0.17191	0.00169028	0.0176164	1	109822178	109825808	PSRC1	proline/serine-rich coiled-coil 1 [Source:HGNC Symbol;Acc:24472]
ENSG00000136982	-0.447425	0.142533	0.00169465	0.0176514	8	120846216	120868250	DSCC1	DNA replication and sister chromatid cohesion 1 [Source:HGNC Symbol;Acc:24453]
ENSG00000100387	-0.310546	0.0989469	0.00169805	0.0176764	22	41347351	41369313	RBX1	ring-box 1, E3 ubiquitin protein ligase [Source:HGNC Symbol;Acc:9928]
ENSG00000272631	0.514065	0.16388	0.00170782	0.0177676	10	88509511	88516055	RP11-359E3,4
ENSG00000138002	0.215236	0.0686226	0.00170968	0.0177765	2	27667238	27712656	IFT172	intraflagellar transport 172 homolog (Chlamydomonas) [Source:HGNC Symbol;Acc:30391]
ENSG00000139734	-0.800756	0.255316	0.00171078	0.0177773	13	60239717	60738121	DIAPH3	diaphanous-related formin 3 [Source:HGNC Symbol;Acc:15480]
ENSG00000004838	-0.473601	0.151077	0.00171958	0.0178583	3	50378541	50384283	ZMYND10	zinc finger, MYND-type containing 10 [Source:HGNC Symbol;Acc:19412]
ENSG00000167972	-0.442682	0.141276	0.00172766	0.0179316	16	2325882	2390747	ABCA3	ATP-binding cassette, sub-family A (ABC1), member 3 [Source:HGNC Symbol;Acc:33]
ENSG00000196091	-0.953327	0.304266	0.00172912	0.0179362	12	101962131	102079796	MYBPC1	myosin binding protein C, slow type [Source:HGNC Symbol;Acc:7549]
ENSG00000143437	0.226645	0.0723409	0.00173024	0.0179372	1	150782181	150849244	ARNT	aryl hydrocarbon receptor nuclear translocator [Source:HGNC Symbol;Acc:700]
ENSG00000235621	-0.92052	0.293833	0.00173148	0.0179395	20	46988693	46999372	LINC00494	long intergenic non-protein coding RNA 494 [Source:HGNC Symbol;Acc:27657]
ENSG00000174197	0.252174	0.0805158	0.00173628	0.0179786	15	41913422	42062141	MGA	MGA, MAX dimerization protein [Source:HGNC Symbol;Acc:14010]
ENSG00000184307	-0.362433	0.115754	0.00174177	0.018025	3	113666748	113684248	ZDHHC23	zinc finger, DHHC-type containing 23 [Source:HGNC Symbol;Acc:28654]
ENSG00000148180	0.43212	0.138029	0.00174418	0.0180392	9	123970072	124095121	GSN	gelsolin [Source:HGNC Symbol;Acc:4620]
ENSG00000153443	-0.213828	0.0683246	0.00175051	0.018094	16	4658884	4665028	UBALD1	UBA-like domain containing 1 [Source:HGNC Symbol;Acc:29576]
ENSG00000197479	0.666951	0.213131	0.00175221	0.018101	5	140579183	140582618	PCDHB11	protocadherin beta 11 [Source:HGNC Symbol;Acc:8682]
ENSG00000151414	0.222191	0.0710165	0.00175563	0.0181214	1	198126093	198291550	NEK7	NIMA-related kinase 7 [Source:HGNC Symbol;Acc:13386]
ENSG00000167105	0.729656	0.233219	0.00175624	0.0181214	17	48348767	48358844	TMEM92	transmembrane protein 92 [Source:HGNC Symbol;Acc:26579]
ENSG00000148175	0.419933	0.13427	0.00176285	0.0181789	9	124101355	124132531	STOM	stomatin [Source:HGNC Symbol;Acc:3383]
ENSG00000204217	0.284664	0.0910542	0.00177013	0.0182311	2	203241659	203432474	BMPR2	bone morphogenetic protein receptor, type II (serine/threonine kinase) [Source:HGNC Symbol;Acc:1078]
ENSG00000196611	-0.916101	0.29304	0.00177082	0.0182311	11	102660651	102668891	MMP1	matrix metallopeptidase 1 (interstitial collagenase) [Source:HGNC Symbol;Acc:7155]
ENSG00000198171	-0.264584	0.0846353	0.00177102	0.0182311	20	3170996	3185331	DDRGK1	DDRGK domain containing 1 [Source:HGNC Symbol;Acc:16110]
ENSG00000105609	0.798018	0.255419	0.00178196	0.0183331	19	54754263	54761164	LILRB5	leukocyte immunoglobulin-like receptor, subfamily B (with TM and ITIM domains), member 5 [Source:HGNC Symbol;Acc:6609]
ENSG00000183354	0.191772	0.0613867	0.00178405	0.0183438	9	5881596	6007901	KIAA2026	KIAA2026 [Source:HGNC Symbol;Acc:23378]
ENSG00000070886	-0.934	0.299029	0.00178749	0.0183685	1	22890057	22930087	EPHA8	EPH receptor A8 [Source:HGNC Symbol;Acc:3391]
ENSG00000009790	-0.55724	0.178434	0.00179052	0.0183889	1	209929377	209955668	TRAF3IP3	TRAF3 interacting protein 3 [Source:HGNC Symbol;Acc:30766]
ENSG00000177469	0.591479	0.189436	0.00179432	0.0184172	17	40554470	40575535	PTRF	polymerase I and transcript release factor [Source:HGNC Symbol;Acc:9688]
ENSG00000260947	0.792936	0.254009	0.00179815	0.0184338	9	33697457	33700984	RP11-384P7,7
ENSG00000172380	0.451721	0.144709	0.00179887	0.0184338	1	68167149	68299150	GNG12	guanine nucleotide binding protein (G protein), gamma 12 [Source:HGNC Symbol;Acc:19663]
ENSG00000137770	0.221545	0.0709747	0.00179957	0.0184338	15	44719432	44821236	CTDSPL2	CTD (carboxy-terminal domain, RNA polymerase II, polypeptide A) small phosphatase like 2 [Source:HGNC Symbol;Acc:26936]
ENSG00000144031	0.72307	0.231652	0.00180013	0.0184338	2	71205510	71212626	ANKRD53	ankyrin repeat domain 53 [Source:HGNC Symbol;Acc:25691]
ENSG00000205189	0.336137	0.107756	0.00181214	0.018546	8	81397854	81438500	ZBTB10	zinc finger and BTB domain containing 10 [Source:HGNC Symbol;Acc:30953]
ENSG00000165757	0.589146	0.188881	0.00181381	0.0185523	10	30301729	30404423	KIAA1462	KIAA1462 [Source:HGNC Symbol;Acc:29283]
ENSG00000173757	0.307194	0.0985105	0.00181842	0.0185797	17	40351186	40428725	STAT5B	signal transducer and activator of transcription 5B [Source:HGNC Symbol;Acc:11367]
ENSG00000166450	0.521211	0.167143	0.0018186	0.0185797	15	55903744	56035288	PRTG	protogenin [Source:HGNC Symbol;Acc:26373]
ENSG00000138459	0.172026	0.0551687	0.0018197	0.0185802	3	112280556	112304424	SLC35A5	solute carrier family 35, member A5 [Source:HGNC Symbol;Acc:20792]
ENSG00000124942	0.477036	0.153016	0.00182361	0.0186093	11	62201016	62323707	AHNAK	AHNAK nucleoprotein [Source:HGNC Symbol;Acc:347]
ENSG00000151892	-0.814766	0.261433	0.00182989	0.0186625	10	117816444	118032979	GFRA1	GDNF family receptor alpha 1 [Source:HGNC Symbol;Acc:4243]
ENSG00000087116	0.65855	0.211322	0.00183117	0.0186648	5	178537852	178772431	ADAMTS2	ADAM metallopeptidase with thrombospondin type 1 motif, 2 [Source:HGNC Symbol;Acc:218]
ENSG00000178773	-0.740292	0.237613	0.00183608	0.018694	16	89642176	89663654	CPNE7	copine VII [Source:HGNC Symbol;Acc:2320]
ENSG00000183098	0.769726	0.247061	0.00183616	0.018694	13	93879095	95059655	GPC6	glypican 6 [Source:HGNC Symbol;Acc:4454]
ENSG00000065308	0.448874	0.144112	0.00184096	0.0187321	6	52362200	52441713	TRAM2	translocation associated membrane protein 2 [Source:HGNC Symbol;Acc:16855]
ENSG00000138606	0.46964	0.150799	0.00184356	0.0187476	15	45459412	45493373	SHF	Src homology 2 domain containing F [Source:HGNC Symbol;Acc:25116]
ENSG00000135378	-0.510906	0.164075	0.00184663	0.018768	11	32851489	32879669	PRRG4	proline rich Gla (G-carboxyglutamic acid) 4 (transmembrane) [Source:HGNC Symbol;Acc:30799]
ENSG00000165424	0.515546	0.165606	0.00185142	0.0188058	10	81142081	81205383	ZCCHC24	zinc finger, CCHC domain containing 24 [Source:HGNC Symbol;Acc:26911]
ENSG00000105327	0.372493	0.119666	0.00185334	0.0188145	19	47724081	47736023	BBC3	BCL2 binding component 3 [Source:HGNC Symbol;Acc:17868]
ENSG00000251095	0.880655	0.282974	0.00185734	0.0188443	4	90472507	90647654	RP11-115D19,1
ENSG00000184428	-0.284238	0.0913399	0.00185903	0.0188506	8	144386554	144442149	TOP1MT	topoisomerase (DNA) I, mitochondrial [Source:HGNC Symbol;Acc:29787]
ENSG00000168214	0.191756	0.0616309	0.00186224	0.0188544	4	26165077	26436541	RBPJ	recombination signal binding protein for immunoglobulin kappa J region [Source:HGNC Symbol;Acc:5724]
ENSG00000234456	0.586586	0.188531	0.00186235	0.0188544	7	79082198	79100524	MAGI2-AS3	MAGI2 antisense RNA 3 [Source:HGNC Symbol;Acc:40862]
ENSG00000196466	-0.332713	0.106937	0.00186262	0.0188544	19	12500830	12512085	ZNF799	zinc finger protein 799 [Source:HGNC Symbol;Acc:28071]
ENSG00000122591	0.426087	0.136969	0.0018656	0.0188736	7	22980878	23053749	FAM126A	family with sequence similarity 126, member A [Source:HGNC Symbol;Acc:24587]
ENSG00000188042	0.558408	0.179522	0.00186758	0.0188828	2	235401685	235405697	ARL4C	ADP-ribosylation factor-like 4C [Source:HGNC Symbol;Acc:698]
ENSG00000205978	0.495562	0.159366	0.00187357	0.0189244	14	24867992	24888494	NYNRIN	NYN domain and retroviral integrase containing [Source:HGNC Symbol;Acc:20165]
ENSG00000080561	0.395151	0.127077	0.00187384	0.0189244	X	107068985	107170423	MID2	midline 2 [Source:HGNC Symbol;Acc:7096]
ENSG00000118707	-0.330679	0.106358	0.00187648	0.0189378	20	35201891	35222353	TGIF2	TGFB-induced factor homeobox 2 [Source:HGNC Symbol;Acc:15764]
ENSG00000152583	0.567619	0.182574	0.00187732	0.0189378	4	88394487	88452213	SPARCL1	SPARC-like 1 (hevin) [Source:HGNC Symbol;Acc:11220]
ENSG00000169330	0.562581	0.180971	0.00187923	0.0189462	15	79724858	79764632	KIAA1024	KIAA1024 [Source:HGNC Symbol;Acc:29172]
ENSG00000165338	0.316719	0.101904	0.00188357	0.0189746	10	93170096	93274586	HECTD2	HECT domain containing E3 ubiquitin protein ligase 2 [Source:HGNC Symbol;Acc:26736]
ENSG00000154370	-0.233088	0.0749984	0.0018842	0.0189746	1	228581374	228594541	TRIM11	tripartite motif containing 11 [Source:HGNC Symbol;Acc:16281]
ENSG00000085741	0.708047	0.227864	0.00188791	0.0190011	11	75897369	75921780	WNT11	wingless-type MMTV integration site family, member 11 [Source:HGNC Symbol;Acc:12776]
ENSG00000186105	0.797999	0.256976	0.00190059	0.0191177	5	61874562	61877275	LRRC70	leucine rich repeat containing 70 [Source:HGNC Symbol;Acc:35155]
ENSG00000100426	-0.263132	0.0847809	0.00191137	0.0191971	22	50247490	50283726	ZBED4	zinc finger, BED-type containing 4 [Source:HGNC Symbol;Acc:20721]
ENSG00000185650	0.399892	0.128845	0.00191142	0.0191971	14	69254377	69263190	ZFP36L1	ZFP36 ring finger protein-like 1 [Source:HGNC Symbol;Acc:1107]
ENSG00000259969	0.765459	0.246635	0.00191175	0.0191971	14	58460263	58461243	RP11-999E24,3
ENSG00000137310	-0.460267	0.148317	0.00191395	0.0192083	6	31126319	31134936	TCF19	transcription factor 19 [Source:HGNC Symbol;Acc:11629]
ENSG00000198258	-0.300892	0.0969749	0.00191712	0.0192291	19	9938568	9940791	UBL5	ubiquitin-like 5 [Source:HGNC Symbol;Acc:13736]
ENSG00000144824	0.515223	0.166131	0.00192664	0.0193131	3	111451344	111695364	PHLDB2	pleckstrin homology-like domain, family B, member 2 [Source:HGNC Symbol;Acc:29573]
ENSG00000166448	0.753912	0.243113	0.0019282	0.0193131	7	98444111	98468394	TMEM130	transmembrane protein 130 [Source:HGNC Symbol;Acc:25429]
ENSG00000163629	0.41339	0.133323	0.00193091	0.0193131	4	87515468	87736324	PTPN13	protein tyrosine phosphatase, non-receptor type 13 (APO-1/CD95 (Fas)-associated phosphatase) [Source:HGNC Symbol;Acc:9646]
ENSG00000203727	0.752636	0.242738	0.00193126	0.0193131	6	147830063	148058683	SAMD5	sterile alpha motif domain containing 5 [Source:HGNC Symbol;Acc:21180]
ENSG00000116586	-0.348674	0.112455	0.00193151	0.0193131	1	156024543	156028301	LAMTOR2	late endosomal/lysosomal adaptor, MAPK and MTOR activator 2 [Source:HGNC Symbol;Acc:29796]
ENSG00000129355	-0.461519	0.148861	0.00193297	0.0193131	19	10677138	10679735	CDKN2D	cyclin-dependent kinase inhibitor 2D (p19, inhibits CDK4) [Source:HGNC Symbol;Acc:1790]
ENSG00000022267	0.627423	0.202374	0.00193318	0.0193131	X	135229559	135293518	FHL1	four and a half LIM domains 1 [Source:HGNC Symbol;Acc:3702]
ENSG00000242485	-0.247964	0.0800125	0.00194131	0.0193834	1	1337288	1342693	MRPL20	mitochondrial ribosomal protein L20 [Source:HGNC Symbol;Acc:14478]
ENSG00000185722	0.254079	0.0819931	0.00194318	0.0193849	17	4067201	4167274	ANKFY1	ankyrin repeat and FYVE domain containing 1 [Source:HGNC Symbol;Acc:20763]
ENSG00000250120	0.798157	0.257577	0.00194366	0.0193849	5	140235595	140391929	PCDHA10	protocadherin alpha 10 [Source:HGNC Symbol;Acc:8664]
ENSG00000137802	0.252263	0.0814342	0.00194996	0.0194367	15	42066632	42120053	MAPKBP1	mitogen-activated protein kinase binding protein 1 [Source:HGNC Symbol;Acc:29536]
ENSG00000234814	0.585773	0.189112	0.00195167	0.0194427	10	30960495	31006195	SVILP1	supervillin pseudogene 1 [Source:HGNC Symbol;Acc:44959]
ENSG00000196167	0.734196	0.237106	0.00195825	0.0194972	11	111164114	111175770	COLCA1	colorectal cancer associated 1 [Source:HGNC Symbol;Acc:33789]
ENSG00000124104	0.306706	0.0990601	0.00196044	0.0195036	20	44462449	44471914	SNX21	sorting nexin family member 21 [Source:HGNC Symbol;Acc:16154]
ENSG00000142694	-0.503103	0.162507	0.00196221	0.0195036	1	36787632	36789755	EVA1B	eva-1 homolog B (C, elegans) [Source:HGNC Symbol;Acc:25558]
ENSG00000171451	0.591048	0.190915	0.00196241	0.0195036	18	65173819	65184217	DSEL	dermatan sulfate epimerase-like [Source:HGNC Symbol;Acc:18144]
ENSG00000169258	-0.557813	0.180188	0.00196332	0.0195036	5	176022803	176037134	GPRIN1	G protein regulated inducer of neurite outgrowth 1 [Source:HGNC Symbol;Acc:24835]
ENSG00000131323	-0.32071	0.103614	0.00196657	0.0195189	14	103243813	103377837	TRAF3	TNF receptor-associated factor 3 [Source:HGNC Symbol;Acc:12033]
ENSG00000255735	0.774396	0.250196	0.00196708	0.0195189	2	241390181	241391848	AC110619,1
ENSG00000164631	0.181211	0.0585543	0.00196982	0.0195351	7	6728064	6746554	ZNF12	zinc finger protein 12 [Source:HGNC Symbol;Acc:12902]
ENSG00000223764	0.740381	0.239383	0.00198232	0.0196479	1	852245	856396	RP11-54O7,3
ENSG00000059122	0.208912	0.0675603	0.00198661	0.0196794	16	2961938	3001209	FLYWCH1	FLYWCH-type zinc finger 1 [Source:HGNC Symbol;Acc:25404]
ENSG00000104522	-0.401546	0.129942	0.00200025	0.0198034	8	144694788	144700218	TSTA3	tissue specific transplantation antigen P35B [Source:HGNC Symbol;Acc:12390]
ENSG00000253671	0.716983	0.232035	0.0020017	0.0198066	8	17666450	17678377	RP11-806O11,1
ENSG00000248049	-0.246532	0.0798118	0.00200886	0.0198663	4	68566998	68946670	UBA6-AS1	UBA6 antisense RNA 1 (head to head) [Source:HGNC Symbol;Acc:49083]
ENSG00000083123	0.233449	0.0755938	0.00201374	0.0199034	6	80816364	81055987	BCKDHB	branched chain keto acid dehydrogenase E1, beta polypeptide [Source:HGNC Symbol;Acc:987]
ENSG00000259877	0.353815	0.114587	0.00201687	0.0199221	16	89281638	89284061	RP11-46C24,7
ENSG00000174175	0.839658	0.271947	0.0020179	0.0199221	1	169558087	169599431	SELP	selectin P (granule membrane protein 140kDa, antigen CD62) [Source:HGNC Symbol;Acc:10721]
ENSG00000008300	-0.563646	0.182578	0.00202085	0.0199391	3	48673902	48700348	CELSR3	cadherin, EGF LAG seven-pass G-type receptor 3 [Source:HGNC Symbol;Acc:3230]
ENSG00000168032	0.539602	0.174798	0.00202189	0.0199391	3	40428647	40470110	ENTPD3	ectonucleoside triphosphate diphosphohydrolase 3 [Source:HGNC Symbol;Acc:3365]
ENSG00000147526	0.489966	0.158746	0.00202549	0.0199566	8	38585704	38710546	TACC1	transforming, acidic coiled-coil containing protein 1 [Source:HGNC Symbol;Acc:11522]
ENSG00000139220	0.773506	0.250617	0.00202593	0.0199566	12	81652045	82153332	PPFIA2	protein tyrosine phosphatase, receptor type, f polypeptide (PTPRF), interacting protein (liprin), alpha 2 [Source:HGNC Symbol;Acc:9246]
ENSG00000130313	-0.252593	0.0818686	0.00203318	0.0200168	19	17622438	17632097	PGLS	6-phosphogluconolactonase [Source:HGNC Symbol;Acc:8903]
ENSG00000155324	0.372932	0.120964	0.00204919	0.0201632	5	125695824	125832186	GRAMD3	GRAM domain containing 3 [Source:HGNC Symbol;Acc:24911]
ENSG00000235531	0.530777	0.172186	0.00205212	0.0201807	8	72740402	73030628	RP11-383H13,1	Protein LOC100132891; cDNA FLJ53548 [Source:UniProtKB/TrEMBL;Acc:B7Z945]
ENSG00000272711	-0.450844	0.146283	0.00205621	0.0202097	2	75059782	75061114	RP11-259N19,1
ENSG00000162073	-0.509883	0.16551	0.00206526	0.0202873	16	3019246	3023490	PAQR4	progestin and adipoQ receptor family member IV [Source:HGNC Symbol;Acc:26386]
ENSG00000176700	0.406621	0.132003	0.00206736	0.020288	15	85174682	85185695	SCAND2P	SCAN domain containing 2 pseudogene [Source:HGNC Symbol;Acc:10567]
ENSG00000102030	-0.28351	0.0920384	0.00206764	0.020288	X	153194695	153200676	NAA10	N(alpha)-acetyltransferase 10, NatA catalytic subunit [Source:HGNC Symbol;Acc:18704]
ENSG00000198825	0.27432	0.0891417	0.00208854	0.0204648	10	121485609	121588652	INPP5F	inositol polyphosphate-5-phosphatase F [Source:HGNC Symbol;Acc:17054]
ENSG00000151067	0.642901	0.208917	0.00208879	0.0204648	12	2079952	2802108	CACNA1C	calcium channel, voltage-dependent, L type, alpha 1C subunit [Source:HGNC Symbol;Acc:1390]
ENSG00000076662	-0.398531	0.129509	0.00208915	0.0204648	19	10444452	10450499	ICAM3	intercellular adhesion molecule 3 [Source:HGNC Symbol;Acc:5346]
ENSG00000173638	-0.358878	0.116705	0.00210446	0.0206034	21	46913486	46964325	SLC19A1	solute carrier family 19 (folate transporter), member 1 [Source:HGNC Symbol;Acc:10937]
ENSG00000102271	0.654858	0.212987	0.00210758	0.020614	X	86772752	86925050	KLHL4	kelch-like family member 4 [Source:HGNC Symbol;Acc:6355]
ENSG00000131730	0.697796	0.226956	0.00210789	0.020614	5	80529104	80562216	CKMT2	creatine kinase, mitochondrial 2 (sarcomeric) [Source:HGNC Symbol;Acc:1996]
ENSG00000261353	0.48168	0.156677	0.0021096	0.0206192	6	26527291	26527632	CTA-14H9,5
ENSG00000113810	-0.413489	0.134516	0.00211286	0.0206397	3	160117062	160152750	SMC4	structural maintenance of chromosomes 4 [Source:HGNC Symbol;Acc:14013]
ENSG00000227036	0.617422	0.20096	0.00212369	0.0207324	17	70319264	70636611	LINC00511	long intergenic non-protein coding RNA 511 [Source:HGNC Symbol;Acc:43564]
ENSG00000175697	0.681378	0.22179	0.00212501	0.0207324	3	119883492	120003941	GPR156	G protein-coupled receptor 156 [Source:HGNC Symbol;Acc:20844]
ENSG00000102390	-0.26083	0.0849041	0.00212588	0.0207324	X	75392771	75398039	PBDC1	polysaccharide biosynthesis domain containing 1 [Source:HGNC Symbol;Acc:28790]
ENSG00000225706	0.854635	0.278238	0.00212916	0.0207528	9	8858130	8862255	RP11-75C9,1
ENSG00000154723	-0.252853	0.0823308	0.00213208	0.0207698	21	27088815	27107984	ATP5J	ATP synthase, H+ transporting, mitochondrial Fo complex, subunit F6 [Source:HGNC Symbol;Acc:847]
ENSG00000100448	0.874984	0.284953	0.0021361	0.0207975	14	25042728	25045466	CTSG	cathepsin G [Source:HGNC Symbol;Acc:2532]
ENSG00000065057	-0.391455	0.127526	0.00214337	0.0208489	16	2089816	2097867	NTHL1	nth endonuclease III-like 1 (E, coli) [Source:HGNC Symbol;Acc:8028]
ENSG00000237523	0.699994	0.228044	0.00214376	0.0208489	10	81967466	81979413	LINC00857	long intergenic non-protein coding RNA 857 [Source:HGNC Symbol;Acc:45114]
ENSG00000249035	0.739961	0.24112	0.00214887	0.0208871	5	151056506	151104343	CTB-113P19,1
ENSG00000210082	-0.664039	0.216428	0.00215373	0.0209122	MT	1671	3229	MT-RNR2	mitochondrially encoded 16S RNA [Source:HGNC Symbol;Acc:7471]
ENSG00000218422	-0.732832	0.238851	0.00215382	0.0209122	4	1741078	1743830	AC016773,1
ENSG00000173486	-0.292383	0.0953027	0.00215543	0.0209162	11	64008475	64011604	FKBP2	FK506 binding protein 2, 13kDa [Source:HGNC Symbol;Acc:3718]
ENSG00000054116	-0.166184	0.0541957	0.00216673	0.0210108	1	36602173	36615098	TRAPPC3	trafficking protein particle complex 3 [Source:HGNC Symbol;Acc:19942]
ENSG00000186104	-0.276756	0.0902623	0.00216847	0.0210108	11	14899553	14913798	CYP2R1	cytochrome P450, family 2, subfamily R, polypeptide 1 [Source:HGNC Symbol;Acc:20580]
ENSG00000162882	0.476328	0.155353	0.00216875	0.0210108	2	42994229	43019733	HAAO	3-hydroxyanthranilate 3,4-dioxygenase [Source:HGNC Symbol;Acc:4796]
ENSG00000187912	-0.92183	0.300742	0.00217533	0.0210629	19	14693896	14721969	CLEC17A	C-type lectin domain family 17, member A [Source:HGNC Symbol;Acc:34520]
ENSG00000105404	-0.304455	0.0993871	0.00218895	0.0211771	19	42460833	42463542	RABAC1	Rab acceptor 1 (prenylated) [Source:HGNC Symbol;Acc:9794]
ENSG00000182272	-0.39661	0.129476	0.00218986	0.0211771	11	369796	382116	B4GALNT4	beta-1,4-N-acetyl-galactosaminyl transferase 4 [Source:HGNC Symbol;Acc:26315]
ENSG00000112759	-0.322332	0.105231	0.00219074	0.0211771	6	44187242	44201888	SLC29A1	solute carrier family 29 (equilibrative nucleoside transporter), member 1 [Source:HGNC Symbol;Acc:11003]
ENSG00000112936	0.835764	0.272912	0.00219573	0.0212137	5	40909354	40983041	C7	complement component 7 [Source:HGNC Symbol;Acc:1346]
ENSG00000118515	0.682122	0.222794	0.00220101	0.0212531	6	134490384	134639250	SGK1	serum/glucocorticoid regulated kinase 1 [Source:HGNC Symbol;Acc:10810]
ENSG00000115363	0.623723	0.203741	0.00220345	0.021265	2	75696428	75796848	EVA1A	eva-1 homolog A (C, elegans) [Source:HGNC Symbol;Acc:25816]
ENSG00000147155	-0.422974	0.138202	0.00220932	0.0212989	X	48379546	48387104	EBP	emopamil binding protein (sterol isomerase) [Source:HGNC Symbol;Acc:3133]
ENSG00000168439	-0.318456	0.104059	0.0022109	0.0212989	11	63952744	63972015	STIP1	stress-induced-phosphoprotein 1 [Source:HGNC Symbol;Acc:11387]
ENSG00000102309	-0.259036	0.0846449	0.00221144	0.0212989	X	71401203	71522776	PIN4	protein (peptidylprolyl cis/trans isomerase) NIMA-interacting, 4 (parvulin) [Source:HGNC Symbol;Acc:8992]
ENSG00000167969	-0.400438	0.130853	0.0022118	0.0212989	16	2289396	2302301	ECI1	enoyl-CoA delta isomerase 1 [Source:HGNC Symbol;Acc:2703]
ENSG00000156261	-0.287424	0.0939283	0.00221312	0.0212999	21	30428126	30446118	CCT8	chaperonin containing TCP1, subunit 8 (theta) [Source:HGNC Symbol;Acc:1623]
ENSG00000112320	0.554753	0.181393	0.00222599	0.0214121	6	107811162	107981357	SOBP	sine oculis binding protein homolog (Drosophila) [Source:HGNC Symbol;Acc:29256]
ENSG00000106305	-0.341487	0.111676	0.00222948	0.0214331	7	6048876	6063465	AIMP2	aminoacyl tRNA synthetase complex-interacting multifunctional protein 2 [Source:HGNC Symbol;Acc:20609]
ENSG00000003249	-0.50622	0.165562	0.00223134	0.0214331	16	90071273	90086536	DBNDD1	dysbindin (dystrobrevin binding protein 1) domain containing 1 [Source:HGNC Symbol;Acc:28455]
ENSG00000138175	-0.349558	0.114328	0.00223183	0.0214331	10	104433488	104474164	ARL3	ADP-ribosylation factor-like 3 [Source:HGNC Symbol;Acc:694]
ENSG00000144357	0.227801	0.0745143	0.00223458	0.0214412	2	170683968	170940641	UBR3	ubiquitin protein ligase E3 component n-recognin 3 (putative) [Source:HGNC Symbol;Acc:30467]
ENSG00000041357	-0.266056	0.0870337	0.00223618	0.0214412	15	78832747	78841604	PSMA4	proteasome (prosome, macropain) subunit, alpha type, 4 [Source:HGNC Symbol;Acc:9533]
ENSG00000133401	0.607247	0.198648	0.00223633	0.0214412	5	31639517	32111037	PDZD2	PDZ domain containing 2 [Source:HGNC Symbol;Acc:18486]
ENSG00000260855	0.453891	0.148583	0.00225213	0.0215744	1	246935603	246939074	RP11-439E19,10
ENSG00000198265	0.262336	0.0858788	0.00225267	0.0215744	17	65066554	65242105	HELZ	helicase with zinc finger [Source:HGNC Symbol;Acc:16878]
ENSG00000224729	0.647461	0.212008	0.00225854	0.0216099	7	100187025	100201829	PCOLCE-AS1	PCOLCE antisense RNA 1 [Source:HGNC Symbol;Acc:40430]
ENSG00000186566	0.238175	0.0779901	0.00225883	0.0216099	17	42472652	42580798	GPATCH8	G patch domain containing 8 [Source:HGNC Symbol;Acc:29066]
ENSG00000231574	0.889667	0.291349	0.00226105	0.0216108	3	177534653	177617012	RP11-91K9,1
ENSG00000118200	0.270456	0.0885706	0.00226138	0.0216108	1	200708686	200829832	CAMSAP2	calmodulin regulated spectrin-associated protein family, member 2 [Source:HGNC Symbol;Acc:29188]
ENSG00000118407	0.529618	0.173467	0.00226469	0.0216283	6	76001575	76203454	FILIP1	filamin A interacting protein 1 [Source:HGNC Symbol;Acc:21015]
ENSG00000174951	-0.384498	0.125941	0.00226567	0.0216283	19	49251268	49258647	FUT1	fucosyltransferase 1 (galactoside 2-alpha-L-fucosyltransferase, H blood group) [Source:HGNC Symbol;Acc:4012]
ENSG00000175305	-0.570194	0.186801	0.00227014	0.0216498	8	95891998	95908906	CCNE2	cyclin E2 [Source:HGNC Symbol;Acc:1590]
ENSG00000135932	0.228771	0.0749487	0.00227038	0.0216498	2	231577560	231685790	CAB39	calcium binding protein 39 [Source:HGNC Symbol;Acc:20292]
ENSG00000155034	-0.338315	0.110851	0.00227338	0.0216666	7	5470966	5553429	FBXL18	F-box and leucine-rich repeat protein 18 [Source:HGNC Symbol;Acc:21874]
ENSG00000197728	-0.340406	0.111561	0.00227854	0.0217041	12	56435637	56438116	RPS26	ribosomal protein S26 [Source:HGNC Symbol;Acc:10414]
ENSG00000164008	-0.219518	0.0719765	0.00228946	0.0217904	1	43232940	43263968	C1orf50	chromosome 1 open reading frame 50 [Source:HGNC Symbol;Acc:28795]
ENSG00000169554	0.533844	0.175048	0.00229065	0.0217904	2	145141648	145282147	ZEB2	zinc finger E-box binding homeobox 2 [Source:HGNC Symbol;Acc:14881]
ENSG00000074603	0.16591	0.0544034	0.00229132	0.0217904	15	65734801	65810042	DPP8	dipeptidyl-peptidase 8 [Source:HGNC Symbol;Acc:16490]
ENSG00000196152	0.276242	0.0905956	0.00229465	0.0217969	9	130186661	130207651	ZNF79	zinc finger protein 79 [Source:HGNC Symbol;Acc:13153]
ENSG00000174917	-0.346174	0.113532	0.00229495	0.0217969	19	5678432	5680907	C19orf70	chromosome 19 open reading frame 70 [Source:HGNC Symbol;Acc:33702]
ENSG00000148950	-0.318352	0.10441	0.00229571	0.0217969	11	31453948	31531192	IMMP1L	IMP1 inner mitochondrial membrane peptidase-like (S, cerevisiae) [Source:HGNC Symbol;Acc:26317]
ENSG00000109919	-0.339066	0.111218	0.00229858	0.0218124	11	47638867	47664175	MTCH2	mitochondrial carrier 2 [Source:HGNC Symbol;Acc:17587]
ENSG00000166454	0.135474	0.0444558	0.00230837	0.0218935	16	81069452	81080963	ATMIN	ATM interactor [Source:HGNC Symbol;Acc:29034]
ENSG00000099804	-0.254627	0.0835749	0.00231373	0.0219324	19	531714	542097	CDC34	cell division cycle 34 [Source:HGNC Symbol;Acc:1734]
ENSG00000110717	-0.311413	0.10223	0.00231761	0.0219575	11	67798084	67804111	NDUFS8	NADH dehydrogenase (ubiquinone) Fe-S protein 8, 23kDa (NADH-coenzyme Q reductase) [Source:HGNC Symbol;Acc:7715]
ENSG00000106591	-0.36566	0.120047	0.00231936	0.0219622	7	42971799	42988557	MRPL32	mitochondrial ribosomal protein L32 [Source:HGNC Symbol;Acc:14035]
ENSG00000138030	-0.425144	0.139632	0.00232871	0.0220389	2	27309615	27323640	KHK	ketohexokinase (fructokinase) [Source:HGNC Symbol;Acc:6315]
ENSG00000172586	-0.352057	0.11564	0.00233122	0.0220508	10	75541805	75543410	CHCHD1	coiled-coil-helix-coiled-coil-helix domain containing 1 [Source:HGNC Symbol;Acc:23518]
ENSG00000141741	-0.310632	0.102038	0.00233252	0.0220512	17	37884749	37887040	MIEN1	migration and invasion enhancer 1 [Source:HGNC Symbol;Acc:28230]
ENSG00000113070	0.702575	0.230874	0.00234146	0.0221238	5	139712428	139726216	HBEGF	heparin-binding EGF-like growth factor [Source:HGNC Symbol;Acc:3059]
ENSG00000161677	-0.303677	0.0998165	0.00234738	0.0221591	19	51009255	51014610	JOSD2	Josephin domain containing 2 [Source:HGNC Symbol;Acc:28853]
ENSG00000227502	-0.721124	0.237032	0.00234771	0.0221591	6	114189178	114194516	RP1-249H1,4
ENSG00000159433	0.581238	0.19111	0.00235489	0.0222022	15	42867857	43013179	STARD9	StAR-related lipid transfer (START) domain containing 9 [Source:HGNC Symbol;Acc:19162]
ENSG00000121989	0.384808	0.126529	0.00235588	0.0222022	2	148602086	148688393	ACVR2A	activin A receptor, type IIA [Source:HGNC Symbol;Acc:173]
ENSG00000145194	-0.554156	0.182214	0.00235606	0.0222022	3	183967438	184010819	ECE2	endothelin converting enzyme 2 [Source:HGNC Symbol;Acc:13275]
ENSG00000144681	0.535687	0.176233	0.00236846	0.0223071	3	36421836	36589499	STAC	SH3 and cysteine rich domain [Source:HGNC Symbol;Acc:11353]
ENSG00000092439	0.186251	0.0612842	0.00237254	0.0223259	15	50844670	50979012	TRPM7	transient receptor potential cation channel, subfamily M, member 7 [Source:HGNC Symbol;Acc:17994]
ENSG00000160097	0.553342	0.182075	0.002373	0.0223259	1	33327869	33338083	FNDC5	fibronectin type III domain containing 5 [Source:HGNC Symbol;Acc:20240]
ENSG00000186810	-0.611526	0.201238	0.00237504	0.0223333	X	70835766	70838367	CXCR3	chemokine (C-X-C motif) receptor 3 [Source:HGNC Symbol;Acc:4540]
ENSG00000091651	-0.712221	0.234526	0.00239057	0.0224673	16	46723555	46732306	ORC6	origin recognition complex, subunit 6 [Source:HGNC Symbol;Acc:17151]
ENSG00000198513	0.33263	0.109558	0.00239664	0.0225017	14	50999227	51099786	ATL1	atlastin GTPase 1 [Source:HGNC Symbol;Acc:11231]
ENSG00000196141	0.30516	0.100517	0.00239823	0.0225017	2	201170604	201346986	SPATS2L	spermatogenesis associated, serine-rich 2-like [Source:HGNC Symbol;Acc:24574]
ENSG00000038219	0.217694	0.0717079	0.00239865	0.0225017	4	13570362	13629347	BOD1L1	biorientation of chromosomes in cell division 1-like 1 [Source:HGNC Symbol;Acc:31792]
ENSG00000225670	0.893482	0.294325	0.00239978	0.0225017	1	159165775	159177763	CTA-134P22,2
ENSG00000136732	0.416389	0.137178	0.00240223	0.0225017	2	127413509	127454246	GYPC	glycophorin C (Gerbich blood group) [Source:HGNC Symbol;Acc:4704]
ENSG00000113657	0.600281	0.197767	0.00240307	0.0225017	5	146770374	146889619	DPYSL3	dihydropyrimidinase-like 3 [Source:HGNC Symbol;Acc:3015]
ENSG00000120645	0.717732	0.236487	0.00240559	0.0225017	12	175931	287626	IQSEC3	IQ motif and Sec7 domain 3 [Source:HGNC Symbol;Acc:29193]
ENSG00000137094	0.447151	0.147333	0.00240568	0.0225017	9	34989638	34998897	DNAJB5	DnaJ (Hsp40) homolog, subfamily B, member 5 [Source:HGNC Symbol;Acc:14887]
ENSG00000173598	0.279102	0.0919624	0.00240574	0.0225017	12	93771659	93797024	NUDT4	nudix (nucleoside diphosphate linked moiety X)-type motif 4 [Source:HGNC Symbol;Acc:8051]
ENSG00000126016	0.449443	0.148126	0.00241188	0.0225472	X	112017731	112084043	AMOT	angiomotin [Source:HGNC Symbol;Acc:17810]
ENSG00000137103	0.399406	0.131645	0.00241369	0.0225522	9	35814448	35854844	TMEM8B	transmembrane protein 8B [Source:HGNC Symbol;Acc:21427]
ENSG00000135362	0.400575	0.13204	0.00241538	0.0225559	11	36317838	36486754	PRR5L	proline rich 5 like [Source:HGNC Symbol;Acc:25878]
ENSG00000156869	0.362287	0.119445	0.00242066	0.0225932	1	100174259	100232187	FRRS1	ferric-chelate reductase 1 [Source:HGNC Symbol;Acc:27622]
ENSG00000184785	0.63512	0.209441	0.00242575	0.0226199	X	134124968	134126501	SMIM10	small integral membrane protein 10 [Source:HGNC Symbol;Acc:41913]
ENSG00000075391	0.351499	0.115914	0.00242612	0.0226199	1	178062864	178448644	RASAL2	RAS protein activator like 2 [Source:HGNC Symbol;Acc:9874]
ENSG00000256338	-0.418653	0.138073	0.00242858	0.0226199	15	28560798	28561102	RPL41P2	ribosomal protein L41 pseudogene 2 [Source:HGNC Symbol;Acc:10357]
ENSG00000124198	0.270151	0.0890987	0.00242904	0.0226199	20	47538427	47653230	ARFGEF2	ADP-ribosylation factor guanine nucleotide-exchange factor 2 (brefeldin A-inhibited) [Source:HGNC Symbol;Acc:15853]
ENSG00000150753	-0.387233	0.127718	0.00242994	0.0226199	5	10250033	10266524	CCT5	chaperonin containing TCP1, subunit 5 (epsilon) [Source:HGNC Symbol;Acc:1618]
ENSG00000247572	0.353177	0.116535	0.00244023	0.0227037	5	80499903	80597379	CKMT2-AS1	CKMT2 antisense RNA 1 [Source:HGNC Symbol;Acc:48997]
ENSG00000133687	0.632879	0.208848	0.00244283	0.0227159	12	29653773	29937692	TMTC1	transmembrane and tetratricopeptide repeat containing 1 [Source:HGNC Symbol;Acc:24099]
ENSG00000138073	-0.213556	0.0704799	0.00244527	0.0227266	2	27353624	27357543	PREB	prolactin regulatory element binding [Source:HGNC Symbol;Acc:9356]
ENSG00000180628	0.213767	0.0705584	0.00244836	0.0227384	10	92979908	93044088	PCGF5	polycomb group ring finger 5 [Source:HGNC Symbol;Acc:28264]
ENSG00000176438	0.575448	0.189945	0.00244913	0.0227384	14	95883831	95942173	SYNE3	spectrin repeat containing, nuclear envelope family member 3 [Source:HGNC Symbol;Acc:19861]
ENSG00000166189	-0.244382	0.0806745	0.00245172	0.0227504	10	103825147	103827792	HPS6	Hermansky-Pudlak syndrome 6 [Source:HGNC Symbol;Acc:18817]
ENSG00000071967	0.525292	0.173432	0.00245524	0.022763	2	172378757	172414643	CYBRD1	cytochrome b reductase 1 [Source:HGNC Symbol;Acc:20797]
ENSG00000117020	0.525516	0.173509	0.00245566	0.022763	1	243651535	244014381	AKT3	v-akt murine thymoma viral oncogene homolog 3 [Source:HGNC Symbol;Acc:393]
ENSG00000178966	-0.313815	0.103633	0.00246054	0.0227962	9	86595626	86618985	RMI1	RecQ mediated genome instability 1 [Source:HGNC Symbol;Acc:25764]
ENSG00000125877	-0.23706	0.0782948	0.00246355	0.0228121	20	3189514	3204516	ITPA	inosine triphosphatase (nucleoside triphosphate pyrophosphatase) [Source:HGNC Symbol;Acc:6176]
ENSG00000095066	-0.227595	0.075178	0.00246655	0.0228279	19	12873817	12983554	HOOK2	hook microtubule-tethering protein 2 [Source:HGNC Symbol;Acc:19885]
ENSG00000070366	0.232377	0.0767643	0.00246869	0.0228357	17	1963133	2207065	SMG6	SMG6 nonsense mediated mRNA decay factor [Source:HGNC Symbol;Acc:17809]
ENSG00000272277	-0.553613	0.182901	0.00247126	0.0228451	6	3068279	3069128	RP1-40E16,12
ENSG00000169855	0.561284	0.185444	0.0024723	0.0228451	3	78646390	79816965	ROBO1	roundabout, axon guidance receptor, homolog 1 (Drosophila) [Source:HGNC Symbol;Acc:10249]
ENSG00000116678	0.67719	0.223816	0.00248096	0.0229096	1	65886248	66107242	LEPR	leptin receptor [Source:HGNC Symbol;Acc:6554]
ENSG00000198846	0.654109	0.216206	0.00248311	0.0229096	8	59717977	60031767	TOX	thymocyte selection-associated high mobility group box [Source:HGNC Symbol;Acc:18988]
ENSG00000166147	0.702114	0.232075	0.00248319	0.0229096	15	48700503	48938046	FBN1	fibrillin 1 [Source:HGNC Symbol;Acc:3603]
ENSG00000083454	-0.802128	0.265183	0.00248786	0.0229407	17	3575493	3599698	P2RX5	purinergic receptor P2X, ligand-gated ion channel, 5 [Source:HGNC Symbol;Acc:8536]
ENSG00000142252	-0.293427	0.0970121	0.00248927	0.0229417	19	45582453	45594782	GEMIN7	gem (nuclear organelle) associated protein 7 [Source:HGNC Symbol;Acc:20045]
ENSG00000204536	-0.250957	0.0830305	0.00250726	0.0230835	6	31110216	31126015	CCHCR1	coiled-coil alpha-helical rod protein 1 [Source:HGNC Symbol;Acc:13930]
ENSG00000223478	-0.542399	0.179461	0.00250805	0.0230835	9	131486724	131495473	RP11-545E17,3
ENSG00000109472	0.569365	0.188404	0.00251072	0.0230835	4	166282346	166419472	CPE	carboxypeptidase E [Source:HGNC Symbol;Acc:2303]
ENSG00000198691	0.74223	0.245631	0.0025134	0.0230835	1	94458393	94586688	ABCA4	ATP-binding cassette, sub-family A (ABC1), member 4 [Source:HGNC Symbol;Acc:34]
ENSG00000105866	0.278643	0.0922247	0.0025165	0.0230835	7	21467652	21554440	SP4	Sp4 transcription factor [Source:HGNC Symbol;Acc:11209]
ENSG00000155511	0.881877	0.2919	0.00251803	0.0230835	5	152869175	153193429	GRIA1	glutamate receptor, ionotropic, AMPA 1 [Source:HGNC Symbol;Acc:4571]
ENSG00000185532	0.619488	0.205057	0.00251899	0.0230835	10	52750945	54058110	PRKG1	protein kinase, cGMP-dependent, type I [Source:HGNC Symbol;Acc:9414]
ENSG00000178741	-0.330754	0.109483	0.00251905	0.0230835	15	75212132	75230509	COX5A	cytochrome c oxidase subunit Va [Source:HGNC Symbol;Acc:2267]
ENSG00000253251	-0.385345	0.127556	0.00251964	0.0230835	5	64920592	64926718	CTC-534A2,2	CDNA FLJ26957 fis, clone SLV00486; Uncharacterized protein [Source:UniProtKB/TrEMBL;Acc:Q6ZNX1]
ENSG00000143515	0.520017	0.172146	0.00252115	0.0230835	1	154298029	154323783	ATP8B2	ATPase, aminophospholipid transporter, class I, type 8B, member 2 [Source:HGNC Symbol;Acc:13534]
ENSG00000116731	0.231051	0.076487	0.00252121	0.0230835	1	14026693	14151574	PRDM2	PR domain containing 2, with ZNF domain [Source:HGNC Symbol;Acc:9347]
ENSG00000247011	0.803586	0.266021	0.00252135	0.0230835	17	49012350	49022074	RP11-700H6,1
ENSG00000127054	-0.165693	0.0548519	0.00252171	0.0230835	1	1246965	1260071	CPSF3L	cleavage and polyadenylation specific factor 3-like [Source:HGNC Symbol;Acc:26052]
ENSG00000154727	0.202668	0.0671007	0.00252475	0.0230994	21	27106881	27144771	GABPA	GA binding protein transcription factor, alpha subunit 60kDa [Source:HGNC Symbol;Acc:4071]
ENSG00000132016	-0.508389	0.16834	0.00252765	0.0231138	19	13993161	14017265	C19orf57	chromosome 19 open reading frame 57 [Source:HGNC Symbol;Acc:28153]
ENSG00000108001	0.709062	0.23492	0.00254187	0.0232318	10	131633547	131762105	EBF3	early B-cell factor 3 [Source:HGNC Symbol;Acc:19087]
ENSG00000161681	0.651443	0.215845	0.00254354	0.0232351	19	51165084	51222707	SHANK1	SH3 and multiple ankyrin repeat domains 1 [Source:HGNC Symbol;Acc:15474]
ENSG00000155858	0.347415	0.115137	0.00254945	0.0232769	5	157170703	157187717	LSM11	LSM11, U7 small nuclear RNA associated [Source:HGNC Symbol;Acc:30860]
ENSG00000156150	0.723299	0.239753	0.00255416	0.0233079	1	110602616	110613322	ALX3	ALX homeobox 3 [Source:HGNC Symbol;Acc:449]
ENSG00000186160	0.880558	0.291911	0.00255689	0.0233207	1	47533160	47583991	CYP4Z1	cytochrome P450, family 4, subfamily Z, polypeptide 1 [Source:HGNC Symbol;Acc:20583]
ENSG00000142233	0.726676	0.240935	0.00256074	0.0233328	19	49164664	49176338	NTN5	netrin 5 [Source:HGNC Symbol;Acc:25208]
ENSG00000258486	-0.638485	0.211705	0.00256201	0.0233328	14	50053297	50053596	RN7SL1	RNA, 7SL, cytoplasmic 1 [Source:HGNC Symbol;Acc:10038]
ENSG00000168056	0.371182	0.123075	0.0025622	0.0233328	11	65306276	65326401	LTBP3	latent transforming growth factor beta binding protein 3 [Source:HGNC Symbol;Acc:6716]
ENSG00000181234	0.864558	0.286698	0.00256493	0.0233456	12	128751948	129192460	TMEM132C	transmembrane protein 132C [Source:HGNC Symbol;Acc:25436]
ENSG00000117525	0.708703	0.235029	0.0025665	0.0233479	1	94994781	95007356	F3	coagulation factor III (thromboplastin, tissue factor) [Source:HGNC Symbol;Acc:3541]
ENSG00000136492	-0.695867	0.230824	0.00257228	0.0233884	17	59758627	59940882	BRIP1	BRCA1 interacting protein C-terminal helicase 1 [Source:HGNC Symbol;Acc:20473]
ENSG00000198945	0.349109	0.115883	0.00259025	0.0235396	6	130334844	130462594	L3MBTL3	l(3)mbt-like 3 (Drosophila) [Source:HGNC Symbol;Acc:23035]
ENSG00000206384	0.831555	0.276064	0.00259377	0.0235594	3	130279178	130396999	COL6A6	collagen, type VI, alpha 6 [Source:HGNC Symbol;Acc:27023]
ENSG00000065911	-0.430857	0.143061	0.00259784	0.0235763	2	74425689	74444692	MTHFD2	methylenetetrahydrofolate dehydrogenase (NADP+ dependent) 2, methenyltetrahydrofolate cyclohydrolase [Source:HGNC Symbol;Acc:7434]
ENSG00000120910	0.236869	0.0786509	0.00259831	0.0235763	8	22298332	22398652	PPP3CC	protein phosphatase 3, catalytic subunit, gamma isozyme [Source:HGNC Symbol;Acc:9316]
ENSG00000196776	0.219162	0.0727799	0.00260132	0.0235915	3	107762145	107809872	CD47	CD47 molecule [Source:HGNC Symbol;Acc:1682]
ENSG00000198712	-0.661726	0.219764	0.00260327	0.023597	MT	7586	8269	MT-CO2	mitochondrially encoded cytochrome c oxidase II [Source:HGNC Symbol;Acc:7421]
ENSG00000197362	-0.26127	0.0867866	0.00260824	0.0236299	7	148766735	148787874	ZNF786	zinc finger protein 786 [Source:HGNC Symbol;Acc:21806]
ENSG00000079308	0.49346	0.163925	0.00261	0.0236336	2	218664512	218867718	TNS1	tensin 1 [Source:HGNC Symbol;Acc:11973]
ENSG00000197410	0.69704	0.231568	0.00261176	0.0236374	4	155153399	155412930	DCHS2	dachsous cadherin-related 2 [Source:HGNC Symbol;Acc:23111]
ENSG00000106803	-0.280658	0.0932818	0.00262363	0.0237326	9	101984346	101992897	SEC61B	Sec61 beta subunit [Source:HGNC Symbol;Acc:16993]
ENSG00000164062	-0.280811	0.0933548	0.0026297	0.0237666	3	49711435	49721396	APEH	acylaminoacyl-peptide hydrolase [Source:HGNC Symbol;Acc:586]
ENSG00000105393	-0.214635	0.0713558	0.00263008	0.0237666	19	17378159	17392058	BABAM1	BRISC and BRCA1 A complex member 1 [Source:HGNC Symbol;Acc:25008]
ENSG00000092964	0.403251	0.134101	0.00263786	0.0238247	8	26371791	26515694	DPYSL2	dihydropyrimidinase-like 2 [Source:HGNC Symbol;Acc:3014]
ENSG00000151789	0.563151	0.187287	0.00263937	0.0238261	3	21459915	22414812	ZNF385D	zinc finger protein 385D [Source:HGNC Symbol;Acc:26191]
ENSG00000005102	0.822364	0.273551	0.00264488	0.0238636	17	41717756	41739322	MEOX1	mesenchyme homeobox 1 [Source:HGNC Symbol;Acc:7013]
ENSG00000188368	-0.506306	0.168428	0.0026465	0.0238659	19	42806250	42814973	PRR19	proline rich 19 [Source:HGNC Symbol;Acc:33728]
ENSG00000166123	-0.465716	0.15494	0.00264896	0.0238681	16	46918290	46965209	GPT2	glutamic pyruvate transaminase (alanine aminotransferase) 2 [Source:HGNC Symbol;Acc:18062]
ENSG00000205581	-0.229663	0.0764087	0.00264957	0.0238681	21	40714241	40721573	HMGN1	high mobility group nucleosome binding domain 1 [Source:HGNC Symbol;Acc:4984]
ENSG00000112695	-0.323055	0.10749	0.00265189	0.0238681	6	75947391	75960039	COX7A2	cytochrome c oxidase subunit VIIa polypeptide 2 (liver) [Source:HGNC Symbol;Acc:2288]
ENSG00000183605	-0.324279	0.107898	0.00265216	0.0238681	10	120900279	120925179	SFXN4	sideroflexin 4 [Source:HGNC Symbol;Acc:16088]
ENSG00000144560	0.273406	0.0909899	0.00265764	0.0239051	3	11597544	11762220	VGLL4	vestigial like 4 (Drosophila) [Source:HGNC Symbol;Acc:28966]
ENSG00000130731	-0.292833	0.0974633	0.00265977	0.0239121	16	684429	686358	C16orf13	chromosome 16 open reading frame 13 [Source:HGNC Symbol;Acc:14141]
ENSG00000170035	0.381645	0.127034	0.00266221	0.0239219	2	181831975	181941312	UBE2E3	ubiquitin-conjugating enzyme E2E 3 [Source:HGNC Symbol;Acc:12479]
ENSG00000116574	0.627353	0.208881	0.00266978	0.0239776	1	228870824	228882416	RHOU	ras homolog family member U [Source:HGNC Symbol;Acc:17794]
ENSG00000262884	0.706856	0.235391	0.00267418	0.0240049	17	2865542	2869189	CTD-3060P21,1
ENSG00000119333	-0.394806	0.131504	0.00268008	0.0240456	9	131395940	131419066	WDR34	WD repeat domain 34 [Source:HGNC Symbol;Acc:28296]
ENSG00000168938	0.362605	0.120786	0.00268175	0.0240483	5	122358945	122372436	PPIC	peptidylprolyl isomerase C (cyclophilin C) [Source:HGNC Symbol;Acc:9256]
ENSG00000152078	-0.460066	0.153268	0.00268462	0.0240618	1	95582894	95663163	TMEM56	transmembrane protein 56 [Source:HGNC Symbol;Acc:26477]
ENSG00000154262	0.633063	0.210931	0.00268844	0.0240838	17	67074843	67138029	ABCA6	ATP-binding cassette, sub-family A (ABC1), member 6 [Source:HGNC Symbol;Acc:36]
ENSG00000168517	-0.343324	0.114419	0.00269456	0.024105	17	43238067	43247407	HEXIM2	hexamethylene bis-acetamide inducible 2 [Source:HGNC Symbol;Acc:28591]
ENSG00000168679	0.467082	0.155665	0.00269477	0.024105	1	110905470	110933704	SLC16A4	solute carrier family 16, member 4 [Source:HGNC Symbol;Acc:10925]
ENSG00000173153	-0.257562	0.0858383	0.00269492	0.024105	11	64073044	64084215	ESRRA	estrogen-related receptor alpha [Source:HGNC Symbol;Acc:3471]
ENSG00000260934	0.733382	0.244511	0.00270525	0.0241851	16	19513011	19513608	CTA-363E6,7
ENSG00000126351	0.334453	0.11154	0.00271317	0.0242436	17	38214543	38250120	THRA	thyroid hormone receptor, alpha [Source:HGNC Symbol;Acc:11796]
ENSG00000164506	0.406784	0.135684	0.0027173	0.0242574	6	147525561	147706866	STXBP5	syntaxin binding protein 5 (tomosyn) [Source:HGNC Symbol;Acc:19665]
ENSG00000130810	-0.324057	0.108091	0.00271747	0.0242574	19	10216965	10225414	PPAN	peter pan homolog (Drosophila) [Source:HGNC Symbol;Acc:9227]
ENSG00000168952	0.737313	0.245949	0.00271906	0.0242593	14	25278862	25519503	STXBP6	syntaxin binding protein 6 (amisyn) [Source:HGNC Symbol;Acc:19666]
ENSG00000140463	0.184958	0.0617016	0.00272091	0.0242635	15	72978527	73030817	BBS4	Bardet-Biedl syndrome 4 [Source:HGNC Symbol;Acc:969]
ENSG00000186312	-0.213675	0.0713137	0.00273313	0.0243601	X	15693055	15721847	CA5BP1	carbonic anhydrase VB pseudogene 1 [Source:HGNC Symbol;Acc:29544]
ENSG00000234444	-0.352001	0.117538	0.00274637	0.0244658	7	63767837	63815238	ZNF736	zinc finger protein 736 [Source:HGNC Symbol;Acc:32467]
ENSG00000151665	-0.244495	0.0816633	0.00275402	0.0245159	2	46808076	46844258	PIGF	phosphatidylinositol glycan anchor biosynthesis, class F [Source:HGNC Symbol;Acc:8962]
ENSG00000145916	-0.235217	0.0785667	0.00275479	0.0245159	5	177557997	177577566	RMND5B	required for meiotic nuclear division 5 homolog B (S, cerevisiae) [Source:HGNC Symbol;Acc:26181]
ENSG00000134531	0.543205	0.181481	0.00276084	0.0245574	12	13349650	13369708	EMP1	epithelial membrane protein 1 [Source:HGNC Symbol;Acc:3333]
ENSG00000165689	-0.224639	0.0750545	0.00276238	0.0245587	9	139296377	139305061	SDCCAG3	serologically defined colon cancer antigen 3 [Source:HGNC Symbol;Acc:10667]
ENSG00000128641	0.402375	0.134456	0.00276593	0.0245778	2	192109911	192290115	MYO1B	myosin IB [Source:HGNC Symbol;Acc:7596]
ENSG00000134853	0.598992	0.200174	0.00276827	0.0245862	4	55095264	55164414	PDGFRA	platelet-derived growth factor receptor, alpha polypeptide [Source:HGNC Symbol;Acc:8803]
ENSG00000026025	0.463753	0.154997	0.00277141	0.0246017	10	17270258	17279592	VIM	vimentin [Source:HGNC Symbol;Acc:12692]
ENSG00000167553	-0.415895	0.139011	0.0027732	0.0246052	12	49582519	49667114	TUBA1C	tubulin, alpha 1c [Source:HGNC Symbol;Acc:20768]
ENSG00000132341	-0.336202	0.112387	0.00277645	0.0246216	12	131356424	131362223	RAN	RAN, member RAS oncogene family [Source:HGNC Symbol;Acc:9846]
ENSG00000115541	-0.398503	0.133233	0.0027805	0.0246451	2	198364718	198368181	HSPE1	heat shock 10kDa protein 1 [Source:HGNC Symbol;Acc:5269]
ENSG00000154258	0.735628	0.24597	0.00278324	0.0246532	17	66970629	67057205	ABCA9	ATP-binding cassette, sub-family A (ABC1), member 9 [Source:HGNC Symbol;Acc:39]
ENSG00000183690	0.584452	0.195429	0.00278422	0.0246532	X	44007128	44202918	EFHC2	EF-hand domain (C-terminal) containing 2 [Source:HGNC Symbol;Acc:26233]
ENSG00000099822	-0.710622	0.237639	0.00278665	0.0246624	19	589893	617159	HCN2	hyperpolarization activated cyclic nucleotide-gated potassium channel 2 [Source:HGNC Symbol;Acc:4846]
ENSG00000122034	-0.299268	0.100088	0.00278924	0.0246729	13	27998681	28009958	GTF3A	general transcription factor IIIA [Source:HGNC Symbol;Acc:4662]
ENSG00000118640	-0.302188	0.101099	0.00279853	0.0247426	2	85788685	85809154	VAMP8	vesicle-associated membrane protein 8 [Source:HGNC Symbol;Acc:12647]
ENSG00000152503	-0.47618	0.159339	0.00280384	0.0247771	5	114460459	114516243	TRIM36	tripartite motif containing 36 [Source:HGNC Symbol;Acc:16280]
ENSG00000186001	0.211775	0.0708694	0.00280582	0.0247821	3	197518097	197615307	LRCH3	leucine-rich repeats and calponin homology (CH) domain containing 3 [Source:HGNC Symbol;Acc:28637]
ENSG00000149131	0.495975	0.165992	0.00280858	0.0247904	11	57364860	57382326	SERPING1	serpin peptidase inhibitor, clade G (C1 inhibitor), member 1 [Source:HGNC Symbol;Acc:1228]
ENSG00000130635	0.700267	0.234372	0.00280957	0.0247904	9	137533620	137736686	COL5A1	collagen, type V, alpha 1 [Source:HGNC Symbol;Acc:2209]
ENSG00000129235	-0.330154	0.110548	0.00282175	0.0248854	17	6544078	6547861	TXNDC17	thioredoxin domain containing 17 [Source:HGNC Symbol;Acc:28218]
ENSG00000164934	-0.332189	0.11124	0.00282428	0.0248952	8	104426942	104455681	DCAF13	DDB1 and CUL4 associated factor 13 [Source:HGNC Symbol;Acc:24535]
ENSG00000182621	0.486681	0.163079	0.00284201	0.025039	20	8112824	8949003	PLCB1	phospholipase C, beta 1 (phosphoinositide-specific) [Source:HGNC Symbol;Acc:15917]
ENSG00000186230	-0.269786	0.0904095	0.00284462	0.0250494	19	57946697	57956853	ZNF749	zinc finger protein 749 [Source:HGNC Symbol;Acc:32783]
[truncated: 703 more rows]

## Sheet: GSEA_HALLMARKS
NAME	SIZE	ES	NES	NOM p-val	FDR q-val	FWER p-val	RANK AT MAX	LEADING EDGE
HALLMARK_EPITHELIAL_MESENCHYMAL_TRANSITION	195	0.710467	2.73107	0	0	0	5498	tags=60%, list=14%, signal=70%
HALLMARK_UV_RESPONSE_DN	138	0.688327	2.56139	0	0	0	5891	tags=60%, list=15%, signal=71%
HALLMARK_TNFA_SIGNALING_VIA_NFKB	198	0.613701	2.36111	0	0	0	6514	tags=52%, list=17%, signal=62%
HALLMARK_MYOGENESIS	198	0.564842	2.18255	0	0	0	5708	tags=42%, list=15%, signal=50%
HALLMARK_APICAL_JUNCTION	193	0.554596	2.12901	0	0	0	6017	tags=48%, list=16%, signal=57%
HALLMARK_P53_PATHWAY	192	0.517437	1.96859	0	0.000185897	0.001	5857	tags=43%, list=15%, signal=50%
HALLMARK_KRAS_SIGNALING_UP	192	0.508961	1.94742	0	0.000159341	0.001	5913	tags=41%, list=15%, signal=48%
HALLMARK_COAGULATION	137	0.522218	1.93877	0	0.000264423	0.002	3809	tags=34%, list=10%, signal=37%
HALLMARK_INFLAMMATORY_RESPONSE	197	0.471521	1.82895	0	0.000329814	0.003	7602	tags=44%, list=20%, signal=55%
HALLMARK_TGF_BETA_SIGNALING	54	0.562461	1.78888	0	0.000475336	0.005	4705	tags=43%, list=12%, signal=48%
HALLMARK_HEDGEHOG_SIGNALING	35	0.606323	1.7887	0.00177305	0.000432124	0.005	5169	tags=51%, list=13%, signal=59%
HALLMARK_APOPTOSIS	159	0.462657	1.74758	0	0.000691871	0.009	3777	tags=34%, list=10%, signal=37%
HALLMARK_ANGIOGENESIS	36	0.584127	1.74578	0	0.00063865	0.009	3920	tags=42%, list=10%, signal=46%
HALLMARK_HYPOXIA	191	0.443248	1.69593	0	0.00102455	0.016	6778	tags=42%, list=18%, signal=51%
HALLMARK_IL2_STAT5_SIGNALING	195	0.424376	1.64248	0	0.00226357	0.037	4689	tags=34%, list=12%, signal=39%
HALLMARK_COMPLEMENT	199	0.411081	1.58316	0	0.00412046	0.07	6192	tags=33%, list=16%, signal=39%
HALLMARK_ANDROGEN_RESPONSE	96	0.438942	1.54899	0.0015748	0.00623072	0.112	4512	tags=32%, list=12%, signal=36%
HALLMARK_INTERFERON_GAMMA_RESPONSE	198	0.367637	1.39622	0.011782	0.0300515	0.454	3622	tags=22%, list=9%, signal=24%
HALLMARK_APICAL_SURFACE	43	0.434331	1.36035	0.0677966	0.0421431	0.586	5408	tags=33%, list=14%, signal=38%
HALLMARK_MITOTIC_SPINDLE	197	0.339208	1.30688	0.0374251	0.0660621	0.768	5524	tags=38%, list=14%, signal=44%
HALLMARK_WNT_BETA_CATENIN_SIGNALING	42	0.436352	1.30596	0.115242	0.0634872	0.772	7182	tags=43%, list=19%, signal=53%
HALLMARK_IL6_JAK_STAT3_SIGNALING	87	0.379891	1.30268	0.0782313	0.0627521	0.78	8463	tags=44%, list=22%, signal=56%
HALLMARK_PROTEIN_SECRETION	95	0.372161	1.29994	0.0701169	0.06117	0.784	6203	tags=35%, list=16%, signal=41%
HALLMARK_HEME_METABOLISM	192	0.332042	1.26907	0.0373832	0.079009	0.868	6127	tags=27%, list=16%, signal=32%
HALLMARK_PANCREAS_BETA_CELLS	39	0.420957	1.26474	0.131261	0.0791041	0.886	2171	tags=21%, list=6%, signal=22%
HALLMARK_XENOBIOTIC_METABOLISM	196	0.308189	1.18433	0.122357	0.15081	0.991	8255	tags=39%, list=21%, signal=49%
HALLMARK_KRAS_SIGNALING_DN	192	0.306606	1.17551	0.1226	0.15568	0.992	5868	tags=25%, list=15%, signal=29%
HALLMARK_NOTCH_SIGNALING	32	0.391528	1.12613	0.280072	0.217411	0.999	6616	tags=38%, list=17%, signal=45%
HALLMARK_BILE_ACID_METABOLISM	112	0.307876	1.1176	0.237374	0.222578	0.999	5381	tags=24%, list=14%, signal=28%
HALLMARK_ALLOGRAFT_REJECTION	194	-0.261715	-1.06616	0.248485	0.28863	0.996	6545	tags=30%, list=17%, signal=36%
HALLMARK_CHOLESTEROL_HOMEOSTASIS	73	-0.320681	-1.16162	0.151832	0.144728	0.924	6823	tags=45%, list=18%, signal=55%
HALLMARK_REACTIVE_OXYGEN_SPECIES_PATHWAY	47	-0.414336	-1.34949	0.0665083	0.0316494	0.414	4868	tags=36%, list=13%, signal=41%
HALLMARK_PI3K_AKT_MTOR_SIGNALING	103	-0.362568	-1.35503	0.0173267	0.0321124	0.402	6919	tags=42%, list=18%, signal=51%
HALLMARK_INTERFERON_ALPHA_RESPONSE	95	-0.365726	-1.35873	0.0263158	0.0328122	0.394	5364	tags=24%, list=14%, signal=28%
HALLMARK_UV_RESPONSE_UP	154	-0.358719	-1.41965	0.0030303	0.0196146	0.236	7315	tags=43%, list=19%, signal=53%
HALLMARK_PEROXISOME	104	-0.385588	-1.45589	0.00531915	0.0144351	0.168	5378	tags=34%, list=14%, signal=39%
HALLMARK_ADIPOGENESIS	192	-0.369598	-1.5288	0	0.00758073	0.087	4825	tags=32%, list=12%, signal=36%
HALLMARK_FATTY_ACID_METABOLISM	156	-0.400762	-1.61567	0	0.00283852	0.032	4631	tags=34%, list=12%, signal=38%
HALLMARK_GLYCOLYSIS	198	-0.393277	-1.62187	0	0.00270502	0.028	4750	tags=34%, list=12%, signal=39%
HALLMARK_SPERMATOGENESIS	129	-0.431052	-1.66523	0	0.00154398	0.014	5800	tags=31%, list=15%, signal=36%
HALLMARK_ESTROGEN_RESPONSE_EARLY	195	-0.469875	-1.92052	0	0	0	4679	tags=37%, list=12%, signal=42%
HALLMARK_UNFOLDED_PROTEIN_RESPONSE	107	-0.542353	-2.05573	0	0	0	4263	tags=47%, list=11%, signal=52%
HALLMARK_ESTROGEN_RESPONSE_LATE	197	-0.548539	-2.24386	0	0	0	3879	tags=43%, list=10%, signal=47%
HALLMARK_DNA_REPAIR	147	-0.573892	-2.28405	0	0	0	6195	tags=59%, list=16%, signal=70%
HALLMARK_MTORC1_SIGNALING	195	-0.571855	-2.34509	0	0	0	4400	tags=48%, list=11%, signal=54%
HALLMARK_OXIDATIVE_PHOSPHORYLATION	184	-0.631373	-2.55145	0	0	0	7266	tags=63%, list=19%, signal=77%
HALLMARK_MYC_TARGETS_V2	58	-0.759355	-2.58874	0	0	0	4623	tags=69%, list=12%, signal=78%
HALLMARK_G2M_CHECKPOINT	190	-0.657783	-2.70587	0	0	0	4194	tags=57%, list=11%, signal=63%
HALLMARK_MYC_TARGETS_V1	194	-0.760008	-3.11069	0	0	0	5220	tags=72%, list=14%, signal=82%
HALLMARK_E2F_TARGETS	195	-0.757504	-3.1124	0	0	0	4688	tags=70%, list=12%, signal=79%

## Sheet: CGP
NAME	SIZE	ES	NES	NOM p-val	FDR q-val	FWER p-val	RANK AT MAX	LEADING EDGE
BOQUEST_STEM_CELL_UP	255	0.786445	3.08295	0	0	0	3006	tags=66%, list=8%, signal=71%
LIM_MAMMARY_STEM_CELL_UP	456	0.742037	3.08293	0	0	0	5913	tags=66%, list=15%, signal=77%
SCHUETZ_BREAST_CANCER_DUCTAL_INVASIVE_UP	338	0.736965	2.97629	0	0	0	5527	tags=64%, list=14%, signal=74%
LIU_PROSTATE_CANCER_DN	467	0.711104	2.93659	0	0	0	5780	tags=63%, list=15%, signal=73%
CHARAFE_BREAST_CANCER_LUMINAL_VS_BASAL_DN	433	0.696033	2.87212	0	0	0	5969	tags=60%, list=15%, signal=70%
WANG_SMARCE1_TARGETS_UP	277	0.720595	2.85611	0	0	0	5363	tags=62%, list=14%, signal=71%
CHARAFE_BREAST_CANCER_LUMINAL_VS_MESENCHYMAL_DN	440	0.691199	2.83976	0	0	0	4909	tags=62%, list=13%, signal=70%
LIM_MAMMARY_LUMINAL_MATURE_DN	92	0.805839	2.81227	0	0	0	4609	tags=72%, list=12%, signal=81%
WONG_ENDMETRIUM_CANCER_DN	75	0.817256	2.79404	0	0	0	4768	tags=75%, list=12%, signal=85%
DUTERTRE_ESTRADIOL_RESPONSE_24HR_DN	485	0.674547	2.78979	0	0	0	5575	tags=55%, list=14%, signal=64%
WAMUNYOKOLI_OVARIAN_CANCER_LMP_DN	187	0.718652	2.77026	0	0	0	4237	tags=58%, list=11%, signal=65%
MIYAGAWA_TARGETS_OF_EWSR1_ETS_FUSIONS_DN	218	0.708614	2.76392	0	0	0	4854	tags=57%, list=13%, signal=65%
PICCALUGA_ANGIOIMMUNOBLASTIC_LYMPHOMA_UP	196	0.718951	2.75767	0	0	0	5394	tags=62%, list=14%, signal=72%
TURASHVILI_BREAST_DUCTAL_CARCINOMA_VS_DUCTAL_NORMAL_DN	185	0.712254	2.73043	0	0	0	5258	tags=63%, list=14%, signal=73%
ONDER_CDH1_TARGETS_2_UP	243	0.688201	2.7191	0	0	0	5314	tags=62%, list=14%, signal=71%
KINSEY_TARGETS_OF_EWSR1_FLII_FUSION_DN	316	0.660259	2.64453	0	0	0	6068	tags=59%, list=16%, signal=69%
VECCHI_GASTRIC_CANCER_ADVANCED_VS_EARLY_UP	162	0.699461	2.61655	0	0	0	4131	tags=56%, list=11%, signal=63%
WANG_MLL_TARGETS	286	0.651242	2.61334	0	0	0	6110	tags=59%, list=16%, signal=69%
DELYS_THYROID_CANCER_DN	230	0.66676	2.60718	0	0	0	6064	tags=57%, list=16%, signal=67%
LINDGREN_BLADDER_CANCER_CLUSTER_2B	372	0.634328	2.59694	0	0	0	5414	tags=51%, list=14%, signal=58%
SCHAEFFER_PROSTATE_DEVELOPMENT_48HR_DN	391	0.632138	2.59492	0	0	0	4568	tags=47%, list=12%, signal=53%
VECCHI_GASTRIC_CANCER_EARLY_DN	347	0.642131	2.58743	0	0	0	5473	tags=49%, list=14%, signal=56%
RUIZ_TNC_TARGETS_UP	146	0.695854	2.57844	0	0	0	5828	tags=58%, list=15%, signal=67%
MANALO_HYPOXIA_UP	198	0.664487	2.57472	0	0	0	6011	tags=58%, list=16%, signal=68%
SWEET_LUNG_CANCER_KRAS_DN	400	0.624763	2.57461	0	0	0	6204	tags=54%, list=16%, signal=63%
ANASTASSIOU_MULTICANCER_INVASIVENESS_SIGNATURE	64	0.780143	2.57175	0	0	0	5498	tags=73%, list=14%, signal=85%
HUANG_DASATINIB_RESISTANCE_UP	76	0.760164	2.56924	0	0	0	4656	tags=66%, list=12%, signal=75%
BERTUCCI_MEDULLARY_VS_DUCTAL_BREAST_CANCER_DN	161	0.688885	2.56758	0	0	0	5543	tags=57%, list=14%, signal=66%
PASINI_SUZ12_TARGETS_DN	303	0.638559	2.56279	0	0	0	4757	tags=51%, list=12%, signal=58%
CHEN_LVAD_SUPPORT_OF_FAILING_HEART_UP	97	0.730442	2.55712	0	0	0	7019	tags=74%, list=18%, signal=90%
RIGGI_EWING_SARCOMA_PROGENITOR_DN	185	0.669333	2.55555	0	0	0	3223	tags=56%, list=8%, signal=61%
ZWANG_CLASS_3_TRANSIENTLY_INDUCED_BY_EGF	219	0.648641	2.5335	0	0	0	5151	tags=48%, list=13%, signal=56%
YAO_TEMPORAL_RESPONSE_TO_PROGESTERONE_CLUSTER_0	71	0.744821	2.5168	0	0	0	6398	tags=68%, list=17%, signal=81%
DURAND_STROMA_S_UP	285	0.63522	2.51671	0	0	0	5890	tags=53%, list=15%, signal=62%
GAUSSMANN_MLL_AF4_FUSION_TARGETS_F_UP	174	0.666412	2.51568	0	0	0	5684	tags=54%, list=15%, signal=63%
UZONYI_RESPONSE_TO_LEUKOTRIENE_AND_THROMBIN	34	0.854685	2.50876	0	0	0	2600	tags=76%, list=7%, signal=82%
TOMLINS_PROSTATE_CANCER_DN	37	0.849549	2.50325	0	0	0	4202	tags=81%, list=11%, signal=91%
IZADPANAH_STEM_CELL_ADIPOSE_VS_BONE_DN	104	0.70331	2.49944	0	0	0	5855	tags=60%, list=15%, signal=70%
HORIUCHI_WTAP_TARGETS_UP	290	0.625794	2.49549	0	0	0	6543	tags=52%, list=17%, signal=62%
HOELZEL_NF1_TARGETS_DN	113	0.692592	2.48814	0	0	0	4173	tags=54%, list=11%, signal=60%
FISCHER_DIRECT_P53_TARGETS_META_ANALYSIS	292	0.616319	2.47073	0	0	0	6560	tags=57%, list=17%, signal=68%
DACOSTA_UV_RESPONSE_VIA_ERCC3_COMMON_DN	449	0.594581	2.46771	0	0	0	4312	tags=46%, list=11%, signal=52%
BHAT_ESR1_TARGETS_NOT_VIA_AKT1_DN	84	0.715432	2.46514	0	0	0	5435	tags=60%, list=14%, signal=69%
PHONG_TNF_TARGETS_UP	62	0.745668	2.45996	0	0	0	4147	tags=52%, list=11%, signal=58%
GABRIELY_MIR21_TARGETS	277	0.619636	2.45762	0	0	0	6726	tags=57%, list=17%, signal=69%
ZHU_CMV_ALL_DN	117	0.673574	2.45297	0	0	0	6146	tags=61%, list=16%, signal=72%
CAIRO_HEPATOBLASTOMA_CLASSES_DN	204	0.632454	2.44864	0	0	0	7260	tags=59%, list=19%, signal=73%
HOLLERN_EMT_BREAST_TUMOR_UP	134	0.664324	2.43086	0	0	0	5461	tags=58%, list=14%, signal=68%
SERVITJA_ISLET_HNF1A_TARGETS_UP	164	0.648163	2.42069	0	0	0	6130	tags=54%, list=16%, signal=64%
LIEN_BREAST_CARCINOMA_METAPLASTIC	33	0.83107	2.41782	0	0	0	4469	tags=82%, list=12%, signal=92%
CHEBOTAEV_GR_TARGETS_DN	116	0.6736	2.40946	0	0	0	5330	tags=53%, list=14%, signal=62%
CHIARADONNA_NEOPLASTIC_TRANSFORMATION_KRAS_CDC25_DN	51	0.7679	2.40614	0	0	0	4715	tags=67%, list=12%, signal=76%
CLASPER_LYMPHATIC_VESSELS_DURING_METASTASIS_DN	35	0.819403	2.40435	0	0	0	4040	tags=77%, list=10%, signal=86%
LU_AGING_BRAIN_UP	251	0.611272	2.40217	0	0	0	6778	tags=54%, list=18%, signal=65%
GENTILE_UV_LOW_DOSE_DN	62	0.735227	2.40203	0	0	0	3555	tags=55%, list=9%, signal=60%
DACOSTA_UV_RESPONSE_VIA_ERCC3_TTD_DN	80	0.71133	2.40113	0	0	0	5542	tags=64%, list=14%, signal=74%
BHAT_ESR1_TARGETS_VIA_AKT1_DN	79	0.702924	2.39846	0	0	0	6573	tags=58%, list=17%, signal=70%
MEBARKI_HCC_PROGENITOR_WNT_UP	184	0.628144	2.39763	0	0	0	5409	tags=52%, list=14%, signal=60%
TURASHVILI_BREAST_DUCTAL_CARCINOMA_VS_LOBULAR_NORMAL_DN	64	0.725761	2.39684	0	0	0	5258	tags=67%, list=14%, signal=78%
DUTERTRE_ESTRADIOL_RESPONSE_6HR_DN	89	0.693155	2.39497	0	0	0	5179	tags=57%, list=13%, signal=66%
VANHARANTA_UTERINE_FIBROID_DN	63	0.725046	2.39458	0	0	0	4446	tags=60%, list=12%, signal=68%
MACAEVA_PBMC_RESPONSE_TO_IR	96	0.68679	2.39222	0	0	0	6404	tags=61%, list=17%, signal=73%
BOQUEST_STEM_CELL_CULTURED_VS_FRESH_UP	408	0.576628	2.3857	0	0	0	6713	tags=57%, list=17%, signal=68%
KIM_GLIS2_TARGETS_UP	85	0.690248	2.38483	0	0	0	4494	tags=51%, list=12%, signal=57%
HELLEBREKERS_SILENCED_DURING_TUMOR_ANGIOGENESIS	74	0.699836	2.38452	0	0	0	3717	tags=45%, list=10%, signal=49%
TURASHVILI_BREAST_LOBULAR_CARCINOMA_VS_DUCTAL_NORMAL_UP	66	0.714412	2.38083	0	0	0	5371	tags=62%, list=14%, signal=72%
WAMUNYOKOLI_OVARIAN_CANCER_GRADES_1_2_DN	70	0.70994	2.37994	0	0	0	5821	tags=56%, list=15%, signal=65%
WESTON_VEGFA_TARGETS_6HR	49	0.741924	2.3761	0	0	0	5763	tags=67%, list=15%, signal=79%
CHANDRAN_METASTASIS_DN	300	0.590682	2.37025	0	0	0	5699	tags=49%, list=15%, signal=57%
ZWANG_CLASS_1_TRANSIENTLY_INDUCED_BY_EGF	487	0.570238	2.36988	0	0	0	6762	tags=46%, list=18%, signal=56%
OISHI_CHOLANGIOMA_STEM_CELL_LIKE_DN	261	0.598689	2.36794	0	0	0	5851	tags=55%, list=15%, signal=65%
SMID_BREAST_CANCER_NORMAL_LIKE_UP	461	0.569426	2.36234	0	0	0	5913	tags=48%, list=15%, signal=56%
SABATES_COLORECTAL_ADENOMA_DN	286	0.590955	2.3603	0	0	0	5124	tags=44%, list=13%, signal=50%
TONKS_TARGETS_OF_RUNX1_RUNX1T1_FUSION_HSC_UP	175	0.619102	2.36012	0	0	0	5551	tags=52%, list=14%, signal=60%
BONOME_OVARIAN_CANCER_POOR_SURVIVAL_UP	31	0.821624	2.34703	0	0	0	4281	tags=77%, list=11%, signal=87%
ZHU_CMV_24_HR_DN	83	0.679832	2.34629	0	0	0	6146	tags=66%, list=16%, signal=79%
WARTERS_RESPONSE_TO_IR_SKIN	71	0.701634	2.3456	0	0	0	5266	tags=56%, list=14%, signal=65%
MEBARKI_HCC_PROGENITOR_WNT_UP_CTNNB1_DEPENDENT	82	0.68562	2.33211	0	0	0	3404	tags=49%, list=9%, signal=53%
BROWNE_HCMV_INFECTION_20HR_DN	92	0.671738	2.3288	0	0	0	3039	tags=45%, list=8%, signal=48%
BERTUCCI_INVASIVE_CARCINOMA_DUCTAL_VS_LOBULAR_DN	43	0.763459	2.32789	0	0	0	5961	tags=72%, list=15%, signal=85%
MCLACHLAN_DENTAL_CARIES_DN	78	0.688959	2.32455	0	0	0	7805	tags=71%, list=20%, signal=88%
SMIRNOV_RESPONSE_TO_IR_6HR_UP	162	0.613254	2.3225	0	0	0	6121	tags=55%, list=16%, signal=65%
WARTERS_IR_RESPONSE_5GY	41	0.762069	2.32	0	0	0	3872	tags=66%, list=10%, signal=73%
WU_SILENCED_BY_METHYLATION_IN_BLADDER_CANCER	48	0.748567	2.31683	0	0	0	4196	tags=56%, list=11%, signal=63%
GAUSSMANN_MLL_AF4_FUSION_TARGETS_E_UP	93	0.659262	2.31651	0	0	0	5961	tags=57%, list=15%, signal=67%
SENESE_HDAC3_TARGETS_UP	465	0.553608	2.31403	0	0	0	6659	tags=50%, list=17%, signal=60%
BAELDE_DIABETIC_NEPHROPATHY_DN	425	0.557716	2.30987	0	0	0	6779	tags=50%, list=18%, signal=60%
DAVICIONI_TARGETS_OF_PAX_FOXO1_FUSIONS_UP	245	0.589333	2.30986	0	0	0	5900	tags=51%, list=15%, signal=59%
AMIT_SERUM_RESPONSE_60_MCF10A	55	0.714031	2.30981	0	0	0	4033	tags=56%, list=10%, signal=63%
RODRIGUES_THYROID_CARCINOMA_DN	75	0.682994	2.30946	0	0	0	6245	tags=57%, list=16%, signal=68%
BERENJENO_TRANSFORMED_BY_RHOA_DN	377	0.564887	2.30723	0	0	0	5936	tags=49%, list=15%, signal=57%
ONDER_CDH1_SIGNALING_VIA_CTNNB1	81	0.677327	2.30723	0	0	0	5473	tags=57%, list=14%, signal=66%
SMID_BREAST_CANCER_LUMINAL_A_UP	83	0.662706	2.30577	0	0	0	4405	tags=49%, list=11%, signal=56%
FARMER_BREAST_CANCER_CLUSTER_4	19	0.888493	2.30467	0	0	0	2924	tags=89%, list=8%, signal=97%
KERLEY_RESPONSE_TO_CISPLATIN_UP	43	0.763713	2.30198	0	0	0	3027	tags=60%, list=8%, signal=66%
RODRIGUES_DCC_TARGETS_DN	116	0.637222	2.30084	0	0	0	4617	tags=51%, list=12%, signal=58%
GOZGIT_ESR1_TARGETS_UP	140	0.613127	2.29857	0	0	0	4254	tags=41%, list=11%, signal=46%
BLANCO_MELO_BETA_INTERFERON_TREATED_BRONCHIAL_EPITHELIAL_CELLS_UP	358	0.563787	2.29704	0	0	0	5875	tags=47%, list=15%, signal=55%
REN_ALVEOLAR_RHABDOMYOSARCOMA_DN	396	0.556739	2.28867	0	0	0	5882	tags=49%, list=15%, signal=58%
PLASARI_TGFB1_TARGETS_10HR_DN	243	0.582824	2.28618	0	0	0	4563	tags=47%, list=12%, signal=53%
DACOSTA_UV_RESPONSE_VIA_ERCC3_XPCS_DN	82	0.665883	2.28555	0	0	0	5485	tags=57%, list=14%, signal=67%
SWEET_KRAS_TARGETS_UP	75	0.675415	2.28304	0	0	0	6771	tags=67%, list=18%, signal=81%
SASAI_RESISTANCE_TO_NEOPLASTIC_TRANSFROMATION	46	0.728802	2.27916	0	0	0	5169	tags=67%, list=13%, signal=78%
KONDO_EZH2_TARGETS	215	0.585536	2.27362	0	0	0	5900	tags=49%, list=15%, signal=57%
ZHENG_FOXP3_TARGETS_IN_THYMUS_UP	192	0.587586	2.27318	0	0	0	5551	tags=47%, list=14%, signal=54%
LEE_NEURAL_CREST_STEM_CELL_UP	144	0.613617	2.27306	0	0	0	6771	tags=52%, list=18%, signal=63%
BEGUM_TARGETS_OF_PAX3_FOXO1_FUSION_UP	59	0.704981	2.26534	0	0	0	6518	tags=73%, list=17%, signal=88%
HOELZEL_NF1_TARGETS_UP	133	0.612234	2.26369	0	0	0	5415	tags=51%, list=14%, signal=59%
GRAHAM_CML_DIVIDING_VS_NORMAL_QUIESCENT_DN	85	0.653804	2.26267	0	0	0	5897	tags=56%, list=15%, signal=66%
KIM_WT1_TARGETS_UP	214	0.581469	2.2619	0	0	0	4724	tags=43%, list=12%, signal=48%
CREIGHTON_ENDOCRINE_THERAPY_RESISTANCE_5	455	0.542419	2.25807	0	0	0	5467	tags=43%, list=14%, signal=50%
RICKMAN_HEAD_AND_NECK_CANCER_A	99	0.635289	2.25548	0	0	0	5760	tags=58%, list=15%, signal=67%
LIEN_BREAST_CARCINOMA_METAPLASTIC_VS_DUCTAL_UP	79	0.657588	2.2551	0	0	0	6499	tags=61%, list=17%, signal=73%
JINESH_BLEBBISHIELD_TO_IMMUNE_CELL_FUSION_PBSHMS_UP	366	0.552227	2.25227	0	0	0	5543	tags=44%, list=14%, signal=51%
ZHOU_INFLAMMATORY_RESPONSE_LIVE_UP	416	0.545927	2.24719	0	0	0	5508	tags=40%, list=14%, signal=46%
DAVICIONI_MOLECULAR_ARMS_VS_ERMS_DN	169	0.588436	2.24613	0	0	0	5952	tags=59%, list=15%, signal=70%
THUM_MIR21_TARGETS_HEART_DISEASE_UP	17	0.88226	2.24523	0	0	0	3726	tags=82%, list=10%, signal=91%
TAKEDA_TARGETS_OF_NUP98_HOXA9_FUSION_3D_UP	174	0.589869	2.24221	0	0	0	5884	tags=44%, list=15%, signal=51%
SENESE_HDAC1_TARGETS_DN	241	0.572204	2.24142	0	0	0	5357	tags=48%, list=14%, signal=55%
LI_WILMS_TUMOR_VS_FETAL_KIDNEY_1_UP	177	0.586547	2.23907	0	0	0	5983	tags=53%, list=15%, signal=62%
SARRIO_EPITHELIAL_MESENCHYMAL_TRANSITION_DN	139	0.602839	2.23772	0	0	0	5021	tags=43%, list=13%, signal=49%
IVANOVA_HEMATOPOIESIS_STEM_CELL	186	0.584671	2.23579	0	0	0	5169	tags=44%, list=13%, signal=50%
NAGASHIMA_EGF_SIGNALING_UP	55	0.689761	2.23454	0	0	0	5906	tags=60%, list=15%, signal=71%
TRAYNOR_RETT_SYNDROM_UP	40	0.744177	2.23111	0	0	0	4065	tags=63%, list=11%, signal=70%
SMIRNOV_RESPONSE_TO_IR_2HR_UP	49	0.717366	2.23096	0	0	0	1984	tags=51%, list=5%, signal=54%
IKEDA_MIR30_TARGETS_UP	113	0.618564	2.23061	0	0	0	4708	tags=50%, list=12%, signal=56%
SUNG_METASTASIS_STROMA_UP	106	0.623389	2.22938	0	0	0	6209	tags=53%, list=16%, signal=63%
SEKI_INFLAMMATORY_RESPONSE_LPS_UP	75	0.654752	2.22932	0	0	0	7078	tags=57%, list=18%, signal=70%
FOSTER_TOLERANT_MACROPHAGE_DN	390	0.545749	2.22849	0	0	0	6514	tags=49%, list=17%, signal=58%
ZHANG_RESPONSE_TO_IKK_INHIBITOR_AND_TNF_UP	216	0.569759	2.22611	0	0	0	6989	tags=48%, list=18%, signal=58%
DOANE_BREAST_CANCER_ESR1_DN	45	0.718405	2.22174	0	0	0	8290	tags=76%, list=21%, signal=96%
PETROVA_PROX1_TARGETS_DN	55	0.702938	2.21972	0	0	0	5814	tags=62%, list=15%, signal=73%
PICCALUGA_ANGIOIMMUNOBLASTIC_LYMPHOMA_DN	129	0.61041	2.21869	0	0	0	6245	tags=56%, list=16%, signal=66%
HADDAD_T_LYMPHOCYTE_AND_NK_PROGENITOR_UP	76	0.649631	2.21735	0	0	0	5806	tags=54%, list=15%, signal=63%
PEDERSEN_METASTASIS_BY_ERBB2_ISOFORM_1	42	0.72367	2.21683	0	0	0	3664	tags=55%, list=9%, signal=60%
NAKAMURA_ADIPOGENESIS_EARLY_UP	56	0.687515	2.21501	0	0	0	4147	tags=55%, list=11%, signal=62%
LINDGREN_BLADDER_CANCER_CLUSTER_2A_DN	130	0.607601	2.2136	0	0	0	5837	tags=52%, list=15%, signal=61%
GHANDHI_DIRECT_IRRADIATION_UP	96	0.629162	2.20976	0	0	0	4122	tags=45%, list=11%, signal=50%
WINZEN_DEGRADED_VIA_KHSRP	97	0.628269	2.20819	0	0	0	6348	tags=55%, list=16%, signal=65%
LEE_NEURAL_CREST_STEM_CELL_DN	118	0.609654	2.20789	0	0	0	5181	tags=45%, list=13%, signal=52%
PHONG_TNF_RESPONSE_VIA_P38_PARTIAL	157	0.587295	2.20713	0	0	0	7125	tags=55%, list=18%, signal=67%
LANDIS_BREAST_CANCER_PROGRESSION_DN	70	0.66559	2.20238	0	0	0	4945	tags=53%, list=13%, signal=61%
MEBARKI_HCC_PROGENITOR_WNT_UP_CTNNB1_DEPENDENT_BLOCKED_BY_FZD8CRD	45	0.70709	2.2019	0	0	0	2912	tags=47%, list=8%, signal=50%
EPPERT_HSC_R	114	0.595938	2.19824	0	0	0	5897	tags=52%, list=15%, signal=61%
SENESE_HDAC1_AND_HDAC2_TARGETS_DN	218	0.562884	2.19539	0	0	0	5535	tags=47%, list=14%, signal=55%
NAGASHIMA_NRG1_SIGNALING_UP	169	0.575412	2.19472	0	0	0	6095	tags=48%, list=16%, signal=57%
LINDVALL_IMMORTALIZED_BY_TERT_DN	69	0.655076	2.19368	0	0	0	5923	tags=62%, list=15%, signal=73%
ZHAN_MULTIPLE_MYELOMA_MS_UP	46	0.710745	2.19081	0	0	0	6613	tags=63%, list=17%, signal=76%
NAKAMURA_ADIPOGENESIS_EARLY_DN	34	0.738511	2.1855	0	0	0	2970	tags=56%, list=8%, signal=60%
GARGALOVIC_RESPONSE_TO_OXIDIZED_PHOSPHOLIPIDS_TURQUOISE_UP	80	0.64698	2.18451	0	0	0	6641	tags=61%, list=17%, signal=74%
SCHAEFFER_PROSTATE_DEVELOPMENT_12HR_UP	109	0.613713	2.18338	0	0	0	6420	tags=63%, list=17%, signal=76%
VART_KSHV_INFECTION_ANGIOGENIC_MARKERS_DN	125	0.590965	2.18213	0	0	0	6546	tags=48%, list=17%, signal=58%
PETROVA_ENDOTHELIUM_LYMPHATIC_VS_BLOOD_DN	157	0.57707	2.18046	0	0	0	5832	tags=49%, list=15%, signal=58%
MEBARKI_HCC_PROGENITOR_WNT_UP_BLOCKED_BY_FZD8CRD	115	0.604009	2.17791	0	0	0	5037	tags=49%, list=13%, signal=56%
IVANOVA_HEMATOPOIESIS_STEM_CELL_LONG_TERM	203	0.566818	2.17436	0	0	0	5015	tags=43%, list=13%, signal=50%
GARGALOVIC_RESPONSE_TO_OXIDIZED_PHOSPHOLIPIDS_PINK_DN	30	0.760506	2.17379	0	0	0	6381	tags=73%, list=17%, signal=88%
TAKEDA_TARGETS_OF_NUP98_HOXA9_FUSION_6HR_UP	80	0.629088	2.17341	0	0	0	7419	tags=60%, list=19%, signal=74%
BOQUEST_STEM_CELL_CULTURED_VS_FRESH_DN	30	0.763705	2.17292	0	0	0	4091	tags=63%, list=11%, signal=71%
PEDRIOLI_MIR31_TARGETS_DN	387	0.532788	2.17062	0	0	0	6685	tags=47%, list=17%, signal=56%
BURTON_ADIPOGENESIS_9	82	0.629919	2.16648	0	0	0	4673	tags=50%, list=12%, signal=57%
CHIANG_LIVER_CANCER_SUBCLASS_CTNNB1_DN	164	0.569743	2.16549	0	0	0	6002	tags=48%, list=16%, signal=57%
GRAHAM_NORMAL_QUIESCENT_VS_NORMAL_DIVIDING_UP	57	0.663792	2.16516	0	0	0	5897	tags=56%, list=15%, signal=66%
BILD_HRAS_ONCOGENIC_SIGNATURE	238	0.547805	2.16485	0	0	0	3847	tags=38%, list=10%, signal=42%
ACEVEDO_LIVER_CANCER_WITH_H3K27ME3_UP	252	0.548407	2.16467	0	0	0	7072	tags=41%, list=18%, signal=50%
BASSO_HAIRY_CELL_LEUKEMIA_UP	78	0.633039	2.16445	0	0	0	4482	tags=42%, list=12%, signal=48%
BROWNE_HCMV_INFECTION_24HR_DN	139	0.590037	2.16421	0	0	0	5891	tags=55%, list=15%, signal=64%
MCBRYAN_PUBERTAL_TGFB1_TARGETS_UP	165	0.571413	2.16312	0	0	0	5556	tags=51%, list=14%, signal=59%
ELVIDGE_HYPOXIA_UP	163	0.565688	2.16138	0	0	0	6015	tags=47%, list=16%, signal=55%
AZARE_NEOPLASTIC_TRANSFORMATION_BY_STAT3_UP	124	0.598897	2.16033	0	0	0	4389	tags=45%, list=11%, signal=51%
JOHNSTONE_PARVB_TARGETS_1_DN	58	0.666874	2.15938	0	0	0	5067	tags=57%, list=13%, signal=65%
BURTON_ADIPOGENESIS_1	30	0.745995	2.15824	0	0	0	4398	tags=60%, list=11%, signal=68%
FRASOR_RESPONSE_TO_ESTRADIOL_DN	73	0.644576	2.15694	0	0	0	4754	tags=52%, list=12%, signal=59%
DAWSON_METHYLATED_IN_LYMPHOMA_TCL1	56	0.653957	2.15021	0	0	0	3876	tags=43%, list=10%, signal=48%
CROONQUIST_STROMAL_STIMULATION_UP	53	0.66267	2.14809	0	0	0	5088	tags=51%, list=13%, signal=59%
SOTIRIOU_BREAST_CANCER_GRADE_1_VS_3_DN	48	0.679309	2.14757	0	0	0	4526	tags=48%, list=12%, signal=54%
HOLLERN_SOLID_NODULAR_BREAST_TUMOR_DN	30	0.750209	2.14679	0	0	0	5627	tags=70%, list=15%, signal=82%
ROZANOV_MMP14_TARGETS_SUBSET	31	0.751817	2.14603	0	0	0	5310	tags=61%, list=14%, signal=71%
CHIARADONNA_NEOPLASTIC_TRANSFORMATION_CDC25_UP	119	0.594618	2.14589	0	0	0	5931	tags=48%, list=15%, signal=56%
RIGGI_EWING_SARCOMA_PROGENITOR_UP	408	0.520761	2.14061	0	0	0	5371	tags=38%, list=14%, signal=44%
WU_CELL_MIGRATION	175	0.560764	2.14047	0	0	0	5855	tags=46%, list=15%, signal=54%
VERHAAK_AML_WITH_NPM1_MUTATED_DN	240	0.543099	2.13753	0	0	0	6016	tags=46%, list=16%, signal=54%
SHEDDEN_LUNG_CANCER_GOOD_SURVIVAL_A4	188	0.556682	2.13723	0	0	0	6577	tags=44%, list=17%, signal=53%
BLANCO_MELO_COVID19_SARS_COV_2_INFECTION_CALU3_CELLS_UP	319	0.53086	2.13676	0	6.42014e-06	0.001	4461	tags=37%, list=12%, signal=41%
GU_PDEF_TARGETS_UP	70	0.64069	2.13565	0	6.38525e-06	0.001	6778	tags=63%, list=18%, signal=76%
MASRI_RESISTANCE_TO_TAMOXIFEN_AND_AROMATASE_INHIBITORS_DN	17	0.852517	2.13204	0	6.35073e-06	0.001	4339	tags=82%, list=11%, signal=93%
JEON_SMAD6_TARGETS_UP	23	0.80712	2.13052	0	6.31659e-06	0.001	4258	tags=65%, list=11%, signal=73%
BLANCO_MELO_RESPIRATORY_SYNCYTIAL_VIRUS_INFECTION_A594_CELLS_UP	278	0.536644	2.12954	0	6.28281e-06	0.001	5884	tags=41%, list=15%, signal=48%
UDAYAKUMAR_MED1_TARGETS_DN	228	0.549127	2.12913	0	6.24939e-06	0.001	5469	tags=46%, list=14%, signal=53%
THUM_SYSTOLIC_HEART_FAILURE_UP	405	0.5177	2.12841	0	6.21632e-06	0.001	6617	tags=43%, list=17%, signal=52%
BROWNE_HCMV_INFECTION_6HR_DN	157	0.570677	2.12578	0	6.18361e-06	0.001	4051	tags=43%, list=10%, signal=47%
PAPASPYRIDONOS_UNSTABLE_ATEROSCLEROTIC_PLAQUE_DN	39	0.700783	2.1238	0	6.15123e-06	0.001	6234	tags=67%, list=16%, signal=79%
NADERI_BREAST_CANCER_PROGNOSIS_DN	18	0.821367	2.12341	0	6.11919e-06	0.001	4147	tags=61%, list=11%, signal=68%
NAKAMURA_ADIPOGENESIS_LATE_DN	34	0.714956	2.11958	0	6.08749e-06	0.001	3211	tags=59%, list=8%, signal=64%
WEST_ADRENOCORTICAL_TUMOR_MARKERS_DN	18	0.829705	2.11774	0	6.05611e-06	0.001	4033	tags=67%, list=10%, signal=74%
KATSANOU_ELAVL1_TARGETS_UP	166	0.565967	2.11425	0	6.02505e-06	0.001	6447	tags=49%, list=17%, signal=59%
ACEVEDO_LIVER_CANCER_WITH_H3K9ME3_UP	121	0.580662	2.11421	0	5.99431e-06	0.001	6156	tags=39%, list=16%, signal=46%
AMIT_EGF_RESPONSE_40_HELA	42	0.68869	2.11352	0	5.96388e-06	0.001	4808	tags=55%, list=12%, signal=62%
CASORELLI_ACUTE_PROMYELOCYTIC_LEUKEMIA_UP	162	0.561717	2.11272	0	5.93376e-06	0.001	6722	tags=48%, list=17%, signal=58%
SENESE_HDAC2_TARGETS_DN	121	0.584741	2.11181	0	5.90395e-06	0.001	5435	tags=48%, list=14%, signal=56%
PLASARI_TGFB1_TARGETS_10HR_UP	190	0.550938	2.11008	0	5.87443e-06	0.001	5312	tags=40%, list=14%, signal=46%
RODWELL_AGING_KIDNEY_NO_BLOOD_UP	206	0.547252	2.10568	0	5.8452e-06	0.001	5675	tags=50%, list=15%, signal=58%
DAZARD_RESPONSE_TO_UV_NHEK_DN	286	0.529183	2.10553	0	5.81626e-06	0.001	5757	tags=48%, list=15%, signal=56%
KIM_WT1_TARGETS_12HR_UP	161	0.565617	2.10318	0	5.78761e-06	0.001	4705	tags=43%, list=12%, signal=49%
TURASHVILI_BREAST_LOBULAR_CARCINOMA_VS_LOBULAR_NORMAL_DN	72	0.630048	2.10184	0	5.75924e-06	0.001	5334	tags=53%, list=14%, signal=61%
NAKAYAMA_SOFT_TISSUE_TUMORS_PCA2_DN	79	0.6113	2.10038	0	5.73115e-06	0.001	8040	tags=65%, list=21%, signal=81%
CHEMNITZ_RESPONSE_TO_PROSTAGLANDIN_E2_DN	372	0.515701	2.09788	0	5.70333e-06	0.001	6111	tags=40%, list=16%, signal=46%
OSADA_ASCL1_TARGETS_DN	23	0.778698	2.09395	0	1.10814e-05	0.002	6771	tags=78%, list=18%, signal=95%
ELVIDGE_HYPOXIA_BY_DMOG_UP	128	0.573432	2.09373	0	1.10282e-05	0.002	5535	tags=45%, list=14%, signal=53%
PLASARI_TGFB1_TARGETS_1HR_UP	33	0.721885	2.09287	0	1.62209e-05	0.003	4808	tags=67%, list=12%, signal=76%
BROWNE_HCMV_INFECTION_16HR_DN	81	0.614577	2.09181	0	1.61437e-05	0.003	4828	tags=48%, list=12%, signal=55%
MIKKELSEN_ES_HCP_WITH_H3K27ME3	39	0.690292	2.09059	0	1.60672e-05	0.003	4759	tags=51%, list=12%, signal=58%
ZHOU_INFLAMMATORY_RESPONSE_FIMA_UP	471	0.506373	2.09055	0	1.59914e-05	0.003	6727	tags=42%, list=17%, signal=51%
ISSAEVA_MLL2_TARGETS	57	0.647202	2.08957	0	1.59163e-05	0.003	5498	tags=53%, list=14%, signal=61%
ZHAN_MULTIPLE_MYELOMA_PR_DN	47	0.674183	2.08923	0	1.58419e-05	0.003	6689	tags=62%, list=17%, signal=75%
PANGAS_TUMOR_SUPPRESSION_BY_SMAD1_AND_SMAD5_UP	123	0.572364	2.08796	0	1.57683e-05	0.003	4609	tags=46%, list=12%, signal=52%
ZHENG_BOUND_BY_FOXP3	473	0.500864	2.0873	0	1.56953e-05	0.003	6490	tags=45%, list=17%, signal=53%
SHEN_SMARCA2_TARGETS_UP	412	0.508217	2.08311	0	1.56229e-05	0.003	6465	tags=41%, list=17%, signal=48%
PLASARI_TGFB1_SIGNALING_VIA_NFIC_1HR_DN	105	0.591671	2.08289	0	1.55513e-05	0.003	6713	tags=58%, list=17%, signal=70%
ZHENG_GLIOBLASTOMA_PLASTICITY_DN	58	0.643654	2.08227	0	1.54803e-05	0.003	4656	tags=52%, list=12%, signal=59%
JAATINEN_HEMATOPOIETIC_STEM_CELL_UP	297	0.516835	2.08133	0	1.54099e-05	0.003	5961	tags=47%, list=15%, signal=56%
YAO_TEMPORAL_RESPONSE_TO_PROGESTERONE_CLUSTER_1	64	0.633724	2.07941	0	1.53402e-05	0.003	5254	tags=55%, list=14%, signal=63%
VERHAAK_GLIOBLASTOMA_MESENCHYMAL	211	0.537142	2.07859	0	1.52711e-05	0.003	5834	tags=44%, list=15%, signal=52%
MCDOWELL_ACUTE_LUNG_INJURY_UP	45	0.669988	2.07839	0	1.52026e-05	0.003	3628	tags=44%, list=9%, signal=49%
GENTLES_LEUKEMIC_STEM_CELL_UP	27	0.743289	2.0772	0	1.51347e-05	0.003	6717	tags=70%, list=17%, signal=85%
AMIT_DELAYED_EARLY_GENES	18	0.812954	2.07605	0	2.00689e-05	0.004	4808	tags=78%, list=12%, signal=89%
KOKKINAKIS_METHIONINE_DEPRIVATION_96HR_UP	115	0.57129	2.07557	0	1.998e-05	0.004	4749	tags=45%, list=12%, signal=51%
CHIARADONNA_NEOPLASTIC_TRANSFORMATION_KRAS_DN	136	0.567685	2.07532	0	1.9892e-05	0.004	6659	tags=52%, list=17%, signal=63%
OSWALD_HEMATOPOIETIC_STEM_CELL_IN_COLLAGEN_GEL_UP	214	0.52827	2.07288	0	2.48001e-05	0.005	6287	tags=46%, list=16%, signal=55%
GESERICK_TERT_TARGETS_DN	21	0.790847	2.06977	0	2.46919e-05	0.005	1961	tags=52%, list=5%, signal=55%
GROSS_HYPOXIA_VIA_ELK3_AND_HIF1A_UP	133	0.560115	2.06746	0	2.45845e-05	0.005	4752	tags=41%, list=12%, signal=46%
DURCHDEWALD_SKIN_CARCINOGENESIS_DN	253	0.527373	2.06726	0	2.44781e-05	0.005	5973	tags=42%, list=15%, signal=49%
AMIT_SERUM_RESPONSE_240_MCF10A	54	0.649833	2.06712	0	2.43726e-05	0.005	4656	tags=52%, list=12%, signal=59%
PEREZ_TP53_AND_TP63_TARGETS	194	0.534646	2.06685	0	2.4268e-05	0.005	5499	tags=46%, list=14%, signal=53%
STARK_PREFRONTAL_CORTEX_22Q11_DELETION_UP	188	0.537548	2.0658	0	2.8858e-05	0.006	7668	tags=49%, list=20%, signal=61%
NEWMAN_ERCC6_TARGETS_DN	36	0.693616	2.06512	0	2.87352e-05	0.006	5634	tags=56%, list=15%, signal=65%
DANG_REGULATED_BY_MYC_DN	238	0.52498	2.06468	0	2.86135e-05	0.006	3641	tags=35%, list=9%, signal=38%
WANG_METHYLATED_IN_BREAST_CANCER	34	0.702005	2.06428	0	2.84927e-05	0.006	3556	tags=62%, list=9%, signal=68%
CERVERA_SDHB_TARGETS_2	105	0.578877	2.06228	0	2.8373e-05	0.006	7778	tags=54%, list=20%, signal=68%
WILCOX_RESPONSE_TO_PROGESTERONE_DN	61	0.628218	2.06172	0	2.82543e-05	0.006	7473	tags=56%, list=19%, signal=69%
DE_YY1_TARGETS_DN	91	0.586745	2.06121	0	2.81366e-05	0.006	4947	tags=51%, list=13%, signal=58%
RODRIGUES_NTN1_AND_DCC_TARGETS	32	0.702843	2.06112	0	2.80198e-05	0.006	3949	tags=50%, list=10%, signal=56%
AMUNDSON_DNA_DAMAGE_RESPONSE_TP53	15	0.837925	2.06064	0	2.7904e-05	0.006	1512	tags=73%, list=4%, signal=76%
SIMBULAN_PARP1_TARGETS_UP	30	0.72495	2.05906	0	3.24852e-05	0.007	3777	tags=50%, list=10%, signal=55%
TAKEDA_TARGETS_OF_NUP98_HOXA9_FUSION_8D_DN	186	0.538379	2.05814	0	3.2352e-05	0.007	6771	tags=45%, list=18%, signal=54%
CORRE_MULTIPLE_MYELOMA_UP	69	0.609791	2.05792	0	3.222e-05	0.007	3481	tags=46%, list=9%, signal=51%
YAMAZAKI_TCEB3_TARGETS_UP	161	0.552473	2.05716	0	3.2089e-05	0.007	6920	tags=50%, list=18%, signal=61%
SMID_BREAST_CANCER_RELAPSE_IN_BONE_DN	315	0.516098	2.05563	0	3.65237e-05	0.008	6095	tags=44%, list=16%, signal=52%
GAZDA_DIAMOND_BLACKFAN_ANEMIA_ERYTHROID_UP	26	0.721386	2.05169	0	3.63764e-05	0.008	1405	tags=38%, list=4%, signal=40%
SESTO_RESPONSE_TO_UV_C5	46	0.66132	2.05134	0	3.62303e-05	0.008	5834	tags=61%, list=15%, signal=72%
KAAB_HEART_ATRIUM_VS_VENTRICLE_UP	251	0.516673	2.05114	0	3.60854e-05	0.008	6518	tags=49%, list=17%, signal=58%
BURTON_ADIPOGENESIS_8	79	0.607848	2.0503	0	3.59416e-05	0.008	5670	tags=54%, list=15%, signal=64%
BLANCO_MELO_BRONCHIAL_EPITHELIAL_CELLS_INFLUENZA_A_INFECTION_UP	127	0.560487	2.05027	0	3.5799e-05	0.008	6076	tags=50%, list=16%, signal=60%
AMIT_SERUM_RESPONSE_120_MCF10A	65	0.621658	2.05013	0	3.56575e-05	0.008	3762	tags=43%, list=10%, signal=48%
STEGER_ADIPOGENESIS_DN	23	0.768512	2.04957	0	4.00068e-05	0.009	4494	tags=70%, list=12%, signal=79%
WOTTON_RUNX_TARGETS_DN	28	0.722176	2.04754	0	4.42994e-05	0.01	5179	tags=57%, list=13%, signal=66%
CHARAFE_BREAST_CANCER_BASAL_VS_MESENCHYMAL_DN	51	0.649566	2.0473	0	4.41263e-05	0.01	4724	tags=57%, list=12%, signal=65%
GINESTIER_BREAST_CANCER_ZNF217_AMPLIFIED_UP	65	0.621353	2.04646	0	4.39546e-05	0.01	6891	tags=55%, list=18%, signal=67%
YAO_HOXA10_TARGETS_VIA_PROGESTERONE_DN	20	0.793282	2.04545	0	4.37843e-05	0.01	4637	tags=55%, list=12%, signal=62%
AMIT_EGF_RESPONSE_120_HELA	64	0.624838	2.04538	0	4.36152e-05	0.01	3396	tags=41%, list=9%, signal=44%
PHONG_TNF_RESPONSE_NOT_VIA_P38	328	0.505322	2.0449	0	4.34475e-05	0.01	5537	tags=41%, list=14%, signal=47%
PEREZ_TP63_TARGETS	325	0.506028	2.04472	0	4.3281e-05	0.01	5270	tags=41%, list=14%, signal=47%
ZHU_CMV_8_HR_DN	49	0.650241	2.04391	0	4.75333e-05	0.011	5923	tags=55%, list=15%, signal=65%
CHIANG_LIVER_CANCER_SUBCLASS_CTNNB1_UP	162	0.549028	2.04179	0	5.1653e-05	0.012	7073	tags=48%, list=18%, signal=58%
ODONNELL_METASTASIS_UP	71	0.611113	2.03936	0	5.56177e-05	0.013	5627	tags=49%, list=15%, signal=58%
EPPERT_CE_HSC_LSC	36	0.698423	2.03816	0	5.96304e-05	0.014	5759	tags=64%, list=15%, signal=75%
WIERENGA_STAT5A_TARGETS_UP	194	0.530308	2.0377	0	5.94062e-05	0.014	5923	tags=46%, list=15%, signal=54%
TSENG_ADIPOGENIC_POTENTIAL_DN	46	0.654741	2.0377	0	5.91837e-05	0.014	3266	tags=41%, list=8%, signal=45%
DACOSTA_ERCC3_ALLELE_XPCS_VS_TTD_DN	32	0.706934	2.03768	0	5.89629e-05	0.014	5310	tags=66%, list=14%, signal=76%
PETRETTO_CARDIAC_HYPERTROPHY	34	0.695613	2.03379	0	5.87437e-05	0.014	5959	tags=68%, list=15%, signal=80%
FUJII_YBX1_TARGETS_UP	40	0.680847	2.03345	0	5.85261e-05	0.014	5267	tags=58%, list=14%, signal=67%
BURTON_ADIPOGENESIS_PEAK_AT_2HR	44	0.661111	2.03285	0	6.24418e-05	0.015	6052	tags=61%, list=16%, signal=73%
MAHAJAN_RESPONSE_TO_IL1A_DN	67	0.6179	2.03064	0	6.64075e-05	0.016	5837	tags=51%, list=15%, signal=60%
INGRAM_SHH_TARGETS_UP	122	0.554063	2.02771	0	7.85266e-05	0.019	6755	tags=47%, list=17%, signal=56%
HARRIS_BRAIN_CANCER_PROGENITORS	41	0.65882	2.02687	0	7.824e-05	0.019	6817	tags=56%, list=18%, signal=68%
SIMBULAN_UV_RESPONSE_NORMAL_DN	33	0.699011	2.02638	0	7.79555e-05	0.019	5560	tags=76%, list=14%, signal=88%
WESTON_VEGFA_TARGETS_12HR	26	0.740006	2.02569	0	8.17298e-05	0.02	4913	tags=58%, list=13%, signal=66%
LINDGREN_BLADDER_CANCER_HIGH_RECURRENCE	47	0.653155	2.02567	0	8.14348e-05	0.02	5334	tags=53%, list=14%, signal=62%
ZHOU_INFLAMMATORY_RESPONSE_LPS_UP	369	0.493173	2.02179	0	8.5396e-05	0.021	6616	tags=39%, list=17%, signal=47%
VANHARANTA_UTERINE_FIBROID_UP	43	0.660822	2.02141	0	8.50899e-05	0.021	5763	tags=56%, list=15%, signal=66%
TAKEDA_TARGETS_OF_NUP98_HOXA9_FUSION_10D_DN	137	0.552854	2.02124	0	8.47861e-05	0.021	6840	tags=53%, list=18%, signal=64%
AMIT_SERUM_RESPONSE_40_MCF10A	30	0.707273	2.02055	0	8.44843e-05	0.021	6641	tags=70%, list=17%, signal=84%
GROSS_HYPOXIA_VIA_ELK3_ONLY_UP	33	0.693168	2.01731	0	9.63275e-05	0.024	4683	tags=58%, list=12%, signal=65%
LANDIS_ERBB2_BREAST_TUMORS_65_DN	37	0.677908	2.01485	0	0.0001079	0.027	2334	tags=43%, list=6%, signal=46%
BEGUM_TARGETS_OF_PAX3_FOXO1_FUSION_DN	46	0.656518	2.00918	0	0.000119299	0.03	6263	tags=59%, list=16%, signal=70%
ZWANG_CLASS_2_TRANSIENTLY_INDUCED_BY_EGF	48	0.648688	2.00866	0	0.00011888	0.03	3112	tags=38%, list=8%, signal=41%
SCHRAETS_MLL_TARGETS_DN	34	0.668846	2.00693	0	0.000118464	0.03	5794	tags=47%, list=15%, signal=55%
VALK_AML_CLUSTER_9	33	0.691713	2.0038	0	0.000118052	0.03	6771	tags=70%, list=18%, signal=84%
VALK_AML_CLUSTER_1	28	0.706964	1.9997	0	0.000129485	0.033	5051	tags=57%, list=13%, signal=66%
BURTON_ADIPOGENESIS_11	49	0.640921	1.99881	0	0.000132958	0.034	5330	tags=51%, list=14%, signal=59%
TURASHVILI_BREAST_LOBULAR_CARCINOMA_VS_LOBULAR_NORMAL_UP	95	0.571365	1.99769	0	0.000136395	0.035	5258	tags=47%, list=14%, signal=55%
SANA_TNF_SIGNALING_UP	81	0.580293	1.99768	0	0.000135926	0.035	5329	tags=41%, list=14%, signal=47%
VALK_AML_WITH_FLT3_ITD	38	0.662467	1.99304	0	0.000143095	0.037	4145	tags=39%, list=11%, signal=44%
CHIBA_RESPONSE_TO_TSA_DN	20	0.748747	1.99271	0	0.000142606	0.037	5267	tags=65%, list=14%, signal=75%
LEIN_ASTROCYTE_MARKERS	41	0.65121	1.98837	0	0.000168844	0.044	5676	tags=51%, list=15%, signal=60%
QUINTENS_EMBRYONIC_BRAIN_RESPONSE_TO_IR	74	0.584146	1.98794	0	0.000172142	0.045	5875	tags=51%, list=15%, signal=60%
SNIJDERS_AMPLIFIED_IN_HEAD_AND_NECK_TUMORS	37	0.664023	1.98762	0	0.000171561	0.045	3667	tags=43%, list=9%, signal=48%
RASHI_RESPONSE_TO_IONIZING_RADIATION_2	120	0.551133	1.98721	0	0.000170983	0.045	5151	tags=42%, list=13%, signal=48%
TAKEDA_TARGETS_OF_NUP98_HOXA9_FUSION_10D_UP	185	0.522057	1.98488	0	0.000181751	0.048	5718	tags=38%, list=15%, signal=45%
ENK_UV_RESPONSE_EPIDERMIS_DN	497	0.475774	1.98442	0	0.000181143	0.048	5766	tags=40%, list=15%, signal=46%
MARZEC_IL2_SIGNALING_DN	36	0.673397	1.98408	0	0.000180539	0.048	4089	tags=50%, list=11%, signal=56%
MANNE_COVID19_COMBINED_COHORT_VS_HEALTHY_DONOR_PLATELETS_DN	211	0.507992	1.98386	0	0.000179939	0.048	6819	tags=46%, list=18%, signal=56%
TONKS_TARGETS_OF_RUNX1_RUNX1T1_FUSION_ERYTHROCYTE_UP	152	0.52799	1.98184	0	0.000198009	0.053	7120	tags=52%, list=18%, signal=63%
MIKKELSEN_IPS_WITH_HCP_H3K27ME3	98	0.567936	1.97923	0	0.000212176	0.056	5980	tags=41%, list=15%, signal=48%
PILON_KLF1_TARGETS_UP	469	0.481108	1.97838	0	0.000215258	0.057	5692	tags=37%, list=15%, signal=42%
TURASHVILI_BREAST_LOBULAR_CARCINOMA_VS_DUCTAL_NORMAL_DN	87	0.568583	1.97812	0	0.000214552	0.057	5258	tags=51%, list=14%, signal=58%
ODONNELL_TFRC_TARGETS_UP	360	0.488678	1.97727	0	0.000221128	0.059	5757	tags=36%, list=15%, signal=41%
TSENG_IRS1_TARGETS_DN	130	0.539549	1.97646	0	0.000227763	0.06	6771	tags=43%, list=18%, signal=52%
COWLING_MYCN_TARGETS	42	0.66957	1.97551	0	0.000230608	0.061	6095	tags=64%, list=16%, signal=76%
KOBAYASHI_EGFR_SIGNALING_24HR_UP	91	0.562231	1.97381	0	0.000233433	0.062	5802	tags=44%, list=15%, signal=52%
GENTILE_UV_RESPONSE_CLUSTER_D6	34	0.678672	1.9737	0	0.00023268	0.062	3719	tags=47%, list=10%, signal=52%
LIN_SILENCED_BY_TUMOR_MICROENVIRONMENT	100	0.555275	1.97197	0	0.000235419	0.063	6408	tags=47%, list=17%, signal=56%
GRAHAM_CML_QUIESCENT_VS_NORMAL_QUIESCENT_DN	40	0.655416	1.97153	0	0.000238191	0.064	5315	tags=45%, list=14%, signal=52%
WESTON_VEGFA_TARGETS	92	0.557698	1.97026	0	0.00023743	0.064	5381	tags=47%, list=14%, signal=54%
GAVIN_FOXP3_TARGETS_CLUSTER_P3	158	0.52782	1.96917	0	0.000236674	0.064	6223	tags=42%, list=16%, signal=50%
GARGALOVIC_RESPONSE_TO_OXIDIZED_PHOSPHOLIPIDS_MAGENTA_UP	27	0.701325	1.96853	0	0.000239486	0.065	3142	tags=48%, list=8%, signal=52%
BERENJENO_TRANSFORMED_BY_RHOA_REVERSIBLY_DN	27	0.694381	1.96673	0	0.000249341	0.067	6000	tags=56%, list=16%, signal=66%
BILD_CTNNB1_ONCOGENIC_SIGNATURE	75	0.582525	1.96586	0	0.000252093	0.068	7010	tags=55%, list=18%, signal=67%
TANG_SENESCENCE_TP53_TARGETS_UP	33	0.687933	1.96393	0	0.000254861	0.069	3450	tags=55%, list=9%, signal=60%
IGLESIAS_E2F_TARGETS_UP	143	0.532522	1.96361	0	0.000261122	0.071	3593	tags=38%, list=9%, signal=41%
IKEDA_MIR1_TARGETS_UP	54	0.623342	1.9621	0	0.000263814	0.072	7240	tags=61%, list=19%, signal=75%
HATADA_METHYLATED_IN_LUNG_CANCER_UP	356	0.482364	1.9619	0	0.000262992	0.072	7116	tags=43%, list=18%, signal=52%
TAKEDA_TARGETS_OF_NUP98_HOXA9_FUSION_3D_DN	27	0.700048	1.96136	0	0.000272678	0.075	8435	tags=67%, list=22%, signal=85%
VERRECCHIA_EARLY_RESPONSE_TO_TGFB1	53	0.617633	1.9609	0	0.000275335	0.076	4236	tags=55%, list=11%, signal=61%
BOQUEST_STEM_CELL_DN	208	0.510558	1.96084	0	0.000274485	0.076	7613	tags=50%, list=20%, signal=62%
BROWNE_HCMV_INFECTION_12HR_DN	91	0.564849	1.96066	0	0.000273641	0.076	4602	tags=43%, list=12%, signal=49%
HAN_SATB1_TARGETS_DN	363	0.479827	1.95884	0	0.000279583	0.078	5021	tags=35%, list=13%, signal=40%
GROSS_HYPOXIA_VIA_ELK3_DN	147	0.530261	1.95821	0	0.000278728	0.078	6011	tags=45%, list=16%, signal=53%
YAO_HOXA10_TARGETS_VIA_PROGESTERONE_UP	74	0.584879	1.95814	0	0.000277878	0.078	5414	tags=41%, list=14%, signal=47%
ZIRN_TRETINOIN_RESPONSE_WT1_UP	23	0.734118	1.95606	0.00361011	0.000283789	0.08	5806	tags=61%, list=15%, signal=72%
THUM_SYSTOLIC_HEART_FAILURE_DN	191	0.5102	1.95447	0	0.000296438	0.084	5690	tags=39%, list=15%, signal=46%
VERHAAK_AML_WITH_NPM1_MUTATED_UP	176	0.512525	1.95393	0	0.000305882	0.086	6489	tags=43%, list=17%, signal=51%
BROWNE_HCMV_INFECTION_30MIN_UP	48	0.60939	1.95275	0	0.00030496	0.086	6591	tags=48%, list=17%, signal=58%
CLASPER_LYMPHATIC_VESSELS_DURING_METASTASIS_UP	19	0.753367	1.95183	0	0.000304045	0.086	3002	tags=47%, list=8%, signal=51%
KYNG_DNA_DAMAGE_UP	202	0.507074	1.95171	0	0.000303134	0.086	6774	tags=44%, list=18%, signal=53%
GUENTHER_GROWTH_SPHERICAL_VS_ADHERENT_DN	26	0.701764	1.95143	0	0.000302229	0.086	4464	tags=58%, list=12%, signal=65%
CAIRO_LIVER_DEVELOPMENT_UP	159	0.52009	1.94936	0	0.000304595	0.087	6048	tags=47%, list=16%, signal=55%
SMIRNOV_CIRCULATING_ENDOTHELIOCYTES_IN_CANCER_UP	154	0.522542	1.94815	0	0.000313644	0.089	7125	tags=51%, list=18%, signal=63%
GRYDER_PAX3FOXO1_ENHANCERS_KO_DOWN	424	0.470388	1.94667	0	0.000319366	0.091	5832	tags=39%, list=15%, signal=45%
MARTINEZ_RESPONSE_TO_TRABECTEDIN	47	0.621886	1.94605	0	0.000325124	0.093	5317	tags=53%, list=14%, signal=62%
BHATTACHARYA_EMBRYONIC_STEM_CELL	80	-0.549383	-1.9624	0	0.000377979	0.098	5218	tags=52%, list=14%, signal=61%
HESS_TARGETS_OF_HOXA9_AND_MEIS1_UP	68	-0.559669	-1.98006	0	0.000254164	0.066	6696	tags=57%, list=17%, signal=69%
YAO_TEMPORAL_RESPONSE_TO_PROGESTERONE_CLUSTER_11	89	-0.530048	-1.98042	0	0.000255368	0.066	6311	tags=60%, list=16%, signal=71%
ELVIDGE_HIF1A_AND_HIF2A_TARGETS_UP	39	-0.633729	-1.98139	0	0.000252778	0.065	6745	tags=64%, list=17%, signal=78%
DAZARD_UV_RESPONSE_CLUSTER_G1	60	-0.579705	-1.99495	0	0.000207785	0.054	6539	tags=58%, list=17%, signal=70%
DAIRKEE_CANCER_PRONE_RESPONSE_BPA_E2	114	-0.522763	-2.00741	0	0.000170416	0.044	5909	tags=47%, list=15%, signal=56%
CHARAFE_BREAST_CANCER_LUMINAL_VS_BASAL_UP	357	-0.462457	-2.01296	0	0.000155605	0.04	6399	tags=41%, list=17%, signal=49%
WANG_TUMOR_INVASIVENESS_UP	369	-0.462511	-2.01358	0	0.00015636	0.04	5220	tags=44%, list=14%, signal=51%
SIMBULAN_PARP1_TARGETS_DN	16	-0.786333	-2.01888	0	0.000153098	0.039	4357	tags=81%, list=11%, signal=92%
CAFFAREL_RESPONSE_TO_THC_24HR_5_DN	48	-0.617562	-2.03298	0	0.000134175	0.034	4065	tags=46%, list=11%, signal=51%
WILCOX_RESPONSE_TO_PROGESTERONE_UP	147	-0.511088	-2.03313	0	0.000134836	0.034	5639	tags=48%, list=15%, signal=56%
DESERT_STEM_CELL_HEPATOCELLULAR_CARCINOMA_SUBCLASS_UP	233	-0.491942	-2.04454	0	9.92324e-05	0.025	3658	tags=40%, list=9%, signal=44%
CAFFAREL_RESPONSE_TO_THC_24HR_5_UP	30	-0.691832	-2.04611	0	8.78551e-05	0.022	4357	tags=50%, list=11%, signal=56%
STEIN_ESR1_TARGETS	82	-0.56126	-2.0512	0	6.43975e-05	0.016	3229	tags=41%, list=8%, signal=45%
WONG_PROTEASOME_GENE_MODULE	50	-0.611042	-2.05146	0	6.47212e-05	0.016	4399	tags=52%, list=11%, signal=59%
THILLAINADESAN_ZNF217_TARGETS_UP	38	-0.650032	-2.05685	0	5.71792e-05	0.014	3495	tags=47%, list=9%, signal=52%
CREIGHTON_AKT1_SIGNALING_VIA_MTOR_UP	33	-0.681323	-2.06639	0	5.74694e-05	0.014	4875	tags=58%, list=13%, signal=66%
GROSS_HYPOXIA_VIA_HIF1A_UP	73	-0.580105	-2.06668	0	5.77626e-05	0.014	4621	tags=48%, list=12%, signal=54%
ALCALAY_AML_BY_NPM1_LOCALIZATION_DN	180	-0.506022	-2.07333	0	5.80589e-05	0.014	4150	tags=38%, list=11%, signal=42%
MODY_HIPPOCAMPUS_PRENATAL	39	-0.660051	-2.08022	0	5.00028e-05	0.012	6195	tags=72%, list=16%, signal=85%
PAL_PRMT5_TARGETS_UP	194	-0.503952	-2.08229	0	5.02619e-05	0.012	6569	tags=59%, list=17%, signal=70%
PELLICCIOTTA_HDAC_IN_ANTIGEN_PRESENTATION_DN	49	-0.637132	-2.095	0	4.20722e-05	0.01	8510	tags=71%, list=22%, signal=91%
DACOSTA_UV_RESPONSE_VIA_ERCC3_UP	305	-0.493282	-2.09815	0	4.22925e-05	0.01	5562	tags=46%, list=14%, signal=54%
RICKMAN_TUMOR_DIFFERENTIATED_MODERATELY_VS_POORLY_DN	15	-0.828739	-2.10008	0	4.25151e-05	0.01	5737	tags=87%, list=15%, signal=102%
LOCKWOOD_AMPLIFIED_IN_LUNG_CANCER	204	-0.504299	-2.10195	0	4.27401e-05	0.01	6454	tags=51%, list=17%, signal=61%
PEART_HDAC_PROLIFERATION_CLUSTER_DN	68	-0.600835	-2.10623	0	4.29674e-05	0.01	5223	tags=51%, list=14%, signal=59%
BASSO_B_LYMPHOCYTE_NETWORK	138	-0.533165	-2.10694	0	4.31972e-05	0.01	3674	tags=42%, list=10%, signal=46%
TAKAO_RESPONSE_TO_UVB_RADIATION_UP	80	-0.582928	-2.10769	0	4.34294e-05	0.01	7975	tags=73%, list=21%, signal=91%
SHEPARD_BMYB_MORPHOLINO_DN	196	-0.510942	-2.11081	0	3.93306e-05	0.009	4277	tags=40%, list=11%, signal=45%
HONMA_DOCETAXEL_RESISTANCE	30	-0.712538	-2.11271	0	3.95444e-05	0.009	4953	tags=77%, list=13%, signal=88%
ABRAMSON_INTERACT_WITH_AIRE	40	-0.656386	-2.11965	0	3.97605e-05	0.009	5755	tags=58%, list=15%, signal=67%
MOOTHA_PGC	403	-0.483664	-2.12112	0	3.99789e-05	0.009	6170	tags=48%, list=16%, signal=56%
PUJANA_BREAST_CANCER_LIT_INT_NETWORK	97	-0.573476	-2.12813	0	3.13495e-05	0.007	4312	tags=47%, list=11%, signal=53%
ANDERSEN_LIVER_CANCER_KRT19_UP	35	-0.693187	-2.12878	0	3.15237e-05	0.007	6282	tags=74%, list=16%, signal=89%
SHEPARD_BMYB_TARGETS	74	-0.586007	-2.13587	0	2.27573e-05	0.005	4228	tags=51%, list=11%, signal=58%
WHITFIELD_CELL_CYCLE_G2_M	188	-0.525832	-2.13589	0	2.28852e-05	0.005	4602	tags=46%, list=12%, signal=52%
MORI_EMU_MYC_LYMPHOMA_BY_ONSET_TIME_UP	105	-0.567483	-2.14024	0	2.30145e-05	0.005	6822	tags=59%, list=18%, signal=72%
KOKKINAKIS_METHIONINE_DEPRIVATION_96HR_DN	71	-0.598973	-2.14061	0	2.31452e-05	0.005	4241	tags=45%, list=11%, signal=51%
CHAUHAN_RESPONSE_TO_METHOXYESTRADIOL_UP	45	-0.663741	-2.14131	0	2.32775e-05	0.005	6195	tags=62%, list=16%, signal=74%
PRAMOONJAGO_SOX4_TARGETS_DN	47	-0.647825	-2.14453	0	2.34113e-05	0.005	5793	tags=57%, list=15%, signal=67%
BENPORATH_ES_1	359	-0.495703	-2.15422	0	1.89902e-05	0.004	4673	tags=43%, list=12%, signal=48%
LIM_MAMMARY_STEM_CELL_DN	394	-0.491334	-2.15871	0	1.91007e-05	0.004	5607	tags=42%, list=15%, signal=48%
WILLIAMS_ESR1_TARGETS_UP	26	-0.742655	-2.16232	0	9.61539e-06	0.002	2865	tags=62%, list=7%, signal=66%
SANSOM_APC_TARGETS_REQUIRE_MYC	210	-0.525653	-2.1627	0	9.67195e-06	0.002	5195	tags=47%, list=13%, signal=54%
LE_NEURONAL_DIFFERENTIATION_DN	19	-0.812482	-2.17151	0	9.72918e-06	0.002	3469	tags=74%, list=9%, signal=81%
MOREAUX_MULTIPLE_MYELOMA_BY_TACI_DN	160	-0.538822	-2.17156	0	9.78709e-06	0.002	6060	tags=54%, list=16%, signal=64%
DELPUECH_FOXO3_TARGETS_DN	35	-0.696833	-2.17222	0	9.8457e-06	0.002	5081	tags=74%, list=13%, signal=85%
SCHLOSSER_MYC_AND_SERUM_RESPONSE_SYNERGY	31	-0.715756	-2.1731	0	9.90501e-06	0.002	6760	tags=77%, list=17%, signal=94%
GOLDRATH_ANTIGEN_RESPONSE	339	-0.509595	-2.1837	0	9.96504e-06	0.002	4357	tags=42%, list=11%, signal=47%
BHAT_ESR1_TARGETS_NOT_VIA_AKT1_UP	208	-0.528696	-2.18805	0	1.00258e-05	0.002	5154	tags=43%, list=13%, signal=50%
PELLICCIOTTA_HDAC_IN_ANTIGEN_PRESENTATION_UP	63	-0.622466	-2.19214	0	1.00873e-05	0.002	4205	tags=48%, list=11%, signal=53%
LI_WILMS_TUMOR_ANAPLASTIC_UP	17	-0.839892	-2.19269	0	1.01496e-05	0.002	926	tags=65%, list=2%, signal=66%
WAMUNYOKOLI_OVARIAN_CANCER_LMP_UP	262	-0.515184	-2.19341	0	1.02126e-05	0.002	7808	tags=53%, list=20%, signal=66%
AFFAR_YY1_TARGETS_DN	252	-0.522083	-2.19421	0	1.02764e-05	0.002	4238	tags=40%, list=11%, signal=45%
BOHN_PRIMARY_IMMUNODEFICIENCY_SYNDROM_UP	45	-0.6654	-2.19621	0	1.03411e-05	0.002	4403	tags=56%, list=11%, signal=63%
LIEN_BREAST_CARCINOMA_METAPLASTIC_VS_DUCTAL_DN	109	-0.585754	-2.19717	0	1.04065e-05	0.002	5678	tags=52%, list=15%, signal=61%
BORCZUK_MALIGNANT_MESOTHELIOMA_UP	295	-0.515671	-2.20023	0	5.30263e-06	0.001	6878	tags=55%, list=18%, signal=66%
LY_AGING_OLD_DN	53	-0.654881	-2.20048	0	5.33662e-06	0.001	5123	tags=60%, list=13%, signal=70%
KAUFFMANN_DNA_REPAIR_GENES	223	-0.532053	-2.20125	0	5.37105e-06	0.001	6051	tags=49%, list=16%, signal=58%
OUELLET_OVARIAN_CANCER_INVASIVE_VS_LMP_UP	111	-0.57898	-2.20174	0	5.40592e-06	0.001	7001	tags=53%, list=18%, signal=65%
STEIN_ESRRA_TARGETS_RESPONSIVE_TO_ESTROGEN_DN	40	-0.682232	-2.20555	0	5.44126e-06	0.001	3229	tags=63%, list=8%, signal=68%
BHAT_ESR1_TARGETS_VIA_AKT1_UP	272	-0.520179	-2.21034	0	5.47705e-06	0.001	5158	tags=44%, list=13%, signal=51%
HU_GENOTOXIC_DAMAGE_4HR	34	-0.719977	-2.21067	0	5.51333e-06	0.001	5381	tags=68%, list=14%, signal=79%
NIKOLSKY_BREAST_CANCER_16P13_AMPLICON	109	-0.579762	-2.21124	0	5.55008e-06	0.001	5335	tags=45%, list=14%, signal=52%
WANG_CISPLATIN_RESPONSE_AND_XPC_UP	175	-0.542442	-2.21148	0	5.58733e-06	0.001	5849	tags=47%, list=15%, signal=56%
ZAMORA_NOS2_TARGETS_UP	54	-0.655025	-2.2206	0	5.62508e-06	0.001	5904	tags=67%, list=15%, signal=79%
MOREIRA_RESPONSE_TO_TSA_UP	28	-0.750481	-2.22117	0	5.66335e-06	0.001	6753	tags=82%, list=17%, signal=99%
ZHAN_MULTIPLE_MYELOMA_SUBGROUPS	30	-0.743813	-2.2279	0	5.70214e-06	0.001	5115	tags=73%, list=13%, signal=84%
BURTON_ADIPOGENESIS_5	108	-0.586828	-2.23145	0	5.74146e-06	0.001	6382	tags=62%, list=17%, signal=74%
POMEROY_MEDULLOBLASTOMA_PROGNOSIS_DN	41	-0.704915	-2.2326	0	5.78134e-06	0.001	6051	tags=71%, list=16%, signal=84%
BIDUS_METASTASIS_UP	208	-0.541539	-2.23312	0	5.82176e-06	0.001	5813	tags=47%, list=15%, signal=55%
PYEON_HPV_POSITIVE_TUMORS_UP	90	-0.591157	-2.23372	0	5.86276e-06	0.001	6212	tags=52%, list=16%, signal=62%
BURTON_ADIPOGENESIS_PEAK_AT_16HR	41	-0.705656	-2.23685	0	5.90434e-06	0.001	6071	tags=80%, list=16%, signal=95%
SCHLOSSER_MYC_TARGETS_REPRESSED_BY_SERUM	148	-0.5659	-2.23833	0	5.94652e-06	0.001	8245	tags=59%, list=21%, signal=74%
NIKOLSKY_BREAST_CANCER_8Q23_Q24_AMPLICON	144	-0.56903	-2.24199	0	5.9893e-06	0.001	4720	tags=49%, list=12%, signal=55%
YAO_TEMPORAL_RESPONSE_TO_PROGESTERONE_CLUSTER_10	66	-0.638386	-2.25046	0	0	0	7068	tags=64%, list=18%, signal=78%
KAUFFMANN_DNA_REPLICATION_GENES	143	-0.570776	-2.25642	0	0	0	4459	tags=49%, list=12%, signal=55%
CREIGHTON_AKT1_SIGNALING_VIA_MTOR_DN	23	-0.805306	-2.25847	0	0	0	4661	tags=65%, list=12%, signal=74%
FERRANDO_T_ALL_WITH_MLL_ENL_FUSION_DN	81	-0.62074	-2.26705	0	0	0	5178	tags=54%, list=13%, signal=63%
LY_AGING_MIDDLE_DN	15	-0.885545	-2.26736	0	0	0	1528	tags=93%, list=4%, signal=97%
BILANGES_SERUM_AND_RAPAMYCIN_SENSITIVE_GENES	64	-0.649252	-2.26911	0	0	0	7075	tags=75%, list=18%, signal=92%
GRAHAM_CML_QUIESCENT_VS_NORMAL_QUIESCENT_UP	90	-0.60596	-2.2729	0	0	0	3191	tags=40%, list=8%, signal=43%
VERNELL_RETINOBLASTOMA_PATHWAY_UP	69	-0.642563	-2.27316	0	0	0	4737	tags=68%, list=12%, signal=77%
CAFFAREL_RESPONSE_TO_THC_DN	31	-0.75795	-2.27368	0	0	0	4106	tags=74%, list=11%, signal=83%
WANG_METASTASIS_OF_BREAST_CANCER_ESR1_UP	19	-0.846121	-2.28275	0	0	0	1245	tags=63%, list=3%, signal=65%
YAO_TEMPORAL_RESPONSE_TO_PROGESTERONE_CLUSTER_14	135	-0.585967	-2.28565	0	0	0	7088	tags=59%, list=18%, signal=71%
MITSIADES_RESPONSE_TO_APLIDIN_DN	239	-0.545293	-2.28638	0	0	0	4682	tags=44%, list=12%, signal=50%
VANTVEER_BREAST_CANCER_METASTASIS_DN	102	-0.62072	-2.29707	0	0	0	3100	tags=47%, list=8%, signal=51%
BOYAULT_LIVER_CANCER_SUBCLASS_G23_UP	51	-0.686717	-2.31138	0	0	0	2354	tags=51%, list=6%, signal=54%
GARY_CD5_TARGETS_DN	422	-0.524861	-2.31689	0	0	0	6753	tags=53%, list=17%, signal=63%
ELVIDGE_HYPOXIA_DN	140	-0.583042	-2.31954	0	0	0	6745	tags=58%, list=17%, signal=70%
GARGALOVIC_RESPONSE_TO_OXIDIZED_PHOSPHOLIPIDS_TURQUOISE_DN	54	-0.692496	-2.32451	0	0	0	3872	tags=54%, list=10%, signal=60%
CHICAS_RB1_TARGETS_LOW_SERUM	88	-0.622968	-2.3249	0	0	0	3997	tags=55%, list=10%, signal=61%
MATTIOLI_MGUS_VS_PCL	119	-0.595139	-2.32842	0	0	0	6301	tags=51%, list=16%, signal=61%
WHITFIELD_CELL_CYCLE_G1_S	123	-0.600235	-2.33027	0	0	0	5442	tags=54%, list=14%, signal=62%
GARCIA_TARGETS_OF_FLI1_AND_DAX1_DN	157	-0.58185	-2.33497	0	0	0	5110	tags=52%, list=13%, signal=59%
LU_EZH2_TARGETS_UP	266	-0.554517	-2.33665	0	0	0	5059	tags=47%, list=13%, signal=54%
CHARAFE_BREAST_CANCER_LUMINAL_VS_MESENCHYMAL_UP	424	-0.528732	-2.34003	0	0	0	7422	tags=50%, list=19%, signal=62%
NAKAYAMA_SOFT_TISSUE_TUMORS_PCA2_UP	84	-0.644412	-2.34023	0	0	0	823	tags=45%, list=2%, signal=46%
SMID_BREAST_CANCER_LUMINAL_A_DN	18	-0.875948	-2.34179	0	0	0	1685	tags=78%, list=4%, signal=81%
KIM_ALL_DISORDERS_DURATION_CORR_DN	142	-0.58746	-2.3448	0	0	0	4943	tags=46%, list=13%, signal=53%
WHITFIELD_CELL_CYCLE_G2	159	-0.587414	-2.35243	0	0	0	4384	tags=49%, list=11%, signal=55%
IRITANI_MAD1_TARGETS_DN	43	-0.731011	-2.37022	0	0	0	5408	tags=63%, list=14%, signal=73%
FINETTI_BREAST_CANCER_KINOME_RED	16	-0.930756	-2.37028	0	0	0	2691	tags=100%, list=7%, signal=107%
PECE_MAMMARY_STEM_CELL_UP	129	-0.603962	-2.37126	0	0	0	6282	tags=63%, list=16%, signal=75%
MORI_MATURE_B_LYMPHOCYTE_DN	73	-0.666611	-2.39005	0	0	0	4097	tags=58%, list=11%, signal=64%
SMID_BREAST_CANCER_LUMINAL_B_UP	161	-0.592761	-2.39112	0	0	0	6315	tags=55%, list=16%, signal=66%
BUFFA_HYPOXIA_METAGENE	49	-0.72723	-2.39459	0	0	0	4750	tags=67%, list=12%, signal=77%
HSIAO_HOUSEKEEPING_GENES	376	-0.540357	-2.39478	0	0	0	6665	tags=57%, list=17%, signal=68%
LEE_LIVER_CANCER_SURVIVAL_DN	170	-0.602794	-2.40394	0	0	0	4899	tags=55%, list=13%, signal=63%
NAKAMURA_CANCER_MICROENVIRONMENT_DN	41	-0.752312	-2.408	0	0	0	4172	tags=71%, list=11%, signal=79%
WELCSH_BRCA1_TARGETS_DN	136	-0.61203	-2.43258	0	0	0	6666	tags=60%, list=17%, signal=72%
TOYOTA_TARGETS_OF_MIR34B_AND_MIR34C	426	-0.551381	-2.43431	0	0	0	4871	tags=44%, list=13%, signal=49%
RUIZ_TNC_TARGETS_DN	138	-0.618998	-2.43783	0	0	0	4374	tags=57%, list=11%, signal=64%
MARKEY_RB1_ACUTE_LOF_UP	226	-0.589962	-2.44848	0	0	0	4675	tags=55%, list=12%, signal=62%
CHIANG_LIVER_CANCER_SUBCLASS_UNANNOTATED_DN	182	-0.605796	-2.45078	0	0	0	6402	tags=62%, list=17%, signal=73%
MOOTHA_MITOCHONDRIA	415	-0.551965	-2.45102	0	0	0	6437	tags=52%, list=17%, signal=62%
BILANGES_RAPAMYCIN_SENSITIVE_VIA_TSC1_AND_TSC2	68	-0.695795	-2.46547	0	0	0	5955	tags=74%, list=15%, signal=87%
MOOTHA_HUMAN_MITODB_6_2002	403	-0.565519	-2.46717	0	0	0	5682	tags=50%, list=15%, signal=58%
CHNG_MULTIPLE_MYELOMA_HYPERPLOID_UP	52	-0.736366	-2.47236	0	0	0	6650	tags=79%, list=17%, signal=95%
FOURNIER_ACINAR_DEVELOPMENT_LATE_2	272	-0.5843	-2.47391	0	0	0	5912	tags=57%, list=15%, signal=67%
FERREIRA_EWINGS_SARCOMA_UNSTABLE_VS_STABLE_UP	152	-0.629605	-2.4778	0	0	0	4512	tags=56%, list=12%, signal=63%
WEST_ADRENOCORTICAL_TUMOR_UP	286	-0.579133	-2.4865	0	0	0	5274	tags=51%, list=14%, signal=59%
FURUKAWA_DUSP6_TARGETS_PCI35_DN	70	-0.700733	-2.48891	0	0	0	3454	tags=60%, list=9%, signal=66%
VILLANUEVA_LIVER_CANCER_KRT19_UP	163	-0.623668	-2.50047	0	0	0	4582	tags=47%, list=12%, signal=53%
LI_WILMS_TUMOR_VS_FETAL_KIDNEY_1_DN	156	-0.629973	-2.50898	0	0	0	4357	tags=56%, list=11%, signal=63%
EGUCHI_CELL_CYCLE_RB1_TARGETS	22	-0.902591	-2.52595	0	0	0	2093	tags=91%, list=5%, signal=96%
SCHUHMACHER_MYC_TARGETS_UP	77	-0.699037	-2.52808	0	0	0	5220	tags=69%, list=14%, signal=79%
MALONEY_RESPONSE_TO_17AAG_DN	70	-0.711658	-2.52878	0	0	0	6043	tags=77%, list=16%, signal=91%
RHEIN_ALL_GLUCOCORTICOID_THERAPY_DN	352	-0.582281	-2.53947	0	0	0	4858	tags=51%, list=13%, signal=58%
SCIAN_CELL_CYCLE_TARGETS_OF_TP53_AND_TP73_DN	22	-0.910173	-2.54109	0	0	0	1645	tags=86%, list=4%, signal=90%
BASAKI_YBX1_TARGETS_UP	278	-0.599632	-2.54611	0	0	0	5100	tags=58%, list=13%, signal=66%
LI_DCP2_BOUND_MRNA	85	-0.707245	-2.55714	0	0	0	4995	tags=66%, list=13%, signal=75%
GRADE_COLON_AND_RECTAL_CANCER_UP	276	-0.601725	-2.56215	0	0	0	6169	tags=55%, list=16%, signal=65%
WU_APOPTOSIS_BY_CDKN1A_VIA_TP53	52	-0.767701	-2.56535	0	0	0	4165	tags=77%, list=11%, signal=86%
KAMMINGA_EZH2_TARGETS	40	-0.793381	-2.56929	0	0	0	4468	tags=70%, list=12%, signal=79%
LI_AMPLIFIED_IN_LUNG_CANCER	176	-0.63318	-2.56972	0	0	0	5294	tags=60%, list=14%, signal=69%
LE_EGR2_TARGETS_UP	105	-0.68019	-2.57011	0	0	0	3379	tags=56%, list=9%, signal=61%
MORI_PRE_BI_LYMPHOCYTE_UP	77	-0.713172	-2.57362	0	0	0	2831	tags=61%, list=7%, signal=66%
SPIELMAN_LYMPHOBLAST_EUROPEAN_VS_ASIAN_UP	462	-0.578781	-2.57525	0	0	0	5585	tags=52%, list=14%, signal=61%
WHITFIELD_CELL_CYCLE_LITERATURE	44	-0.802919	-2.57586	0	0	0	2198	tags=77%, list=6%, signal=82%
REICHERT_MITOSIS_LIN9_TARGETS	26	-0.889077	-2.58036	0	0	0	443	tags=73%, list=1%, signal=74%
SHIPP_DLBCL_VS_FOLLICULAR_LYMPHOMA_UP	45	-0.791032	-2.5888	0	0	0	4064	tags=73%, list=11%, signal=82%
ZHANG_RESPONSE_TO_CANTHARIDIN_DN	64	-0.740225	-2.59208	0	0	0	5195	tags=77%, list=13%, signal=88%
NADERI_BREAST_CANCER_PROGNOSIS_UP	50	-0.774984	-2.59593	0	0	0	2650	tags=58%, list=7%, signal=62%
HORIUCHI_WTAP_TARGETS_DN	301	-0.602104	-2.60697	0	0	0	3417	tags=46%, list=9%, signal=50%
LINDGREN_BLADDER_CANCER_CLUSTER_3_UP	306	-0.605559	-2.6089	0	0	0	4780	tags=53%, list=12%, signal=60%
GAVIN_FOXP3_TARGETS_CLUSTER_P6	88	-0.695569	-2.6156	0	0	0	1470	tags=52%, list=4%, signal=54%
CHIANG_LIVER_CANCER_SUBCLASS_PROLIFERATION_UP	169	-0.645748	-2.62099	0	0	0	3136	tags=51%, list=8%, signal=56%
TARTE_PLASMA_CELL_VS_PLASMABLAST_DN	291	-0.620175	-2.62245	0	0	0	5813	tags=59%, list=15%, signal=69%
GREENBAUM_E2A_TARGETS_UP	29	-0.882009	-2.62947	0	0	0	2834	tags=79%, list=7%, signal=86%
ODONNELL_TFRC_TARGETS_DN	125	-0.673687	-2.63245	0	0	0	2082	tags=49%, list=5%, signal=51%
MOREAUX_B_LYMPHOCYTE_MATURATION_BY_TACI_DN	71	-0.734713	-2.63294	0	0	0	5755	tags=75%, list=15%, signal=88%
MOLENAAR_TARGETS_OF_CCND1_AND_CDK4_DN	52	-0.778234	-2.63372	0	0	0	3232	tags=69%, list=8%, signal=75%
FARMER_BREAST_CANCER_CLUSTER_2	32	-0.864233	-2.63528	0	0	0	3679	tags=88%, list=10%, signal=97%
CHEMNITZ_RESPONSE_TO_PROSTAGLANDIN_E2_UP	135	-0.674986	-2.64316	0	0	0	3698	tags=54%, list=10%, signal=60%
STARK_PREFRONTAL_CORTEX_22Q11_DELETION_DN	475	-0.596768	-2.6455	0	0	0	5459	tags=56%, list=14%, signal=64%
RHODES_CANCER_META_SIGNATURE	62	-0.770797	-2.67721	0	0	0	4205	tags=73%, list=11%, signal=81%
ODONNELL_TARGETS_OF_MYC_AND_TFRC_DN	44	-0.811099	-2.68356	0	0	0	5022	tags=84%, list=13%, signal=97%
FISCHER_G2_M_CELL_CYCLE	224	-0.645536	-2.68416	0	0	0	3304	tags=50%, list=9%, signal=55%
BLUM_RESPONSE_TO_SALIRASIB_DN	328	-0.621484	-2.68482	0	0	0	5187	tags=58%, list=13%, signal=66%
WANG_RESPONSE_TO_GSK3_INHIBITOR_SB216763_DN	336	-0.616272	-2.68648	0	0	0	4825	tags=53%, list=12%, signal=60%
YAO_TEMPORAL_RESPONSE_TO_PROGESTERONE_CLUSTER_17	175	-0.671393	-2.68658	0	0	0	5541	tags=58%, list=14%, signal=67%
FRASOR_RESPONSE_TO_SERM_OR_FULVESTRANT_DN	48	-0.809947	-2.68662	0	0	0	3300	tags=71%, list=9%, signal=77%
DUTERTRE_ESTRADIOL_RESPONSE_6HR_UP	221	-0.650899	-2.70027	0	0	0	4986	tags=59%, list=13%, signal=67%
TANG_SENESCENCE_TP53_TARGETS_DN	54	-0.792766	-2.70892	0	0	0	1313	tags=65%, list=3%, signal=67%
MOOTHA_VOXPHOS	70	-0.776272	-2.71097	0	0	0	4097	tags=70%, list=11%, signal=78%
YAO_TEMPORAL_RESPONSE_TO_PROGESTERONE_CLUSTER_13	162	-0.684931	-2.72285	0	0	0	4998	tags=62%, list=13%, signal=71%
BURTON_ADIPOGENESIS_PEAK_AT_24HR	45	-0.847167	-2.72493	0	0	0	2175	tags=69%, list=6%, signal=73%
PUJANA_BREAST_CANCER_WITH_BRCA1_MUTATED_UP	53	-0.811241	-2.72661	0	0	0	5081	tags=79%, list=13%, signal=91%
BOYAULT_LIVER_CANCER_SUBCLASS_G3_UP	183	-0.673909	-2.73084	0	0	0	5955	tags=60%, list=15%, signal=71%
YU_MYC_TARGETS_UP	41	-0.853866	-2.74189	0	0	0	2237	tags=76%, list=6%, signal=80%
BURTON_ADIPOGENESIS_3	101	-0.730851	-2.74372	0	0	0	4508	tags=72%, list=12%, signal=82%
KAUFFMANN_MELANOMA_RELAPSE_UP	60	-0.796641	-2.74624	0	0	0	4963	tags=77%, list=13%, signal=88%
PUJANA_BRCA2_PCC_NETWORK	413	-0.624207	-2.75406	0	0	0	5221	tags=52%, list=14%, signal=60%
SONG_TARGETS_OF_IE86_CMV_PROTEIN	53	-0.809385	-2.75851	0	0	0	5100	tags=81%, list=13%, signal=93%
DANG_MYC_TARGETS_UP	126	-0.713957	-2.76143	0	0	0	5187	tags=70%, list=13%, signal=80%
MISSIAGLIA_REGULATED_BY_METHYLATION_DN	116	-0.733866	-2.78303	0	0	0	4277	tags=68%, list=11%, signal=76%
REN_BOUND_BY_E2F	56	-0.827333	-2.80182	0	0	0	4357	tags=79%, list=11%, signal=88%
PUJANA_BRCA_CENTERED_NETWORK	114	-0.72402	-2.80473	0	0	0	5063	tags=61%, list=13%, signal=70%
FUJII_YBX1_TARGETS_DN	190	-0.687837	-2.80883	0	0	0	4468	tags=61%, list=12%, signal=69%
FLORIO_NEOCORTEX_BASAL_RADIAL_GLIA_DN	181	-0.692237	-2.81981	0	0	0	2105	tags=62%, list=5%, signal=65%
PUJANA_XPRSS_INT_NETWORK	161	-0.704713	-2.84375	0	0	0	5081	tags=63%, list=13%, signal=72%
VECCHI_GASTRIC_CANCER_EARLY_UP	416	-0.638837	-2.84884	0	0	0	5109	tags=56%, list=13%, signal=64%
SARRIO_EPITHELIAL_MESENCHYMAL_TRANSITION_UP	161	-0.711685	-2.86098	0	0	0	4468	tags=67%, list=12%, signal=76%
WINNEPENNINCKX_MELANOMA_METASTASIS_UP	153	-0.724131	-2.86519	0	0	0	4357	tags=65%, list=11%, signal=73%
BENPORATH_PROLIFERATION	139	-0.736095	-2.88878	0	0	0	3948	tags=65%, list=10%, signal=73%
ZHOU_CELL_CYCLE_GENES_IN_IR_RESPONSE_24HR	118	-0.759677	-2.9044	0	0	0	2093	tags=67%, list=5%, signal=71%
MUELLER_PLURINET	292	-0.679395	-2.91021	0	0	0	5548	tags=63%, list=14%, signal=73%
CROONQUIST_NRAS_SIGNALING_DN	68	-0.838159	-2.9328	0	0	0	2945	tags=76%, list=8%, signal=83%
ISHIDA_E2F_TARGETS	51	-0.875189	-2.94165	0	0	0	2834	tags=82%, list=7%, signal=89%
RHODES_UNDIFFERENTIATED_CANCER	65	-0.834024	-2.95534	0	0	0	3494	tags=80%, list=9%, signal=88%
ZHAN_MULTIPLE_MYELOMA_PR_UP	45	-0.910723	-2.96177	0	0	0	1428	tags=80%, list=4%, signal=83%
LEE_EARLY_T_LYMPHOCYTE_UP	102	-0.788219	-2.96835	0	0	0	2245	tags=67%, list=6%, signal=71%
GRAHAM_CML_DIVIDING_VS_NORMAL_QUIESCENT_UP	179	-0.732144	-2.97413	0	0	0	3248	tags=58%, list=8%, signal=63%
WONG_MITOCHONDRIA_GENE_MODULE	202	-0.716123	-2.97829	0	0	0	4998	tags=63%, list=13%, signal=72%
HOFFMANN_LARGE_TO_SMALL_PRE_BII_LYMPHOCYTE_UP	146	-0.76736	-3.00711	0	0	0	4165	tags=70%, list=11%, signal=78%
MORI_LARGE_PRE_BII_LYMPHOCYTE_UP	84	-0.82093	-3.01201	0	0	0	4165	tags=79%, list=11%, signal=88%
KANG_DOXORUBICIN_RESISTANCE_UP	51	-0.910748	-3.02547	0	0	0	2118	tags=88%, list=5%, signal=93%
GRAHAM_NORMAL_QUIESCENT_VS_NORMAL_DIVIDING_DN	87	-0.821248	-3.02597	0	0	0	2821	tags=71%, list=7%, signal=77%
WHITEFORD_PEDIATRIC_CANCER_MARKERS	111	-0.793692	-3.02928	0	0	0	3264	tags=76%, list=8%, signal=82%
MANALO_HYPOXIA_DN	275	-0.712273	-3.03082	0	0	0	6165	tags=70%, list=16%, signal=82%
MORI_IMMATURE_B_LYMPHOCYTE_DN	88	-0.81717	-3.032	0	0	0	4468	tags=81%, list=12%, signal=91%
ZHOU_CELL_CYCLE_GENES_IN_IR_RESPONSE_6HR	80	-0.845257	-3.08152	0	0	0	3515	tags=80%, list=9%, signal=88%
KONG_E2F3_TARGETS	93	-0.834602	-3.09171	0	0	0	4277	tags=78%, list=11%, signal=88%
SHEDDEN_LUNG_CANCER_POOR_SURVIVAL_A6	436	-0.704684	-3.10137	0	0	0	5136	tags=62%, list=13%, signal=71%
CROONQUIST_IL6_DEPRIVATION_DN	92	-0.834477	-3.11469	0	0	0	3250	tags=79%, list=8%, signal=86%
WONG_EMBRYONIC_STEM_CELL_CORE	324	-0.729162	-3.1534	0	0	0	4823	tags=67%, list=12%, signal=76%
KOBAYASHI_EGFR_SIGNALING_24HR_DN	245	-0.762022	-3.2098	0	0	0	3229	tags=67%, list=8%, signal=72%
BLANCO_MELO_BRONCHIAL_EPITHELIAL_CELLS_INFLUENZA_A_DEL_NS1_INFECTION_DN	171	-0.803026	-3.25067	0	0	0	3073	tags=69%, list=8%, signal=75%
DUTERTRE_ESTRADIOL_RESPONSE_24HR_UP	311	-0.813422	-3.51232	0	0	0	4511	tags=81%, list=12%, signal=91%
ROSTY_CERVICAL_CANCER_PROLIFERATION_CLUSTER	134	-0.9074	-3.53733	0	0	0	2237	tags=89%, list=6%, signal=94%
SOTIRIOU_BREAST_CANCER_GRADE_1_VS_3_UP	144	-0.899015	-3.57227	0	0	0	2509	tags=88%, list=6%, signal=93%

## Sheet: Reactome
NAME	SIZE	ES	NES	NOM p-val	FDR q-val	FWER p-val	RANK AT MAX	LEADING EDGE
REACTOME_ECM_PROTEOGLYCANS	76	0.764679	2.61819	0	0	0	3821	tags=62%, list=10%, signal=68%
REACTOME_EXTRACELLULAR_MATRIX_ORGANIZATION	296	0.65212	2.59953	0	0	0	5670	tags=54%, list=15%, signal=63%
REACTOME_COLLAGEN_BIOSYNTHESIS_AND_MODIFYING_ENZYMES	64	0.758057	2.48131	0	0	0	5627	tags=67%, list=15%, signal=79%
REACTOME_COLLAGEN_FORMATION	87	0.713633	2.47941	0	0	0	5820	tags=62%, list=15%, signal=73%
REACTOME_MOLECULES_ASSOCIATED_WITH_ELASTIC_FIBRES	38	0.821284	2.47233	0	0	0	4339	tags=76%, list=11%, signal=86%
REACTOME_ELASTIC_FIBRE_FORMATION	45	0.798178	2.43883	0	0	0	5498	tags=78%, list=14%, signal=91%
REACTOME_ASSEMBLY_OF_COLLAGEN_FIBRILS_AND_OTHER_MULTIMERIC_STRUCTURES	61	0.74952	2.43758	0	0	0	6348	tags=70%, list=16%, signal=84%
REACTOME_COLLAGEN_CHAIN_TRIMERIZATION	44	0.763367	2.40098	0	0	0	5627	tags=70%, list=15%, signal=82%
REACTOME_NON_INTEGRIN_MEMBRANE_ECM_INTERACTIONS	59	0.72519	2.36291	0	0	0	5627	tags=61%, list=15%, signal=71%
REACTOME_MET_ACTIVATES_PTK2_SIGNALING	30	0.804896	2.33853	0	0	0	5627	tags=80%, list=15%, signal=94%
REACTOME_O_GLYCOSYLATION_OF_TSR_DOMAIN_CONTAINING_PROTEINS	37	0.774986	2.33539	0	0	0	3285	tags=59%, list=9%, signal=65%
REACTOME_O_LINKED_GLYCOSYLATION	105	0.649816	2.3309	0	0	0	6794	tags=55%, list=18%, signal=67%
REACTOME_LAMININ_INTERACTIONS	30	0.812775	2.32286	0	0	0	3633	tags=63%, list=9%, signal=70%
REACTOME_DEGRADATION_OF_THE_EXTRACELLULAR_MATRIX	139	0.616958	2.27002	0	0	0	4149	tags=45%, list=11%, signal=50%
REACTOME_MET_PROMOTES_CELL_MOTILITY	41	0.741345	2.26348	0	0	0	5627	tags=66%, list=15%, signal=77%
REACTOME_COLLAGEN_DEGRADATION	63	0.681289	2.24614	0	0	0	3366	tags=48%, list=9%, signal=52%
REACTOME_DISEASES_ASSOCIATED_WITH_O_GLYCOSYLATION_OF_PROTEINS	64	0.671917	2.19388	0	0	0	6251	tags=58%, list=16%, signal=69%
REACTOME_INTEGRIN_CELL_SURFACE_INTERACTIONS	84	0.633136	2.1855	0	0	0	4945	tags=50%, list=13%, signal=57%
REACTOME_SIGNALING_BY_PDGF	58	0.673564	2.1825	0	0	0	5872	tags=57%, list=15%, signal=67%
REACTOME_GLYCOSAMINOGLYCAN_METABOLISM	122	0.589699	2.14677	0	0	0	7827	tags=62%, list=20%, signal=78%
REACTOME_CIRCADIAN_CLOCK	69	0.632178	2.12019	0	0	0	6245	tags=58%, list=16%, signal=69%
REACTOME_DISEASES_ASSOCIATED_WITH_GLYCOSAMINOGLYCAN_METABOLISM	41	0.682689	2.10713	0	4.35077e-05	0.001	7827	tags=78%, list=20%, signal=98%
REACTOME_SIGNALING_BY_HIPPO	20	0.798305	2.10592	0	4.16161e-05	0.001	2113	tags=60%, list=5%, signal=63%
REACTOME_SIGNALING_BY_BMP	27	0.746557	2.09547	0	0.000117063	0.003	3400	tags=52%, list=9%, signal=57%
REACTOME_BMAL1_CLOCK_NPAS2_ACTIVATES_CIRCADIAN_GENE_EXPRESSION	26	0.747305	2.09001	0	0.000112381	0.003	6245	tags=69%, list=16%, signal=83%
REACTOME_REGULATION_OF_INSULIN_LIKE_GROWTH_FACTOR_IGF_TRANSPORT_AND_UPTAKE_BY_INSULIN_LIKE_GROWTH_FACTOR_BINDING_PROTEINS_IGFBPS_	122	0.575359	2.08147	0	0.000142741	0.004	5497	tags=43%, list=14%, signal=50%
REACTOME_SYNDECAN_INTERACTIONS	27	0.740777	2.06675	0	0.000137455	0.004	3821	tags=67%, list=10%, signal=74%
REACTOME_FOXO_MEDIATED_TRANSCRIPTION_OF_CELL_CYCLE_GENES	17	0.820147	2.05205	0	0.000132545	0.004	4705	tags=71%, list=12%, signal=80%
REACTOME_DISEASES_OF_GLYCOSYLATION	139	0.554828	2.02538	0	0.000283331	0.009	6778	tags=52%, list=18%, signal=63%
REACTOME_MYOGENESIS	28	0.714471	2.01878	0	0.000273887	0.009	5995	tags=61%, list=16%, signal=72%
REACTOME_RUNX2_REGULATES_BONE_DEVELOPMENT	31	0.688435	2.00524	0	0.000295587	0.01	6027	tags=58%, list=16%, signal=69%
REACTOME_NITRIC_OXIDE_STIMULATES_GUANYLATE_CYCLASE	19	0.775332	2.00069	0	0.000343963	0.012	6675	tags=74%, list=17%, signal=89%
REACTOME_SIGNALING_BY_RECEPTOR_TYROSINE_KINASES	497	0.4773	1.98318	0	0.000497912	0.017	5506	tags=38%, list=14%, signal=44%
REACTOME_SIGNALING_BY_MET	79	0.574279	1.98305	0	0.000483268	0.017	6067	tags=51%, list=16%, signal=60%
REACTOME_CELL_CELL_COMMUNICATION	120	0.543232	1.97572	0	0.000495089	0.018	6597	tags=45%, list=17%, signal=54%
REACTOME_HS_GAG_BIOSYNTHESIS	31	0.684075	1.97003	0	0.000481337	0.018	7638	tags=68%, list=20%, signal=84%
REACTOME_CGMP_EFFECTS	15	0.80881	1.9625	0	0.000566978	0.022	2612	tags=60%, list=7%, signal=64%
REACTOME_ENDOGENOUS_STEROLS	23	0.711264	1.93966	0	0.00100892	0.04	3254	tags=52%, list=8%, signal=57%
REACTOME_O_LINKED_GLYCOSYLATION_OF_MUCINS	61	0.596696	1.93827	0	0.00102886	0.042	7116	tags=49%, list=18%, signal=60%
REACTOME_RUNX2_REGULATES_OSTEOBLAST_DIFFERENTIATION	24	0.700606	1.93146	0	0.00114213	0.047	6027	tags=63%, list=16%, signal=74%
REACTOME_NETRIN_1_SIGNALING	49	0.608728	1.92584	0	0.00134149	0.055	5447	tags=51%, list=14%, signal=59%
REACTOME_SYNTHESIS_OF_PIPS_AT_THE_PLASMA_MEMBRANE	53	0.597509	1.90872	0	0.00172521	0.072	8475	tags=60%, list=22%, signal=77%
REACTOME_CELL_JUNCTION_ORGANIZATION	84	0.556064	1.90545	0	0.00177293	0.076	6527	tags=44%, list=17%, signal=53%
REACTOME_FOXO_MEDIATED_TRANSCRIPTION	65	0.572147	1.90072	0	0.00181605	0.079	6666	tags=57%, list=17%, signal=69%
REACTOME_CROSSLINKING_OF_COLLAGEN_FIBRILS	18	0.74875	1.89765	0	0.00187806	0.083	5498	tags=67%, list=14%, signal=78%
REACTOME_REGULATION_OF_RUNX2_EXPRESSION_AND_ACTIVITY	72	-0.539813	-1.92054	0	0.000753061	0.092	5123	tags=53%, list=13%, signal=61%
REACTOME_AURKA_ACTIVATION_BY_TPX2	70	-0.544277	-1.92463	0	0.000743345	0.091	6884	tags=46%, list=18%, signal=56%
REACTOME_HSF1_ACTIVATION	31	-0.638856	-1.92519	0	0.000748655	0.091	6953	tags=65%, list=18%, signal=79%
REACTOME_RNA_POLYMERASE_I_TRANSCRIPTION_TERMINATION	30	-0.651696	-1.92623	0	0.00072956	0.088	6277	tags=53%, list=16%, signal=64%
REACTOME_NUCLEAR_ENVELOPE_NE_REASSEMBLY	74	-0.544827	-1.92729	0	0.000734847	0.088	5524	tags=46%, list=14%, signal=54%
REACTOME_FGFR2_ALTERNATIVE_SPLICING	27	-0.657386	-1.93139	0	0.000674612	0.08	7606	tags=85%, list=20%, signal=106%
REACTOME_CONVERSION_FROM_APC_C_CDC20_TO_APC_C_CDH1_IN_LATE_ANAPHASE	20	-0.707386	-1.93765	0.00235294	0.000623402	0.073	4360	tags=40%, list=11%, signal=45%
REACTOME_CHOLESTEROL_BIOSYNTHESIS	24	-0.704111	-1.93847	0	0.00062802	0.073	6589	tags=75%, list=17%, signal=90%
REACTOME_COPI_DEPENDENT_GOLGI_TO_ER_RETROGRADE_TRAFFIC	98	-0.51534	-1.93927	0	0.000624652	0.072	6557	tags=44%, list=17%, signal=53%
REACTOME_NUCLEOTIDE_EXCISION_REPAIR	110	-0.502055	-1.94011	0	0.000629349	0.072	5827	tags=48%, list=15%, signal=57%
REACTOME_POLYMERASE_SWITCHING_ON_THE_C_STRAND_OF_THE_TELOMERE	25	-0.679447	-1.94384	0	0.000625461	0.071	4357	tags=56%, list=11%, signal=63%
REACTOME_G0_AND_EARLY_G1	27	-0.662847	-1.94808	0	0.000595376	0.067	2099	tags=52%, list=5%, signal=55%
REACTOME_ABORTIVE_ELONGATION_OF_HIV_1_TRANSCRIPT_IN_THE_ABSENCE_OF_TAT	23	-0.705712	-1.97508	0	0.000352433	0.039	5519	tags=65%, list=14%, signal=76%
REACTOME_TNFR2_NON_CANONICAL_NF_KB_PATHWAY	99	-0.527371	-1.98176	0	0.000304252	0.033	6047	tags=52%, list=16%, signal=61%
REACTOME_METABOLISM_OF_NUCLEOTIDES	94	-0.539859	-1.98977	0	0.000306629	0.033	5101	tags=47%, list=13%, signal=54%
REACTOME_TRANSPORT_OF_MATURE_TRANSCRIPT_TO_CYTOPLASM	80	-0.547623	-1.99129	0	0.000299788	0.032	6856	tags=52%, list=18%, signal=64%
REACTOME_HIV_TRANSCRIPTION_ELONGATION	39	-0.630742	-1.99274	0	0.000283793	0.031	5519	tags=54%, list=14%, signal=63%
REACTOME_RNA_POLYMERASE_I_PROMOTER_ESCAPE	31	-0.660896	-1.99288	0	0.000286063	0.031	5759	tags=52%, list=15%, signal=61%
REACTOME_CYCLIN_A_B1_B2_ASSOCIATED_EVENTS_DURING_G2_M_TRANSITION	25	-0.698538	-1.99786	0	0.00027956	0.03	2518	tags=48%, list=7%, signal=51%
REACTOME_ANTIGEN_PROCESSING_CROSS_PRESENTATION	98	-0.530847	-1.99925	0	0.000281833	0.03	8527	tags=60%, list=22%, signal=77%
REACTOME_TRNA_PROCESSING_IN_THE_NUCLEUS	56	-0.590166	-2.00024	0	0.000284143	0.03	7591	tags=63%, list=20%, signal=78%
REACTOME_MISMATCH_REPAIR	15	-0.794563	-2.00331	0	0.000277656	0.029	4357	tags=67%, list=11%, signal=75%
REACTOME_MEIOTIC_RECOMBINATION	24	-0.694065	-2.02199	0	0.000205521	0.021	4589	tags=50%, list=12%, signal=57%
REACTOME_MICRORNA_MIRNA_BIOGENESIS	25	-0.700414	-2.02313	0	0.000207249	0.021	4718	tags=60%, list=12%, signal=68%
REACTOME_RUNX1_REGULATES_TRANSCRIPTION_OF_GENES_INVOLVED_IN_DIFFERENTIATION_OF_HSCS	69	-0.573936	-2.03051	0	0.000209005	0.021	5934	tags=57%, list=15%, signal=67%
REACTOME_FORMATION_OF_THE_EARLY_ELONGATION_COMPLEX	33	-0.662602	-2.03148	0	0.000210791	0.021	5519	tags=58%, list=14%, signal=67%
REACTOME_RNA_POLYMERASE_I_TRANSCRIPTION_INITIATION	47	-0.609769	-2.03664	0	0.000203479	0.02	6277	tags=53%, list=16%, signal=63%
REACTOME_DOWNSTREAM_SIGNALING_EVENTS_OF_B_CELL_RECEPTOR_BCR_	80	-0.552155	-2.03887	0	0.00018546	0.018	5123	tags=51%, list=13%, signal=59%
REACTOME_PROCESSING_OF_CAPPED_INTRONLESS_PRE_MRNA	28	-0.703665	-2.04252	0	0.00017719	0.017	5487	tags=71%, list=14%, signal=83%
REACTOME_REGULATION_OF_PTEN_STABILITY_AND_ACTIVITY	68	-0.577289	-2.0461	0	0.000168972	0.017	5123	tags=59%, list=13%, signal=68%
REACTOME_DUAL_INCISION_IN_TC_NER	65	-0.592888	-2.05809	0	0.000160331	0.016	5378	tags=52%, list=14%, signal=61%
REACTOME_GAP_FILLING_DNA_REPAIR_SYNTHESIS_AND_LIGATION_IN_GG_NER	25	-0.715049	-2.06154	0	0.000161776	0.016	5080	tags=72%, list=13%, signal=83%
REACTOME_RNA_POLYMERASE_I_TRANSCRIPTION	50	-0.614874	-2.06168	0	0.000163246	0.016	6277	tags=54%, list=16%, signal=64%
REACTOME_G1_S_SPECIFIC_TRANSCRIPTION	29	-0.704131	-2.06862	0	0.000154497	0.015	5100	tags=69%, list=13%, signal=79%
REACTOME_ASYMMETRIC_LOCALIZATION_OF_PCP_PROTEINS	63	-0.587307	-2.07024	0	0.000145837	0.014	5123	tags=57%, list=13%, signal=66%
REACTOME_PHOSPHORYLATION_OF_THE_APC_C	20	-0.756138	-2.08419	0	0.0001472	0.014	2867	tags=45%, list=7%, signal=49%
REACTOME_POST_CHAPERONIN_TUBULIN_FOLDING_PATHWAY	23	-0.739914	-2.08881	0	0.000138406	0.013	4076	tags=65%, list=11%, signal=73%
REACTOME_APC_C_CDC20_MEDIATED_DEGRADATION_OF_CYCLIN_B	24	-0.738318	-2.09099	0	0.000119385	0.011	5080	tags=54%, list=13%, signal=62%
REACTOME_REGULATION_OF_TP53_ACTIVITY_THROUGH_PHOSPHORYLATION	90	-0.557965	-2.09201	0	0.000120533	0.011	3570	tags=44%, list=9%, signal=49%
REACTOME_ABC_TRANSPORTER_DISORDERS	76	-0.584651	-2.09456	0	0.000121703	0.011	5123	tags=50%, list=13%, signal=58%
REACTOME_CELLULAR_RESPONSE_TO_HYPOXIA	72	-0.580597	-2.09661	0	0.00011161	0.01	6051	tags=63%, list=16%, signal=74%
REACTOME_POLO_LIKE_KINASE_MEDIATED_EVENTS	16	-0.80954	-2.10965	0	7.8508e-05	0.007	2099	tags=69%, list=5%, signal=73%
REACTOME_TRNA_PROCESSING	104	-0.565524	-2.12544	0	4.4818e-05	0.004	6856	tags=59%, list=18%, signal=71%
REACTOME_INHIBITION_OF_THE_PROTEOLYTIC_ACTIVITY_OF_APC_C_REQUIRED_FOR_THE_ONSET_OF_ANAPHASE_BY_MITOTIC_SPINDLE_CHECKPOINT_COMPONENTS	21	-0.767238	-2.13085	0	3.47722e-05	0.003	2867	tags=48%, list=7%, signal=51%
REACTOME_GLUCONEOGENESIS	34	-0.690945	-2.13144	0	3.5127e-05	0.003	3173	tags=47%, list=8%, signal=51%
REACTOME_HDR_THROUGH_SINGLE_STRAND_ANNEALING_SSA_	36	-0.685657	-2.15121	0	3.54891e-05	0.003	3515	tags=50%, list=9%, signal=55%
REACTOME_TRANSCRIPTION_COUPLED_NUCLEOTIDE_EXCISION_REPAIR_TC_NER_	78	-0.589637	-2.15752	0	3.58588e-05	0.003	5378	tags=51%, list=14%, signal=59%
REACTOME_RECOGNITION_OF_DNA_DAMAGE_BY_PCNA_CONTAINING_REPLICATION_COMPLEX	30	-0.722447	-2.17173	0	1.23402e-05	0.001	5080	tags=63%, list=13%, signal=73%
REACTOME_UCH_PROTEINASES	84	-0.593799	-2.17978	0	0	0	6311	tags=58%, list=16%, signal=70%
REACTOME_RESOLUTION_OF_D_LOOP_STRUCTURES_THROUGH_SYNTHESIS_DEPENDENT_STRAND_ANNEALING_SDSA_	25	-0.760868	-2.18178	0	0	0	2105	tags=52%, list=5%, signal=55%
REACTOME_REGULATION_OF_RAS_BY_GAPS	67	-0.624015	-2.1818	0	0	0	5123	tags=58%, list=13%, signal=67%
REACTOME_FORMATION_OF_TUBULIN_FOLDING_INTERMEDIATES_BY_CCT_TRIC	26	-0.755661	-2.19106	0	0	0	4076	tags=69%, list=11%, signal=77%
REACTOME_APC_CDC20_MEDIATED_DEGRADATION_OF_NEK2A	26	-0.755116	-2.19272	0	0	0	5080	tags=58%, list=13%, signal=66%
REACTOME_PROTEIN_LOCALIZATION	156	-0.550669	-2.19613	0	0	0	6345	tags=49%, list=16%, signal=58%
REACTOME_PROCESSIVE_SYNTHESIS_ON_THE_LAGGING_STRAND	15	-0.870919	-2.20724	0	0	0	4357	tags=80%, list=11%, signal=90%
REACTOME_DEGRADATION_OF_GLI1_BY_THE_PROTEASOME	58	-0.648432	-2.22021	0	0	0	5934	tags=64%, list=15%, signal=75%
REACTOME_COOPERATION_OF_PREFOLDIN_AND_TRIC_CCT_IN_ACTIN_AND_TUBULIN_FOLDING	33	-0.744135	-2.23588	0	0	0	4823	tags=70%, list=12%, signal=80%
REACTOME_KINESINS	59	-0.649476	-2.23857	0	0	0	4076	tags=47%, list=11%, signal=53%
REACTOME_TELOMERE_C_STRAND_LAGGING_STRAND_SYNTHESIS	33	-0.711688	-2.24335	0	0	0	4357	tags=58%, list=11%, signal=65%
REACTOME_RHO_GTPASES_ACTIVATE_FORMINS	133	-0.576956	-2.24498	0	0	0	4826	tags=47%, list=12%, signal=54%
REACTOME_RRNA_MODIFICATION_IN_THE_NUCLEUS_AND_CYTOSOL	55	-0.653774	-2.24678	0	0	0	8475	tags=69%, list=22%, signal=88%
REACTOME_DEGRADATION_OF_AXIN	54	-0.657345	-2.24898	0	0	0	5947	tags=69%, list=15%, signal=81%
REACTOME_DECTIN_1_MEDIATED_NONCANONICAL_NF_KB_SIGNALING	61	-0.652171	-2.25123	0	0	0	5934	tags=62%, list=15%, signal=73%
REACTOME_DEPOSITION_OF_NEW_CENPA_CONTAINING_NUCLEOSOMES_AT_THE_CENTROMERE	25	-0.783469	-2.25618	0	0	0	3959	tags=76%, list=10%, signal=85%
REACTOME_CROSS_PRESENTATION_OF_SOLUBLE_EXOGENOUS_ANTIGENS_ENDOSOMES_	49	-0.671564	-2.2586	0	0	0	5934	tags=67%, list=15%, signal=79%
REACTOME_RNA_POLYMERASE_II_TRANSCRIPTION_TERMINATION	66	-0.641534	-2.25981	0	0	0	6555	tags=64%, list=17%, signal=77%
REACTOME_SIGNALING_BY_ROBO_RECEPTORS	211	-0.546294	-2.26681	0	0	0	5986	tags=60%, list=15%, signal=71%
REACTOME_FANCONI_ANEMIA_PATHWAY	34	-0.733039	-2.27993	0	0	0	5985	tags=56%, list=15%, signal=66%
REACTOME_REGULATION_OF_RUNX3_EXPRESSION_AND_ACTIVITY	54	-0.668964	-2.28146	0	0	0	5979	tags=72%, list=15%, signal=85%
REACTOME_PCNA_DEPENDENT_LONG_PATCH_BASE_EXCISION_REPAIR	21	-0.834594	-2.28697	0	0	0	2821	tags=76%, list=7%, signal=82%
REACTOME_MRNA_SPLICING_MINOR_PATHWAY	50	-0.693971	-2.28934	0	0	0	6613	tags=72%, list=17%, signal=87%
REACTOME_LAGGING_STRAND_SYNTHESIS	20	-0.830891	-2.29675	0	0	0	4357	tags=80%, list=11%, signal=90%
REACTOME_REGULATION_OF_MRNA_STABILITY_BY_PROTEINS_THAT_BIND_AU_RICH_ELEMENTS	86	-0.633185	-2.29971	0	0	0	5123	tags=60%, list=13%, signal=70%
REACTOME_G1_S_DNA_DAMAGE_CHECKPOINTS	66	-0.660972	-2.30008	0	0	0	5123	tags=64%, list=13%, signal=73%
REACTOME_RESOLUTION_OF_D_LOOP_STRUCTURES	33	-0.753314	-2.30131	0	0	0	4589	tags=55%, list=12%, signal=62%
REACTOME_HIV_INFECTION	223	-0.54552	-2.30692	0	0	0	6180	tags=49%, list=16%, signal=58%
REACTOME_DNA_REPAIR	273	-0.545667	-2.31145	0	0	0	5378	tags=46%, list=14%, signal=53%
REACTOME_RESOLUTION_OF_AP_SITES_VIA_THE_MULTIPLE_NUCLEOTIDE_PATCH_REPLACEMENT_PATHWAY	24	-0.819482	-2.32715	0	0	0	2821	tags=71%, list=7%, signal=76%
REACTOME_DEFECTIVE_CFTR_CAUSES_CYSTIC_FIBROSIS	60	-0.665332	-2.33044	0	0	0	5934	tags=63%, list=15%, signal=75%
REACTOME_MITOTIC_G2_G2_M_PHASES	196	-0.569473	-2.34442	0	0	0	5221	tags=49%, list=14%, signal=56%
REACTOME_BASE_EXCISION_REPAIR	44	-0.732112	-2.34488	0	0	0	2821	tags=52%, list=7%, signal=56%
REACTOME_METABOLISM_OF_AMINO_ACIDS_AND_DERIVATIVES	352	-0.537829	-2.34927	0	0	0	6437	tags=53%, list=17%, signal=63%
REACTOME_MITOTIC_PROMETAPHASE	194	-0.574445	-2.35776	0	0	0	4826	tags=44%, list=12%, signal=50%
REACTOME_CYCLIN_A_CDK2_ASSOCIATED_EVENTS_AT_S_PHASE_ENTRY	84	-0.643122	-2.35995	0	0	0	5934	tags=64%, list=15%, signal=76%
REACTOME_STABILIZATION_OF_P53	55	-0.695159	-2.36461	0	0	0	5934	tags=69%, list=15%, signal=82%
REACTOME_DEGRADATION_OF_DVL	56	-0.696128	-2.37254	0	0	0	5934	tags=68%, list=15%, signal=80%
REACTOME_MITOTIC_SPINDLE_CHECKPOINT	106	-0.625505	-2.37321	0	0	0	4079	tags=45%, list=11%, signal=50%
REACTOME_EXTENSION_OF_TELOMERES	50	-0.714111	-2.39205	0	0	0	4357	tags=58%, list=11%, signal=65%
REACTOME_RESOLUTION_OF_SISTER_CHROMATID_COHESION	119	-0.623793	-2.40136	0	0	0	4079	tags=50%, list=11%, signal=55%
REACTOME_HEDGEHOG_LIGAND_BIOGENESIS	64	-0.684986	-2.40231	0	0	0	8510	tags=75%, list=22%, signal=96%
REACTOME_HOST_INTERACTIONS_OF_HIV_FACTORS	126	-0.613888	-2.40934	0	0	0	6180	tags=53%, list=16%, signal=63%
REACTOME_DNA_DOUBLE_STRAND_BREAK_REPAIR	128	-0.624712	-2.4315	0	0	0	5165	tags=52%, list=13%, signal=60%
REACTOME_ACTIVATION_OF_THE_PRE_REPLICATIVE_COMPLEX	33	-0.804445	-2.43924	0	0	0	4459	tags=76%, list=12%, signal=86%
REACTOME_RESOLUTION_OF_ABASIC_SITES_AP_SITES_	37	-0.78229	-2.44056	0	0	0	2821	tags=59%, list=7%, signal=64%
REACTOME_HDR_THROUGH_HOMOLOGOUS_RECOMBINATION_HRR_	66	-0.695385	-2.44838	0	0	0	4589	tags=58%, list=12%, signal=65%
REACTOME_TELOMERE_MAINTENANCE	64	-0.71223	-2.45452	0	0	0	4718	tags=61%, list=12%, signal=69%
REACTOME_PROCESSING_OF_DNA_DOUBLE_STRAND_BREAK_ENDS	60	-0.710652	-2.45512	0	0	0	5583	tags=63%, list=14%, signal=74%
REACTOME_M_PHASE	343	-0.567542	-2.45862	0	0	0	6138	tags=49%, list=16%, signal=58%
REACTOME_SCF_SKP2_MEDIATED_DEGRADATION_OF_P27_P21	59	-0.725376	-2.46792	0	0	0	5123	tags=73%, list=13%, signal=84%
REACTOME_G2_M_DNA_DAMAGE_CHECKPOINT	57	-0.712144	-2.47529	0	0	0	5583	tags=61%, list=14%, signal=72%
REACTOME_PROCESSING_OF_CAPPED_INTRON_CONTAINING_PRE_MRNA	234	-0.587307	-2.47881	0	0	0	6628	tags=53%, list=17%, signal=63%
REACTOME_HOMOLOGY_DIRECTED_REPAIR	100	-0.663713	-2.48903	0	0	0	4589	tags=56%, list=12%, signal=63%
REACTOME_HOMOLOGOUS_DNA_PAIRING_AND_STRAND_EXCHANGE	41	-0.772148	-2.50463	0	0	0	4589	tags=61%, list=12%, signal=69%
REACTOME_METABOLISM_OF_POLYAMINES	57	-0.742198	-2.51123	0	0	0	5934	tags=70%, list=15%, signal=83%
REACTOME_ACTIVATION_OF_ATR_IN_RESPONSE_TO_REPLICATION_STRESS	37	-0.801805	-2.53532	0	0	0	4459	tags=70%, list=12%, signal=79%
REACTOME_MITOTIC_G1_PHASE_AND_G1_S_TRANSITION	148	-0.650622	-2.53789	0	0	0	5381	tags=64%, list=14%, signal=74%
REACTOME_ACTIVATION_OF_THE_MRNA_UPON_BINDING_OF_THE_CAP_BINDING_COMPLEX_AND_EIFS_AND_SUBSEQUENT_BINDING_TO_43S	58	-0.75075	-2.54934	0	0	0	6282	tags=76%, list=16%, signal=90%
REACTOME_AUF1_HNRNP_D0_BINDS_AND_DESTABILIZES_MRNA	54	-0.763891	-2.56378	0	0	0	5934	tags=72%, list=15%, signal=85%
REACTOME_MRNA_SPLICING	184	-0.62635	-2.56444	0	0	0	6613	tags=57%, list=17%, signal=68%
REACTOME_THE_ROLE_OF_GTSE1_IN_G2_M_PROGRESSION_AFTER_G2_CHECKPOINT	77	-0.716696	-2.58157	0	0	0	5123	tags=69%, list=13%, signal=79%
REACTOME_NEGATIVE_REGULATION_OF_NOTCH4_SIGNALING	53	-0.762015	-2.5845	0	0	0	5934	tags=75%, list=15%, signal=89%
REACTOME_DNA_STRAND_ELONGATION	32	-0.85505	-2.58627	0	0	0	4459	tags=88%, list=12%, signal=99%
REACTOME_CELL_CYCLE_MITOTIC	487	-0.583217	-2.59133	0	0	0	5221	tags=49%, list=14%, signal=56%
REACTOME_MITOTIC_METAPHASE_AND_ANAPHASE	227	-0.630344	-2.62035	0	0	0	6086	tags=57%, list=16%, signal=67%
REACTOME_SEPARATION_OF_SISTER_CHROMATIDS	183	-0.647403	-2.6342	0	0	0	4079	tags=51%, list=11%, signal=57%
REACTOME_ORC1_REMOVAL_FROM_CHROMATIN	70	-0.75926	-2.6571	0	0	0	5934	tags=74%, list=15%, signal=88%
REACTOME_MITOCHONDRIAL_PROTEIN_IMPORT	59	-0.76767	-2.66906	0	0	0	4650	tags=69%, list=12%, signal=79%
REACTOME_S_PHASE	160	-0.675302	-2.68789	0	0	0	5381	tags=62%, list=14%, signal=72%
REACTOME_THE_CITRIC_ACID_TCA_CYCLE_AND_RESPIRATORY_ELECTRON_TRANSPORT	158	-0.669775	-2.6892	0	0	0	4702	tags=59%, list=12%, signal=67%
REACTOME_NONSENSE_MEDIATED_DECAY_NMD_	114	-0.709961	-2.712	0	0	0	5986	tags=74%, list=15%, signal=87%
REACTOME_APC_C_CDH1_MEDIATED_DEGRADATION_OF_CDC20_AND_OTHER_APC_C_CDH1_TARGETED_PROTEINS_IN_LATE_MITOSIS_EARLY_G1	73	-0.767751	-2.72557	0	0	0	6086	tags=68%, list=16%, signal=81%
REACTOME_COMPLEX_I_BIOGENESIS	55	-0.808607	-2.73139	0	0	0	4575	tags=75%, list=12%, signal=84%
REACTOME_SELENOAMINO_ACID_METABOLISM	107	-0.720005	-2.73362	0	0	0	6377	tags=75%, list=17%, signal=89%
REACTOME_CHROMOSOME_MAINTENANCE	88	-0.73474	-2.73396	0	0	0	4798	tags=66%, list=12%, signal=75%
REACTOME_INFLUENZA_INFECTION	153	-0.69077	-2.75691	0	0	0	5986	tags=67%, list=15%, signal=79%
REACTOME_SWITCHING_OF_ORIGINS_TO_A_POST_REPLICATIVE_STATE	90	-0.746494	-2.75748	0	0	0	6086	tags=69%, list=16%, signal=82%
REACTOME_ASSEMBLY_OF_THE_PRE_REPLICATIVE_COMPLEX	67	-0.778719	-2.7876	0	0	0	5934	tags=78%, list=15%, signal=92%
REACTOME_RESPONSE_OF_EIF2AK4_GCN2_TO_AMINO_ACID_DEFICIENCY	99	-0.733309	-2.79079	0	0	0	5986	tags=80%, list=15%, signal=94%
REACTOME_REGULATION_OF_EXPRESSION_OF_SLITS_AND_ROBOS	167	-0.696703	-2.79094	0	0	0	5986	tags=71%, list=15%, signal=83%
REACTOME_APC_C_MEDIATED_DEGRADATION_OF_CELL_CYCLE_PROTEINS	87	-0.764898	-2.82088	0	0	0	5123	tags=64%, list=13%, signal=74%
REACTOME_CELL_CYCLE_CHECKPOINTS	247	-0.668324	-2.83767	0	0	0	5165	tags=57%, list=13%, signal=66%
REACTOME_RRNA_PROCESSING	193	-0.691732	-2.84375	0	0	0	6699	tags=68%, list=17%, signal=82%
REACTOME_DNA_REPLICATION_PRE_INITIATION	84	-0.785619	-2.86975	0	0	0	5381	tags=75%, list=14%, signal=87%
REACTOME_EUKARYOTIC_TRANSLATION_ELONGATION	91	-0.78191	-2.90742	0	0	0	5986	tags=82%, list=15%, signal=97%
REACTOME_EUKARYOTIC_TRANSLATION_INITIATION	118	-0.757299	-2.91245	0	0	0	5986	tags=75%, list=15%, signal=89%
REACTOME_G2_M_CHECKPOINTS	129	-0.756536	-2.95416	0	0	0	5165	tags=68%, list=13%, signal=78%
REACTOME_RESPIRATORY_ELECTRON_TRANSPORT_ATP_SYNTHESIS_BY_CHEMIOSMOTIC_COUPLING_AND_HEAT_PRODUCTION_BY_UNCOUPLING_PROTEINS_	108	-0.779092	-2.95736	0	0	0	4702	tags=71%, list=12%, signal=81%
REACTOME_RESPIRATORY_ELECTRON_TRANSPORT	100	-0.795143	-2.97623	0	0	0	4702	tags=74%, list=12%, signal=84%
REACTOME_SRP_DEPENDENT_COTRANSLATIONAL_PROTEIN_TARGETING_TO_MEMBRANE	110	-0.784532	-3.00367	0	0	0	6042	tags=82%, list=16%, signal=97%
REACTOME_MITOCHONDRIAL_TRANSLATION	94	-0.810534	-3.03419	0	0	0	5677	tags=82%, list=15%, signal=96%
REACTOME_DNA_REPLICATION	127	-0.776732	-3.05052	0	0	0	4532	tags=69%, list=12%, signal=77%
REACTOME_TRANSLATION	271	-0.761223	-3.24081	0	0	0	6042	tags=74%, list=16%, signal=87%
