# Supplementary material for: Comprehensive characterization of pre- and post-treatment samples of breast cancer reveal potential mechanisms of chemotherapy resistance
Source: NPJ Breast Cancer. 2022 May 6;8:60. doi: 10.1038/s41523-022-00428-8 (PMC9076915; doi:10.1038/s41523-022-00428-8)
Supplement: Supplementary file 5 — Supplemental data set 4 [file 41523_2022_428_MOESM5_ESM.xlsx]

## Sheet: all_variants_final_germline2.tx
				coverage exome seq			variant frequency exome seq			Adjusted variant frequency		coverage RNA seq		variant freq RNA seq
sample	chromosome	position	nucleotide change	reference	pre-treatment	post-treatment	reference	pre-treatment	post-treatment	pre-treatment	post-treatment	pre-treatment	post-treatment	pre-treatment	post-treatment	Gene	Ensembl gene id	Protein position	Amino acids	Consequence	CANONICAL	SNP id	Cancer Gene Census	SIFT	PolyPhen	GMAF	EUR_MAF	CLIN_SIG	Condel	shared	pre_only	post_only
s188	1	16918486	C/T	NA	904	1238	NA	13	16	14.4444	17.3913	NA	NA	NA	NA	NBPF1	ENSG00000219481	11	E/K	missense_variant	YES	-		tolerated(0.2)	possibly_damaging(0.502)	-	-	-	neutral(0.217)	1	0	0
s188	1	27238398	G/A	NA	35	36	NA	49	22	54.4444	23.913	NA	NA	NA	NA	NR0B2	ENSG00000131910	238	R/C	missense_variant	YES	rs777140276		deleterious(0)	probably_damaging(0.982)	-	-	-	deleterious(0.871)	1	0	0
s188	1	62675674	C/A	NA	8	10	NA	12	0	13.3333	0	NA	NA	NA	NA	L1TD1	ENSG00000240563	410	P/T	missense_variant	YES	rs141196718,COSM3773516		tolerated(0.59)	unknown(0)	-	-	-	-	0	1	0
s188	1	71318542	C/T	NA	30	20	NA	0	30	0	32.6087	NA	NA	NA	NA	PTGER3	ENSG00000050628	369	E/K	missense_variant,splice_region_variant	-	COSM426663		tolerated(0.87)	benign(0.002)	-	-	-	neutral(0.001)	0	0	1
s188	1	103343712	C/A	NA	24	20	NA	8	40	8.88889	43.4783	NA	NA	NA	NA	COL11A1	ENSG00000060718	1762	G/C	missense_variant	YES	rs766529064		-	unknown(0)	-	-	-	-	1	0	0
s188	1	204116624	G/T	NA	34	52	NA	38	46	42.2222	50	NA	NA	NA	NA	ETNK2	ENSG00000143845	27	A/E	missense_variant	-	-		tolerated_low_confidence(0.21)	benign(0)	-	-	-	neutral(0.044)	1	0	0
s188	1	234565007	A/G	NA	30	26	NA	33	46	36.6667	50	NA	NA	NA	NA	TARBP1	ENSG00000059588	979	S/P	missense_variant	YES	-		deleterious(0.03)	possibly_damaging(0.779)	-	-	-	deleterious(0.656)	1	0	0
s188	1	245849994	G/A	NA	12	8	NA	50	50	55.5556	54.3478	NA	NA	NA	NA	KIF26B	ENSG00000162849	1237	E/K	missense_variant	YES	rs373821184		deleterious(0.01)	unknown(0)	-	-	-	-	1	0	0
s188	2	21361072	G/A	NA	25	15	NA	40	40	44.4444	43.4783	NA	NA	NA	NA	TDRD15	ENSG00000218819	245	V/I	missense_variant	YES	-		tolerated(0.15)	benign(0.075)	-	-	-	neutral(0.246)	1	0	0
s188	2	99013327	C/T	NA	31	24	NA	45	42	50	45.6522	NA	NA	NA	NA	CNGA3	ENSG00000144191	565	T/M	missense_variant	YES	rs201747279,CM014558,COSM1326906		deleterious(0)	probably_damaging(0.999)	-	-	-	deleterious(0.935)	1	0	0
s188	2	113147151	C/T	NA	203	212	NA	25	31	27.7778	33.6957	NA	NA	NA	NA	RGPD8	ENSG00000169629	1124	G/E	missense_variant	YES	rs201952144		deleterious(0.01)	probably_damaging(0.999)	-	-	-	deleterious(0.896)	1	0	0
s188	2	175006726	C/T	NA	27	23	NA	19	52	21.1111	56.5217	NA	NA	NA	NA	OLA1	ENSG00000138430	126	A/T	missense_variant,splice_region_variant	YES	-		tolerated(0.07)	benign(0.303)	-	-	-	neutral(0.413)	1	0	0
s188	2	179411178	A/G	NA	40	27	NA	45	44	50	47.8261	NA	NA	NA	NA	TTN	ENSG00000155657	31627	I/T	missense_variant	YES	rs751714990		-	-	-	-	-	-	1	0	0
s188	2	234627942	C/T	NA	181	177	NA	40	19	44.4444	20.6522	NA	NA	NA	NA	UGT1A4	ENSG00000244474	159	A/V	missense_variant	YES	rs148565852		tolerated(0.46)	benign(0.02)	-	-	-	neutral(0.013)	1	0	0
s188	2	234750138	G/A	NA	91	71	NA	48	39	53.3333	42.3913	NA	NA	NA	NA	HJURP	ENSG00000123485	430	R/C	missense_variant	YES	rs373002470		tolerated(0.12)	possibly_damaging(0.684)	-	-	-	deleterious(0.504)	1	0	0
s188	3	41266113	C/T	NA	61	54	NA	0	15	0	16.3043	NA	NA	NA	NA	CTNNB1	ENSG00000168036	37	S/F	missense_variant	YES	COSM5666,COSM5679,COSM5662	YES	deleterious(0)	probably_damaging(0.962)	-	-	-	deleterious(0.850)	0	0	1
s188	3	178952085	A/G	NA	13	16	NA	46	38	51.1111	41.3043	NA	NA	NA	NA	PIK3CA	ENSG00000121879	1047	H/R	missense_variant	YES	rs121913279,COSM776,COSM775,COSM249874,COSM94987,COSM94986	YES	tolerated(0.11)	possibly_damaging(0.529)	-	-	pathogenic	neutral(0.450)	1	0	0
s188	4	6619151	C/T	NA	32	56	NA	97	96	107.778	104.348	NA	NA	NA	NA	MAN2B2	ENSG00000013288	916	R/W	missense_variant	YES	rs752366689		tolerated(0.1)	possibly_damaging(0.777)	-	-	-	deleterious(0.577)	1	0	0
s188	5	112164616	C/T	NA	33	31	NA	0	16	0	17.3913	NA	NA	NA	NA	APC	ENSG00000134982	564	R/*	stop_gained	YES	CM920035,rs137854574,COSM18848	YES	-	-	-	-	pathogenic	-	0	0	1
s188	6	56965574	G/C	NA	41	33	NA	0	18	0	19.5652	NA	NA	NA	NA	ZNF451	ENSG00000112200	120	Q/H	missense_variant	-	-		deleterious_low_confidence(0)	benign(0.176)	-	-	-	neutral(0.461)	0	0	1
s188	6	93964498	A/G	NA	33	13	NA	12	0	13.3333	0	NA	NA	NA	NA	EPHA7	ENSG00000135333	800	V/A	missense_variant	YES	-	YES	deleterious(0.04)	probably_damaging(0.997)	-	-	-	deleterious(0.815)	0	1	0
s188	7	105099632	G/A	NA	46	43	NA	46	42	51.1111	45.6522	NA	NA	NA	NA	PUS7	ENSG00000091127	611	P/L	missense_variant	YES	-		tolerated(0.64)	benign(0.013)	-	-	-	neutral(0.004)	1	0	0
s188	10	103753315	G/A	NA	19	12	NA	32	58	35.5556	63.0435	NA	NA	NA	NA	C10orf76	ENSG00000120029	419	R/*	stop_gained	YES	COSM914079		-	-	-	-	-	-	1	0	0
s188	11	985507	C/T	NA	54	83	NA	39	39	43.3333	42.3913	NA	NA	NA	NA	AP2A2	ENSG00000183020	296	S/L	missense_variant	YES	-		deleterious(0)	probably_damaging(0.958)	-	-	-	deleterious(0.846)	1	0	0
s188	16	78064611	G/A	NA	75	58	NA	49	38	54.4444	41.3043	NA	NA	NA	NA	CLEC3A	ENSG00000166509	165	R/H	missense_variant	YES	COSM704697		tolerated(0.13)	benign(0.035)	-	-	-	neutral(0.255)	1	0	0
s188	16	78064611	G/A	NA	75	58	NA	49	38	54.4444	41.3043	NA	NA	NA	NA	RP11-281J9.2	ENSG00000261540	-	-	intron_variant,non_coding_transcript_variant	YES	COSM704697		-	-	-	-	-	-	1	0	0
s188	17	78184611	G/T	NA	12	19	NA	58	0	64.4444	0	NA	NA	NA	NA	SGSH	ENSG00000181523	383	H/Q	missense_variant	YES	-		tolerated(0.81)	benign(0)	-	-	-	neutral(0.001)	0	1	0
s188	18	12686286	A/G	NA	76	46	NA	0	13	0	14.1304	NA	NA	NA	NA	CEP76	ENSG00000101624	366	L/P	missense_variant	YES	-		tolerated(0.18)	benign(0.009)	-	-	-	neutral(0.057)	0	0	1
s188	19	17370132	C/T	NA	41	50	NA	49	62	54.4444	67.3913	NA	NA	NA	NA	AC010646.3	ENSG00000269095	-	-	upstream_gene_variant	YES	COSM711285		-	-	-	-	-	-	1	0	0
s188	19	17370132	C/T	NA	41	50	NA	49	62	54.4444	67.3913	NA	NA	NA	NA	USHBP1	ENSG00000130307	338	E/K	missense_variant	YES	COSM711285		deleterious(0.01)	probably_damaging(0.982)	-	-	-	deleterious(0.832)	1	0	0
s188	19	57640057	A/T	NA	22	18	NA	27	33	30	35.8696	NA	NA	NA	NA	USP29	ENSG00000131864	5	K/M	missense_variant	YES	-		tolerated(1)	possibly_damaging(0.888)	-	-	-	neutral(0.347)	1	0	0
s188	21	14468831	C/T	NA	69	79	NA	12	14	13.3333	15.2174	NA	NA	NA	NA	ZNF355P	ENSG00000168122	-	-	non_coding_transcript_exon_variant,non_coding_transcript_variant	YES	rs199740270,COSM3785442		-	-	-	-	-	-	1	0	0
s188	22	16350245	C/A	NA	37	50	NA	41	32	45.5556	34.7826	NA	NA	NA	NA	NF1P6	ENSG00000224435	-	-	splice_acceptor_variant,non_coding_transcript_variant	YES	rs776018604		-	-	-	-	-	-	1	0	0
s188	X	1585079	C/T	NA	13	14	NA	62	36	68.8889	39.1304	NA	NA	NA	NA	P2RY8	ENSG00000182162	125	V/I	missense_variant	YES	COSM457167	YES	tolerated(0.7)	possibly_damaging(0.487)	-	-	-	neutral(0.164)	1	0	0
s188	X	123040966	G/A	NA	116	96	NA	40	52	44.4444	56.5217	NA	NA	NA	NA	XIAP	ENSG00000101966	477	A/T	missense_variant	YES	-		deleterious(0.01)	possibly_damaging(0.785)	-	-	-	deleterious(0.700)	1	0	0
s188	X	135405200	C/T	NA	27	21	NA	48	52	53.3333	56.5217	NA	NA	NA	NA	GPR112	ENSG00000156920	112	H/Y	missense_variant	YES	-		tolerated(1)	benign(0.001)	-	-	-	neutral(0.000)	1	0	0
s2046	1	22211821	A/T	85	122	123	0	26	56	43.3333	80	4	3	0	0	HSPG2	ENSG00000142798	401	F/Y	missense_variant	YES	-		-	benign(0.038)	-	-	-	-	1	0	0
s2046	1	35643637	C/A	75	75	60	0	11	0	18.3333	0	12	6	0	0	SFPQ	ENSG00000116560	82	V/L	missense_variant,splice_region_variant,NMD_transcript_variant	-	-	YES	tolerated_low_confidence(0.59)	unknown(0)	-	-	-	-	0	1	0
s2046	1	40529959	C/T	39	64	33	0	0	30	0	42.8571	65	146	0	29	CAP1	ENSG00000131236	119	R/W	missense_variant	YES	rs768940914		deleterious(0)	benign(0.393)	-	-	-	deleterious(0.697)	0	0	1
s2046	1	56977778	C/T	87	124	59	0	6	24	10	34.2857	9	25	11	40	PPAP2B	ENSG00000162407	227	R/Q	missense_variant	YES	COSM361090		deleterious(0)	probably_damaging(0.999)	-	-	-	deleterious(1.000)	1	0	0
s2046	1	93682209	C/A	41	36	38	0	0	11	0	15.7143	2	1	0	0	CCDC18	ENSG00000122483	632	S/Y	missense_variant	YES	-		deleterious(0)	probably_damaging(0.996)	-	-	-	deleterious(0.998)	0	0	1
s2046	1	116670259	C/A	49	61	48	0	0	12	0	17.1429	0	0	0	0	MAB21L3	ENSG00000173212	218	C/*	stop_gained	YES	-		-	-	-	-	-	-	0	0	1
s2046	1	154557499	C/A	78	205	185	0	25	8	41.6667	11.4286	62	155	6	15	ADAR	ENSG00000160710	1155	R/L	missense_variant	YES	-		deleterious(0)	probably_damaging(0.999)	-	-	-	deleterious(1.000)	1	0	0
s2046	1	154557504	C/G	80	202	183	0	26	7	43.3333	10	59	151	3	18	ADAR	ENSG00000160710	1153	L/F	missense_variant	YES	-		tolerated(0.14)	benign(0.356)	-	-	-	deleterious(0.608)	1	0	0
s2046	1	158517633	A/G	81	100	108	0	7	18	11.6667	25.7143	0	0	0	0	OR6Y1	ENSG00000197532	88	V/A	missense_variant	YES	rs779359210		tolerated(1)	benign(0.001)	-	-	-	neutral(0.001)	1	0	0
s2046	1	237961399	C/A	136	239	368	0	8	11	13.3333	15.7143	1	1	0	0	RYR2	ENSG00000198626	4673	D/E	missense_variant	YES	-		-	possibly_damaging(0.739)	-	-	-	-	1	0	0
s2046	2	91843025	T/C	27	26	40	0	0	15	0	21.4286	8	12	0	0	AC027612.6	ENSG00000143429	-	-	splice_acceptor_variant,non_coding_transcript_variant	YES	-		-	-	-	-	-	-	0	0	1
s2046	2	188343426	C/A	39	43	56	0	16	25	26.6667	35.7143	10	9	0	0	TFPI	ENSG00000003436	245	D/Y	missense_variant	-	rs780566832		deleterious_low_confidence(0.04)	probably_damaging(0.934)	-	-	-	deleterious(0.947)	1	0	0
s2046	2	201726458	C/T	80	76	93	0	14	19	23.3333	27.1429	18	7	11	14	CLK1	ENSG00000013441	85	R/H	missense_variant	YES	rs764628118		tolerated_low_confidence(0.27)	benign(0.002)	-	-	-	neutral(0.366)	1	0	0
s2046	3	447223	T/A	115	174	147	0	18	41	30	58.5714	0	0	0	0	CHL1	ENSG00000134121	1168	N/K	missense_variant	YES	-		tolerated(0.28)	benign(0.007)	-	-	-	neutral(0.363)	1	0	0
s2046	3	4357963	G/A	17	16	19	0	0	21	0	30	23	37	0	0	SETMAR	ENSG00000170364	363	R/H	missense_variant	YES	rs775582810		tolerated_low_confidence(0.74)	unknown(0)	-	-	-	-	0	0	1
s2046	3	8794788	C/T	112	201	203	0	0	19	0	27.1429	1	1	0	0	OXTR	ENSG00000180914	349	A/T	missense_variant	YES	rs200007890		tolerated(0.52)	benign(0.004)	-	-	-	neutral(0.242)	0	0	1
s2046	3	36759635	C/T	58	87	81	0	11	0	18.3333	0	0	0	0	0	DCLK3	ENSG00000163673	540	G/D	missense_variant	YES	-		deleterious(0)	probably_damaging(1)	-	-	-	deleterious(1.000)	0	1	0
s2046	3	39108242	C/T	108	135	128	0	21	38	35	54.2857	9	16	44	62	WDR48	ENSG00000114742	126	R/C	missense_variant,NMD_transcript_variant	-	rs752206294		deleterious(0.01)	unknown(0)	-	-	-	-	1	0	0
s2046	3	42264846	G/A	198	244	273	0	5	19	8.33333	27.1429	3	3	0	67	TRAK1	ENSG00000182606	827	V/I	missense_variant	YES	rs762696309		tolerated(0.32)	benign(0.003)	-	-	-	neutral(0.342)	1	0	0
s2046	3	49688111	C/-	175	193	210	0	16	38	26.6667	54.2857	0	0	0	0	BSN	ENSG00000164061	529	P/X	frameshift_variant	YES	rs781069445		-	-	-	-	-	-	1	0	0
s2046	3	52536707	T/C	80	108	133	0	6	17	10	24.2857	10	0	0	0	STAB1	ENSG00000010327	183	C/R	missense_variant	YES	-		deleterious(0)	probably_damaging(0.999)	-	-	-	deleterious(1.000)	1	0	0
s2046	3	54925464	C/T	51	111	71	0	0	11	0	15.7143	0	0	0	0	CACNA2D3	ENSG00000157445	745	Q/*	stop_gained	YES	rs751987684		-	-	-	-	-	-	0	0	1
s2046	3	113286547	T/G	70	104	73	0	12	26	20	37.1429	0	0	0	0	SIDT1	ENSG00000072858	169	F/V	missense_variant	YES	COSM284981		deleterious(0)	possibly_damaging(0.78)	-	-	-	deleterious(0.890)	1	0	0
s2046	3	121192240	T/A	116	189	163	0	21	45	35	64.2857	5	12	0	50	POLQ	ENSG00000051341	2167	N/I	missense_variant	YES	-	YES	tolerated(0.06)	possibly_damaging(0.472)	-	-	-	deleterious(0.706)	1	0	0
s2046	3	141235267	C/T	40	32	57	0	12	0	20	0	5	4	0	25	RASA2	ENSG00000155903	117	R/C	missense_variant	YES	rs767782524		tolerated(0.1)	possibly_damaging(0.877)	-	-	-	deleterious(0.889)	0	1	0
s2046	3	141644511	C/T	126	129	136	0	15	13	25	18.5714	46	117	20	26	ATP1B3	ENSG00000069849	270	R/*	stop_gained	YES	-		-	-	-	-	-	-	1	0	0
s2046	3	167023706	C/T	68	73	63	0	16	40	26.6667	57.1429	0	0	0	0	ZBBX	ENSG00000169064	484	V/M	missense_variant	YES	rs766422251		tolerated(0.09)	benign(0.282)	-	-	-	deleterious(0.596)	1	0	0
s2046	4	2927816	G/C	85	164	169	0	11	13	18.3333	18.5714	45	141	9	24	ADD1	ENSG00000087274	644	S/T	missense_variant	YES	-		tolerated(0.14)	possibly_damaging(0.622)	-	-	-	deleterious(0.741)	1	0	0
s2046	5	1878496	GGCGGC/-	102	177	159	0	22	41	36.6667	58.5714	5	2	60	50	IRX4	ENSG00000113430	381-383	GRP/A	inframe_deletion	YES	-		-	-	-	-	-	-	1	0	0
s2046	5	19571871	C/T	85	132	131	0	0	20	0	28.5714	0	0	0	0	CDH18	ENSG00000145526	357	R/H	missense_variant	YES	rs148450624,COSM274469,COSM309992,COSM309993,COSM274470		deleterious(0.05)	probably_damaging(0.999)	-	-	-	deleterious(0.974)	0	0	1
s2046	5	140683241	G/T	174	204	214	0	19	55	31.6667	78.5714	0	0	0	0	SLC25A2	ENSG00000120329	64	Y/*	stop_gained	YES	-		-	-	-	-	-	-	1	0	0
s2046	5	176315797	C/T	148	120	117	0	5	24	8.33333	34.2857	2	1	0	0	HK3	ENSG00000160883	328	R/Q	missense_variant	YES	rs139187398		tolerated(0.36)	benign(0.001)	-	-	-	neutral(0.321)	1	0	0
s2046	5	177468720	C/G	43	34	24	0	15	29	25	41.4286	0	0	0	0	FAM153C	ENSG00000204677	54	L/V	missense_variant	YES	rs4613734,rs142838560		tolerated_low_confidence(0.88)	benign(0)	-	-	-	neutral(0.060)	1	0	0
s2046	6	52141119	G/C	35	60	74	0	5	16	8.33333	22.8571	29	103	17	17	MCM3	ENSG00000112118	486	R/G	missense_variant	YES	rs151143995		deleterious(0.01)	benign(0.111)	-	-	-	deleterious(0.550)	1	0	0
s2046	6	160828071	A/T	59	100	113	0	14	19	23.3333	27.1429	0	0	0	0	SLC22A3	ENSG00000146477	-	-	splice_acceptor_variant	YES	-		-	-	-	-	-	-	1	0	0
s2046	7	6537439	C/T	111	164	131	0	20	27	33.3333	38.5714	0	0	0	0	GRID2IP	ENSG00000215045	1201	R/H	missense_variant	YES	rs753236186,COSM4149303,COSM4149304		deleterious_low_confidence(0)	probably_damaging(0.933)	-	-	-	deleterious(0.967)	1	0	0
s2046	7	18067381	C/T	121	165	126	0	1	21	1.66667	30	0	0	0	0	PRPS1L1	ENSG00000229937	9	G/S	missense_variant	YES	rs754329195		deleterious(0.02)	probably_damaging(0.995)	-	-	-	deleterious(0.988)	1	0	0
s2046	7	72849511	A/T	144	211	282	0	14	38	23.3333	54.2857	0	8	0	62	FZD9	ENSG00000188763	392	S/C	missense_variant	YES	-		deleterious(0.01)	probably_damaging(0.946)	-	-	-	deleterious(0.968)	1	0	0
s2046	7	119915387	C/T	142	209	182	0	7	24	11.6667	34.2857	0	0	0	0	KCND2	ENSG00000184408	234	T/M	missense_variant	YES	COSM1177578		deleterious(0)	probably_damaging(1)	-	-	-	deleterious(1.000)	1	0	0
s2046	7	154595616	G/A	109	182	211	0	9	20	15	28.5714	0	0	0	0	DPP6	ENSG00000130226	484	D/N	missense_variant	YES	-		tolerated(0.71)	benign(0.325)	-	-	-	neutral(0.307)	1	0	0
s2046	8	3432564	C/T	53	100	69	0	11	26	18.3333	37.1429	0	0	0	0	CSMD1	ENSG00000183117	416	R/H	missense_variant	YES	rs756787008		-	probably_damaging(0.961)	-	-	-	-	1	0	0
s2046	8	40683100	G/C	79	89	54	0	13	24	21.6667	34.2857	0	0	0	0	ZMAT4	ENSG00000165061	32	H/Q	missense_variant	YES	-		deleterious(0)	probably_damaging(0.959)	-	-	-	deleterious(0.980)	1	0	0
s2046	8	68930094	G/A	69	143	185	0	1	11	1.66667	15.7143	0	0	0	0	PREX2	ENSG00000046889	52	R/K	missense_variant	YES	COSM1700178,COSM1700179	YES	tolerated(0.08)	probably_damaging(0.987)	-	-	-	deleterious(0.954)	1	0	0
s2046	8	131370386	C/A	58	256	196	0	9	13	15	18.5714	6	8	17	0	ASAP1	ENSG00000153317	21	M/I	missense_variant	YES	-		deleterious(0)	benign(0.001)	-	-	-	deleterious(0.500)	1	0	0
s2046	8	145001476	C/T	164	324	442	0	2	14	3.33333	20	22	10	18	0	PLEC	ENSG00000178209	1399	G/S	missense_variant	YES	rs782158050		-	unknown(0)	-	-	-	-	1	0	0
s2046	8	145164474	G/A	33	160	233	0	0	11	0	15.7143	1	0	0	0	KIAA1875	ENSG00000179698	413	E/K	missense_variant	YES	-		deleterious(0.03)	benign(0.403)	-	-	-	deleterious(0.686)	0	0	1
s2046	9	99227691	A/T	115	149	165	0	8	13	13.3333	18.5714	6	18	0	33	HABP4	ENSG00000130956	195	R/S	missense_variant	YES	-		deleterious(0.04)	benign(0.424)	-	-	-	deleterious(0.692)	1	0	0
s2046	9	139915362	C/T	63	126	109	0	20	39	33.3333	55.7143	1	5	100	60	ABCA2	ENSG00000107331	350	G/D	missense_variant	YES	rs35422624		tolerated_low_confidence(0.1)	probably_damaging(1)	-	-	-	deleterious(0.950)	1	0	0
s2046	10	55996666	G/A	118	199	179	0	5	12	8.33333	17.1429	0	0	0	0	PCDH15	ENSG00000150275	301	T/M	missense_variant	YES	rs370933593,COSM283758,COSM283759,COSM283760		deleterious(0.03)	probably_damaging(0.957)	A:0.0002	A:0	-	deleterious(0.964)	1	0	0
s2046	10	70406738	G/A	99	117	143	0	6	22	10	31.4286	2	4	50	50	TET1	ENSG00000138336	1418	E/K	missense_variant	YES	-	YES	deleterious(0)	benign(0.111)	-	-	-	deleterious(0.555)	1	0	0
s2046	10	99330179	G/A	75	141	138	0	8	43	13.3333	61.4286	13	34	54	44	UBTD1	ENSG00000165886	195	G/R	missense_variant	YES	rs762784144		deleterious(0)	probably_damaging(1)	-	-	-	deleterious(1.000)	1	0	0
s2046	11	613530	C/T	69	152	118	0	11	21	18.3333	30	24	22	0	41	IRF7	ENSG00000185507	318	V/M	missense_variant	YES	-		deleterious(0.02)	possibly_damaging(0.875)	-	-	-	deleterious(0.927)	1	0	0
s2046	11	46742387	G/C	147	218	282	0	3	27	5	38.5714	0	0	0	0	F2	ENSG00000180210	105	E/Q	missense_variant	YES	-		tolerated(0.11)	benign(0.064)	-	-	-	deleterious(0.477)	1	0	0
s2046	11	63676414	G/A	96	175	157	0	18	47	30	67.1429	24	61	46	69	MARK2	ENSG00000072518	691	R/H	missense_variant	YES	COSM2162817,COSM2162816		deleterious(0)	probably_damaging(0.999)	-	-	-	deleterious(1.000)	1	0	0
s2046	12	32135163	G/A	102	131	103	0	21	24	35	34.2857	6	12	0	8	KIAA1551	ENSG00000174718	425	G/D	missense_variant	YES	-		deleterious(0)	probably_damaging(1)	-	-	-	deleterious(1.000)	1	0	0
s2046	12	43846146	C/A	52	112	67	0	0	15	0	21.4286	0	0	0	0	ADAMTS20	ENSG00000173157	670	K/N	missense_variant	YES	COSM3812018,COSM3812017,COSM3812019		deleterious(0)	probably_damaging(0.972)	-	-	-	deleterious(0.986)	0	0	1
s2046	12	57569263	G/C	118	205	165	0	27	54	45	77.1429	2	0	0	0	LRP1	ENSG00000123384	1190	G/R	missense_variant	YES	rs758338596		-	probably_damaging(0.999)	-	-	-	-	1	0	0
s2046	12	57863391	C/T	58	154	153	0	11	25	18.3333	35.7143	0	1	0	0	GLI1	ENSG00000111087	496	R/C	missense_variant	YES	rs139792497	YES	deleterious(0.01)	possibly_damaging(0.816)	T:0.0002	T:0	-	deleterious(0.903)	1	0	0
s2046	14	61503834	C/A	41	43	40	0	12	0	20	0	2	0	0	0	SLC38A6	ENSG00000139974	180	F/L	missense_variant	YES	-		tolerated(1)	benign(0.014)	-	-	-	neutral(0.007)	0	1	0
s2046	14	69257141	-/CC	84	150	86	0	29	51	48.3333	72.8571	227	515	36	34	ZFP36L1	ENSG00000185650	42	G/GX	frameshift_variant	YES	COSM433286		-	-	-	-	-	-	1	0	0
s2046	14	106236141	G/A	219	153	123	0	23	61	38.3333	87.1429	8014	2441	0	0	IGHG3	ENSG00000211897	222	R/W	missense_variant	YES	rs60746425		deleterious(0.01)	possibly_damaging(0.895)	A:0.0294	A:0.006	-	deleterious(0.943)	1	0	0
s2046	16	103575	G/C	52	180	155	0	14	20	23.3333	28.5714	2	7	0	0	POLR3K	ENSG00000161980	4	F/L	missense_variant	YES	rs149953038		deleterious(0)	probably_damaging(0.998)	-	-	-	deleterious(0.999)	1	0	0
s2046	16	5080410	G/A	48	56	54	0	0	11	0	15.7143	3	6	0	0	NAGPA	ENSG00000103174	256	A/V	missense_variant	YES	-		-	benign(0.006)	-	-	-	-	0	0	1
s2046	16	84256365	G/A	130	156	190	0	0	31	0	44.2857	0	0	0	0	KCNG4	ENSG00000168418	340	R/*	stop_gained	YES	rs371318548,COSM4063280		-	-	-	-	-	-	0	0	1
s2046	17	7576852	C/G	95	148	169	0	26	67	43.3333	95.7143	8	21	88	95	TP53	ENSG00000141510	-	-	splice_donor_variant	YES	rs11575997,CD002536,TP53_g.14066del,TP53_g.14066G>C,TP53_g.14066G>A,TP53_g.14066G>T,COSM44295,COSM119021,COSM6918,COSM323936,COSM165065,COSM119022,COSM4151771,COSM3717623,COSM4151770,COSM3717622	YES	-	-	-	-	-	-	1	0	0
s2046	17	20652755	C/A	24	20	42	0	0	14	0	20	0	0	0	0	RNFT1P3	ENSG00000187870	-	-	splice_acceptor_variant,non_coding_transcript_variant	YES	-		-	-	-	-	-	-	0	0	1
s2046	17	55189192	C/T	76	118	98	0	35	52	58.3333	74.2857	11	20	91	90	AKAP1	ENSG00000121057	628	R/C	missense_variant	YES	rs755408983		deleterious(0)	possibly_damaging(0.842)	-	-	-	deleterious(0.921)	1	0	0
s2046	17	57196797	C/A	71	91	84	0	11	0	18.3333	0	25	45	0	0	SKA2	ENSG00000182628	60	L/F	missense_variant	YES	-		deleterious(0)	probably_damaging(0.917)	-	-	-	deleterious(0.959)	0	1	0
s2046	17	70943824	G/T	32	38	44	0	0	14	0	20	12	15	0	0	SLC39A11	ENSG00000133195	75	T/K	missense_variant,NMD_transcript_variant	-	rs150875026		tolerated_low_confidence(0.25)	unknown(0)	A:0.0012	A:0	-	-	0	0	1
s2046	17	80545155	C/G	42	70	106	0	10	11	16.6667	15.7143	40	138	0	0	FOXK2	ENSG00000141568	97	T/R	missense_variant	-	rs576862943		deleterious_low_confidence(0.03)	benign(0.001)	T:0.0002	T:0	-	deleterious(0.485)	1	0	0
s2046	18	76753459	A/T	133	210	190	0	16	39	26.6667	55.7143	0	0	0	0	SALL3	ENSG00000256463	490	N/Y	missense_variant	YES	-		deleterious(0)	probably_damaging(0.982)	-	-	-	deleterious(0.991)	1	0	0
s2046	19	3480396	C/A	26	36	51	0	14	0	23.3333	0	0	0	0	0	C19orf77	ENSG00000095932	22	Q/H	missense_variant,splice_region_variant	YES	-		deleterious(0.02)	possibly_damaging(0.795)	-	-	-	deleterious(0.887)	0	1	0
s2046	19	15061161	A/G	69	113	110	0	8	45	13.3333	64.2857	5	32	60	62	SLC1A6	ENSG00000105143	514	I/T	missense_variant	YES	-		deleterious(0)	benign(0.15)	-	-	-	deleterious(0.575)	1	0	0
s2046	19	36053537	G/T	30	50	34	0	12	0	20	0	0	0	0	0	ATP4A	ENSG00000105675	74	L/I	missense_variant	YES	-		tolerated(0.06)	benign(0.116)	-	-	-	deleterious(0.528)	0	1	0
s2046	19	43268340	A/G	364	221	187	0	2	14	3.33333	20	0	0	0	0	PSG8	ENSG00000124467	53	L/P	missense_variant	YES	rs571272164		deleterious(0)	probably_damaging(1)	G:0.0002	G:0.001	-	deleterious(1.000)	1	0	0
s2046	19	55915493	C/G	73	57	62	0	0	35	0	50	145	494	0	0	UBE2S	ENSG00000108106	122	C/S	missense_variant	-	-		deleterious_low_confidence(0.04)	unknown(0)	-	-	-	-	0	0	1
s2046	19	56228130	G/A	49	62	53	0	11	0	18.3333	0	0	0	0	0	NLRP9	ENSG00000185792	765	A/V	missense_variant	YES	-		tolerated(0.09)	benign(0.06)	-	-	-	deleterious(0.485)	0	1	0
s2046	19	57765509	C/G	251	224	209	0	14	27	23.3333	38.5714	0	1	0	0	ZNF805	ENSG00000204524	441	T/S	missense_variant	YES	-		tolerated(0.4)	probably_damaging(0.999)	-	-	-	deleterious(0.799)	1	0	0
s2046	19	57840289	G/T	158	191	164	0	17	30	28.3333	42.8571	0	0	0	0	ZNF543	ENSG00000178229	487	A/S	missense_variant	YES	rs770289038		deleterious(0.02)	probably_damaging(0.99)	-	-	-	deleterious(0.985)	1	0	0
s2046	20	29630775	G/A	151	145	135	0	3	16	5	22.8571	7	8	0	0	FRG1B	ENSG00000149531	-	-	splice_donor_variant,NMD_transcript_variant	-	-		-	-	-	-	-	-	1	0	0
s2046	20	56964524	G/T	26	62	55	0	0	15	0	21.4286	2	21	0	0	VAPB	ENSG00000124164	3	K/N	missense_variant	YES	-		deleterious(0)	benign(0.059)	-	-	-	deleterious(0.529)	0	0	1
s2046	22	17072858	C/T	183	240	186	0	8	31	13.3333	44.2857	0	0	0	0	CCT8L2	ENSG00000198445	195	D/N	missense_variant	YES	rs769674071		tolerated(0.2)	benign(0.037)	-	-	-	neutral(0.419)	1	0	0
s2046	X	102004108	C/A	113	214	259	0	23	49	38.3333	70	2	5	0	0	BHLHB9	ENSG00000198908	62	S/Y	missense_variant	YES	-		deleterious(0)	benign(0.041)	-	-	-	deleterious(0.520)	1	0	0
s2046	X	151821726	G/T	89	115	155	0	26	41	43.3333	58.5714	0	0	0	0	GABRQ	ENSG00000147402	627	W/C	missense_variant	YES	-		deleterious(0)	benign(0.125)	-	-	-	deleterious(0.562)	1	0	0
s2046	X	153593012	T/C	173	292	473	0	17	31	28.3333	44.2857	40	124	70	94	FLNA	ENSG00000196924	635	Y/C	missense_variant	YES	COSM4108092,COSM4108091	YES	deleterious(0)	probably_damaging(0.999)	-	-	-	deleterious(1.000)	1	0	0
s2271	1	16558594	G/T	224	161	159	0	43	13	49.4253	19.1176	2	4	100	0	RSG1	ENSG00000132881	242	D/E	missense_variant	YES	-		deleterious(0.02)	possibly_damaging(0.83)	-	-	-	deleterious(0.905)	1	0	0
s2271	1	17256935	T/C	149	38	66	0	11	0	12.6437	0	1	1	0	0	CROCC	ENSG00000058453	232	L/P	missense_variant	YES	-		deleterious(0)	probably_damaging(1)	-	-	-	deleterious(1.000)	0	1	0
s2271	1	38357042	C/A	63	35	36	0	11	0	12.6437	0	2	6	0	0	INPP5B	ENSG00000204084	206	S/I	missense_variant	YES	rs766754756		tolerated(0.17)	benign(0.123)	-	-	-	deleterious(0.476)	0	1	0
s2271	1	47882460	G/A	61	28	28	0	14	0	16.092	0	0	0	0	0	FOXE3	ENSG00000186790	158	G/D	missense_variant	YES	-		deleterious(0)	probably_damaging(0.99)	-	-	-	deleterious(0.995)	0	1	0
s2271	1	52249653	C/G	128	67	88	0	87	45	100	66.1765	22	37	68	8	OSBPL9	ENSG00000117859	537	S/*	stop_gained	YES	-		-	-	-	-	-	-	1	0	0
s2271	1	55524240	G/T	35	22	22	0	18	0	20.6897	0	0	0	0	0	PCSK9	ENSG00000169174	475	A/S	missense_variant	YES	rs773699134,COSM681703		tolerated(0.31)	benign(0.113)	-	-	-	neutral(0.401)	0	1	0
s2271	1	227261968	G/A	127	255	149	0	11	18	12.6437	26.4706	30	27	3	0	CDC42BPA	ENSG00000143776	860	R/*	stop_gained	YES	-		-	-	-	-	-	-	1	0	0
s2271	2	25967180	C/A	390	351	334	0	3	14	3.44828	20.5882	11	5	0	0	ASXL2	ENSG00000143970	676	A/S	missense_variant	YES	rs374101562	YES	deleterious(0.01)	probably_damaging(0.999)	-	-	-	deleterious(0.994)	1	0	0
s2271	2	26477142	C/A	42	22	51	0	0	12	0	17.6471	13	11	0	0	HADHB	ENSG00000138029	7	P/H	missense_variant	YES	-		deleterious_low_confidence(0.04)	benign(0.213)	-	-	-	deleterious(0.587)	0	0	1
s2271	2	70915215	C/T	161	97	99	0	48	38	55.1724	55.8824	7	0	43	0	ADD2	ENSG00000075340	297	D/N	missense_variant	YES	-		deleterious(0)	possibly_damaging(0.893)	-	-	-	deleterious(0.947)	1	0	0
s2271	2	88387595	G/A	150	187	131	0	45	36	51.7241	52.9412	0	0	0	0	SMYD1	ENSG00000115593	-	-	splice_donor_variant	YES	-		-	-	-	-	-	-	1	0	0
s2271	2	98349474	C/T	278	264	229	0	12	13	13.7931	19.1176	2	2	0	0	ZAP70	ENSG00000115085	231	T/M	missense_variant	YES	rs141613906,COSM1179161		deleterious(0)	probably_damaging(0.993)	-	-	-	deleterious(0.996)	1	0	0
s2271	2	106739485	C/T	167	206	145	0	36	19	41.3793	27.9412	23	31	35	23	UXS1	ENSG00000115652	234	A/T	missense_variant	YES	-		deleterious(0)	probably_damaging(0.969)	-	-	-	deleterious(0.984)	1	0	0
s2271	2	167144975	C/T	71	57	32	0	19	12	21.8391	17.6471	0	0	0	0	SCN9A	ENSG00000169432	429	R/H	missense_variant	YES	rs367556839		tolerated(0.11)	benign(0.198)	-	-	-	deleterious(0.544)	1	0	0
s2271	2	170115592	C/G	213	262	191	0	19	16	21.8391	23.5294	0	0	0	0	LRP2	ENSG00000081479	819	R/P	missense_variant	YES	rs142080405		-	probably_damaging(0.993)	T:0.0034	T:0	-	-	1	0	0
s2271	3	13367425	G/C	117	119	117	0	43	26	49.4253	38.2353	38	19	5	0	NUP210	ENSG00000132182	1505	S/*	stop_gained	YES	COSM397225		-	-	-	-	-	-	1	0	0
s2271	3	64132620	G/A	361	324	225	0	46	29	52.8736	42.6471	1	5	0	0	PRICKLE2	ENSG00000163637	516	Q/*	stop_gained	YES	-		-	-	-	-	-	-	1	0	0
s2271	3	64133069	G/A	268	375	232	0	40	29	45.977	42.6471	2	7	0	0	PRICKLE2	ENSG00000163637	366	S/L	missense_variant	YES	-		deleterious(0.01)	benign(0.177)	-	-	-	deleterious(0.584)	1	0	0
s2271	3	64133195	G/C	215	290	182	0	39	24	44.8276	35.2941	2	4	0	0	PRICKLE2	ENSG00000163637	324	S/C	missense_variant	YES	-		deleterious(0)	probably_damaging(0.991)	-	-	-	deleterious(0.996)	1	0	0
s2271	3	149488441	C/T	250	246	231	0	42	23	48.2759	33.8235	0	0	0	0	ANKUB1	ENSG00000206199	158	V/I	missense_variant	YES	-		tolerated(0.17)	possibly_damaging(0.888)	-	-	-	deleterious(0.859)	1	0	0
s2271	3	185639808	C/A	186	127	133	0	39	27	44.8276	39.7059	230	157	43	38	TRA2B	ENSG00000136527	210	R/I	missense_variant	YES	-		deleterious(0)	probably_damaging(0.945)	-	-	-	deleterious(0.972)	1	0	0
s2271	4	1317300	C/G	111	111	70	0	88	53	101.149	77.9412	14	11	0	0	MAEA	ENSG00000090316	199	H/Q	missense_variant	-	rs747320397		tolerated_low_confidence(0.14)	benign(0.003)	-	-	-	neutral(0.431)	1	0	0
s2271	4	25125579	C/A	97	57	73	0	0	11	0	16.1765	2	8	0	0	SEPSECS	ENSG00000109618	494	D/Y	missense_variant	YES	rs574446965		tolerated_low_confidence(0.05)	benign(0.188)	-	-	-	deleterious(0.569)	0	0	1
s2271	4	76881272	G/T	126	27	42	0	15	0	17.2414	0	27	24	0	0	SDAD1	ENSG00000198301	477	P/Q	missense_variant	YES	-		tolerated(0.06)	possibly_damaging(0.688)	-	-	-	deleterious(0.814)	0	1	0
s2271	4	164534125	C/A	117	95	68	0	69	32	79.3103	47.0588	3	3	0	0	MARCH1	ENSG00000145416	103	S/I	missense_variant	-	-		deleterious(0.01)	benign(0.078)	-	-	-	deleterious(0.534)	1	0	0
s2271	4	189013081	C/G	192	73	111	0	36	29	41.3793	42.6471	0	0	0	0	TRIML2	ENSG00000179046	204	D/H	missense_variant	YES	rs141712858		deleterious(0)	probably_damaging(1)	T:0.0002	T:0.001	-	deleterious(1.000)	1	0	0
s2271	5	33576669	C/G	234	290	189	0	26	30	29.8851	44.1176	3	16	0	0	ADAMTS12	ENSG00000151388	1154	E/D	missense_variant	YES	-		tolerated(0.4)	possibly_damaging(0.836)	-	-	-	deleterious(0.718)	1	0	0
s2271	5	71493568	C/G	176	104	94	0	76	38	87.3563	55.8824	4	16	50	25	MAP1B	ENSG00000131711	1462	S/R	missense_variant	YES	-		-	possibly_damaging(0.759)	-	-	-	-	1	0	0
s2271	6	33655009	G/A	277	292	260	0	42	30	48.2759	44.1176	48	27	50	33	ITPR3	ENSG00000096433	2028	V/I	missense_variant	YES	rs370524230		tolerated(0.06)	benign(0.006)	-	-	-	deleterious(0.473)	1	0	0
s2271	6	131971196	T/A	171	192	154	0	46	32	52.8736	47.0588	4	2	25	100	ENPP3	ENSG00000154269	62	S/T	missense_variant	YES	-		tolerated(0.97)	benign(0.41)	-	-	-	neutral(0.220)	1	0	0
s2271	6	150267719	G/C	531	283	296	0	43	27	49.4253	39.7059	1	2	0	0	ULBP2	ENSG00000131015	187	M/I	missense_variant	YES	-		tolerated(0.08)	benign(0.044)	-	-	-	deleterious(0.482)	1	0	0
s2271	7	100064680	G/C	188	311	157	0	55	37	63.2184	54.4118	87	30	52	40	TSC22D4	ENSG00000166925	364	L/V	missense_variant	YES	-		tolerated(0.19)	possibly_damaging(0.692)	-	-	-	deleterious(0.751)	1	0	0
s2271	7	100391598	C/G	200	188	202	0	17	10	19.5402	14.7059	0	0	0	0	ZAN	ENSG00000146839	2669	P/R	missense_variant	-	rs774614235		-	benign(0.037)	-	-	-	-	1	0	0
s2271	8	2026918	C/T	198	229	168	0	42	27	48.2759	39.7059	0	0	0	0	MYOM2	ENSG00000036448	456	R/*	stop_gained	YES	rs143448287,COSM144672		-	-	T:0.0002	T:0	-	-	1	0	0
s2271	8	145650177	C/T	285	266	241	0	51	36	58.6207	52.9412	121	102	51	34	VPS28	ENSG00000160948	109	R/Q	missense_variant	YES	rs782001806,COSM1455643,COSM1455644		deleterious(0)	probably_damaging(0.996)	-	-	-	deleterious(0.998)	1	0	0
s2271	9	127533356	C/A	42	63	38	0	0	16	0	23.5294	1	0	0	0	NR6A1	ENSG00000148200	15	G/W	missense_variant	YES	-		deleterious_low_confidence(0.01)	unknown(0)	-	-	-	-	0	0	1
s2271	9	139231450	G/A	314	142	175	0	37	26	42.5287	38.2353	15	9	33	44	GPSM1	ENSG00000160360	167	A/T	missense_variant	YES	-		tolerated(0.13)	benign(0.002)	-	-	-	neutral(0.436)	1	0	0
s2271	10	35305317	C/G	75	62	72	0	18	21	20.6897	30.8824	48	48	31	25	CUL2	ENSG00000108094	583	V/L	missense_variant	YES	-		tolerated(1)	benign(0.096)	-	-	-	neutral(0.048)	1	0	0
s2271	11	862714	C/G	197	84	106	0	70	42	80.4598	61.7647	28	45	46	13	TSPAN4	ENSG00000214063	76	I/M	missense_variant	YES	rs142273247		deleterious(0.02)	possibly_damaging(0.757)	A:0.0006	A:0	-	deleterious(0.869)	1	0	0
s2271	11	1264717	C/T	157	27	41	0	11	12	12.6437	17.6471	7	13	0	0	MUC5B	ENSG00000117983	2206	P/S	missense_variant	-	rs200947535		-	possibly_damaging(0.901)	-	-	-	-	1	0	0
s2271	11	8705448	C/T	106	38	42	0	74	36	85.0575	52.9412	576	604	0	0	RPL27A	ENSG00000166441	36	R/*	stop_gained,NMD_transcript_variant	-	-		-	-	-	-	-	-	1	0	0
s2271	11	47758236	C/A	74	16	43	0	25	0	28.7356	0	36	12	0	0	FNBP4	ENSG00000109920	505	V/L	missense_variant	YES	-		tolerated(0.3)	benign(0.033)	-	-	-	neutral(0.366)	0	1	0
s2271	11	63670626	G/C	219	131	98	0	0	16	0	23.5294	77	36	0	36	MARK2	ENSG00000072518	504	D/H	missense_variant	YES	-		deleterious(0)	benign(0.049)	-	-	-	deleterious(0.524)	0	0	1
s2271	11	68704386	C/T	70	44	51	0	14	0	16.092	0	5	5	0	0	IGHMBP2	ENSG00000132740	813	A/V	missense_variant	YES	rs779854653		tolerated(0.39)	benign(0.001)	-	-	-	neutral(0.305)	0	1	0
s2271	12	30790009	G/C	213	358	203	0	3	15	3.44828	22.0588	50	30	0	17	IPO8	ENSG00000133704	868	L/V	missense_variant	YES	rs544303001		tolerated(0.15)	possibly_damaging(0.751)	C:0.0002	C:0	-	deleterious(0.800)	1	0	0
s2271	12	57867867	G/C	163	90	117	0	86	45	98.8506	66.1765	2	3	0	0	ARHGAP9	ENSG00000123329	626	L/V	missense_variant	YES	-		deleterious(0.04)	benign(0.117)	-	-	-	deleterious(0.538)	1	0	0
s2271	13	24330717	C/A	68	41	32	0	12	0	13.7931	0	6	17	0	0	MIPEP	ENSG00000027001	671	G/C	missense_variant	YES	rs565024827		deleterious(0)	probably_damaging(1)	T:0.0002	T:0	-	deleterious(1.000)	0	1	0
s2271	14	20929325	G/T	39	124	32	0	1	19	1.14943	27.9412	16	14	0	0	TMEM55B	ENSG00000165782	54	Q/K	missense_variant	YES	rs566986548		tolerated(0.26)	benign(0.053)	C:0.0002	C:0	-	neutral(0.397)	1	0	0
s2271	15	59347993	C/A	45	31	38	0	13	0	14.9425	0	13	13	0	0	RNF111	ENSG00000157450	374	P/T	missense_variant	YES	-		deleterious_low_confidence(0)	probably_damaging(0.987)	-	-	-	deleterious(0.994)	0	1	0
s2271	15	75310746	C/A	119	48	57	0	0	11	0	16.1765	1	3	0	0	SCAMP5	ENSG00000198794	136	A/D	missense_variant	-	-		deleterious_low_confidence(0.04)	unknown(0)	-	-	-	-	0	0	1
s2271	15	86122539	G/C	228	141	131	0	38	25	43.6782	36.7647	8	6	50	67	AKAP13	ENSG00000170776	414	G/R	missense_variant	YES	-		deleterious(0.04)	benign(0.006)	-	-	-	deleterious(0.483)	1	0	0
s2271	15	89837079	G/T	87	42	35	0	0	11	0	16.1765	34	11	0	0	FANCI	ENSG00000140525	769	E/D	missense_variant	YES	-		tolerated(0.15)	benign(0.152)	-	-	-	deleterious(0.501)	0	0	1
s2271	16	22359094	C/T	167	113	153	0	23	19	26.4368	27.9412	25	30	32	13	CDR2	ENSG00000140743	186	G/D	missense_variant	YES	-		tolerated(0.43)	benign(0.046)	-	-	-	neutral(0.308)	1	0	0
s2271	16	33006579	G/T	678	200	208	0	12	9	13.7931	13.2353	0	0	0	0	IGHV3OR16-10	ENSG00000233732	35	G/W	missense_variant	YES	rs765230726		deleterious_low_confidence(0.01)	possibly_damaging(0.908)	-	-	-	deleterious(0.949)	1	0	0
s2271	16	74444923	C/T	98	29	41	0	14	0	16.092	0	0	0	0	0	CLEC18B	ENSG00000140839	332	G/R	missense_variant	YES	rs751739803,COSM328595		deleterious_low_confidence(0)	probably_damaging(0.995)	-	-	-	deleterious(0.998)	0	1	0
s2271	17	7574003	G/A	130	106	108	0	79	48	90.8046	70.5882	14	14	71	29	TP53	ENSG00000141510	342	R/*	stop_gained	YES	rs730882029,CM004908,TP53_g.16915del,TP53_g.16915C>T,COSM11073,COSM45639,COSM18597,COSM99721,COSM128665	YES	-	-	-	-	pathogenic	-	1	0	0
s2271	17	8285561	G/T	67	11	27	0	0	26	0	38.2353	1015	767	0	0	RPL26	ENSG00000161970	23	S/Y	missense_variant	YES	-		deleterious(0)	possibly_damaging(0.774)	-	-	-	deleterious(0.887)	0	0	1
s2271	17	17884578	G/T	38	10	16	0	30	0	34.4828	0	2	0	0	0	LRRC48	ENSG00000171962	65	D/Y	missense_variant	-	rs766440004		deleterious_low_confidence(0.04)	benign(0.008)	-	-	-	deleterious(0.484)	0	1	0
s2271	17	33507648	C/T	128	93	100	0	49	22	56.3218	32.3529	0	0	0	0	UNC45B	ENSG00000141161	778	R/W	missense_variant	YES	rs199583516		deleterious(0)	probably_damaging(0.999)	-	-	-	deleterious(1.000)	1	0	0
s2271	18	48573381	G/T	96	58	76	0	14	0	16.092	0	24	17	0	0	RP11-729L2.2	ENSG00000267699	83	W/C	missense_variant,NMD_transcript_variant	YES	-		-	unknown(0)	-	-	-	-	0	1	0
s2271	19	2210420	C/A	50	37	51	0	11	0	12.6437	0	9	11	0	0	DOT1L	ENSG00000104885	343	R/S	missense_variant	YES	rs763560759,COSM1733880,COSM1733879		tolerated(0.07)	probably_damaging(0.986)	-	-	-	deleterious(0.958)	0	1	0
s2271	19	6737524	G/A	120	155	67	0	74	40	85.0575	58.8235	9	7	78	29	GPR108	ENSG00000125734	22	L/F	missense_variant	YES	-		tolerated(0.07)	benign(0.112)	-	-	-	deleterious(0.521)	1	0	0
s2271	19	7927888	C/T	59	28	33	0	0	18	0	26.4706	4	9	0	0	EVI5L	ENSG00000142459	660	R/W	missense_variant	YES	-		deleterious(0)	probably_damaging(0.993)	-	-	-	deleterious(0.996)	0	0	1
s2271	19	15536571	C/T	84	54	53	0	0	11	0	16.1765	16	17	0	0	WIZ	ENSG00000011451	364	A/T	missense_variant	YES	-		deleterious(0.02)	probably_damaging(0.996)	-	-	-	deleterious(0.988)	0	0	1
s2271	19	41073058	G/T	51	54	44	0	11	0	12.6437	0	0	0	0	0	SPTBN4	ENSG00000160460	2148	R/M	missense_variant	-	rs751979148		deleterious_low_confidence(0.04)	unknown(0)	-	-	-	-	0	1	0
s2271	19	54721347	C/A	71	21	27	0	0	22	0	32.3529	14	9	0	0	LILRB3	ENSG00000204577	-	-	splice_acceptor_variant	YES	-		-	-	-	-	-	-	0	0	1
s2271	21	40778257	T/C	234	111	144	0	83	49	95.4023	72.0588	0	0	0	0	LCA5L	ENSG00000157578	522	R/G	missense_variant	YES	-		deleterious(0.04)	benign(0.146)	-	-	-	deleterious(0.553)	1	0	0
s2271	22	17601719	G/T	25	29	26	0	0	15	0	22.0588	0	0	0	0	CECR6	ENSG00000183307	100	A/D	missense_variant	YES	-		tolerated_low_confidence(0.07)	unknown(0)	-	-	-	-	0	0	1
s2271	22	20138054	C/A	77	38	36	0	16	0	18.3908	0	0	0	0	0	AC006547.14	ENSG00000234409	116	Q/H	missense_variant	YES	-		deleterious_low_confidence(0.01)	possibly_damaging(0.895)	-	-	-	deleterious(0.943)	0	1	0
s2271	22	50639875	C/T	26	32	37	0	0	11	0	16.1765	2	2	0	0	SELO	ENSG00000073169	137	A/V	missense_variant	YES	rs753793332		deleterious(0)	probably_damaging(0.998)	-	-	-	deleterious(0.999)	0	0	1
s2271	X	1761761	C/A	113	37	67	0	11	0	12.6437	0	0	0	0	0	ASMT	ENSG00000196433	326	L/I	missense_variant	YES	CM084744		tolerated(0.26)	possibly_damaging(0.664)	-	-	-	deleterious(0.702)	0	1	0
s2271	X	7023675	G/T	48	26	25	0	0	16	0	23.5294	3	6	0	0	HDHD1	ENSG00000130021	112	A/D	missense_variant	YES	rs377115976		deleterious(0)	probably_damaging(0.924)	-	-	-	deleterious(0.962)	0	0	1
s2271	X	19854257	C/A	95	27	74	0	15	0	17.2414	0	1	10	0	0	SH3KBP1	ENSG00000147010	50	D/Y	missense_variant	YES	-		deleterious(0)	benign(0.067)	-	-	-	deleterious(0.533)	0	1	0
s2271	X	100296361	C/A	90	23	46	0	0	13	0	19.1176	8	4	0	0	TRMT2B	ENSG00000188917	-	-	splice_acceptor_variant	YES	-		-	-	-	-	-	-	0	0	1
s2271	X	152719929	G/A	54	47	57	0	13	0	14.9425	0	12	12	0	0	HAUS7	ENSG00000213397	333	A/V	missense_variant	YES	rs782399516		tolerated(0.45)	benign(0.029)	-	-	-	neutral(0.290)	0	1	0
s2492	1	17674487	G/C	171	233	270	0	16	23	26.2295	34.3284	0	0	0	0	PADI4	ENSG00000159339	367	V/L	missense_variant	YES	-		deleterious(0.01)	possibly_damaging(0.688)	-	-	-	deleterious(0.839)	1	0	0
s2492	1	94497573	C/T	156	229	228	0	13	17	21.3115	25.3731	0	0	0	0	ABCA4	ENSG00000198691	1297	V/I	missense_variant	YES	rs200753584		tolerated(0.5)	benign(0.001)	T:0.0004	T:0	-	neutral(0.251)	1	0	0
s2492	1	155227093	G/C	105	196	197	0	13	0	21.3115	0	14	37	7	0	SCAMP3	ENSG00000116521	254	I/M	missense_variant	YES	COSM3862908		deleterious(0)	probably_damaging(0.993)	-	-	-	deleterious(0.996)	0	1	0
s2492	1	159923915	G/A	68	125	102	0	16	0	26.2295	0	0	0	0	0	SLAMF9	ENSG00000162723	5	P/S	missense_variant	YES	-		tolerated(0.08)	benign(0.063)	-	-	-	deleterious(0.492)	0	1	0
s2492	1	175113652	C/G	83	193	148	0	34	34	55.7377	50.7463	0	3	0	0	TNN	ENSG00000120332	1242	P/R	missense_variant	YES	-		tolerated(0.06)	probably_damaging(0.98)	-	-	-	deleterious(0.960)	1	0	0
s2492	1	226474070	C/A	64	119	162	0	11	1	18.0328	1.49254	6	8	17	0	LIN9	ENSG00000183814	179	W/L	missense_variant	YES	-		deleterious(0)	possibly_damaging(0.739)	-	-	-	deleterious(0.869)	1	0	0
s2492	1	229730501	G/C	157	331	357	0	14	0	22.9508	0	12	31	17	0	TAF5L	ENSG00000135801	438	S/*	stop_gained	YES	-		-	-	-	-	-	-	0	1	0
s2492	2	20870664	G/C	27	65	45	0	14	24	22.9508	35.8209	0	0	0	0	GDF7	ENSG00000143869	278	E/Q	missense_variant	YES	-		tolerated(0.16)	benign(0.198)	-	-	-	deleterious(0.519)	1	0	0
s2492	2	24098707	G/C	93	134	152	0	0	14	0	20.8955	2	1	0	0	ATAD2B	ENSG00000119778	323	S/R	missense_variant	YES	-		tolerated(0.67)	benign(0.135)	-	-	-	neutral(0.233)	0	0	1
s2492	2	111907692	G/A	70	107	72	0	17	24	27.8689	35.8209	2	6	50	67	BCL2L11	ENSG00000153094	156	G/R	missense_variant	YES	rs775080943,COSM1005388		deleterious(0)	probably_damaging(1)	-	-	-	deleterious(1.000)	1	0	0
s2492	2	122363405	C/G	75	138	146	0	0	27	0	40.2985	4	5	0	80	CLASP1	ENSG00000074054	23	V/L	missense_variant	YES	rs200734193		tolerated(0.24)	benign(0.082)	-	-	-	neutral(0.421)	0	0	1
s2492	2	190742118	C/G	51	71	71	0	20	0	32.7869	0	10	8	20	0	PMS1	ENSG00000064933	919	R/G	missense_variant	YES	rs145103030	YES	deleterious(0)	probably_damaging(0.989)	T:0.0014	T:0	-	deleterious(0.994)	0	1	0
s2492	2	227954667	T/A	78	130	143	0	0	17	0	25.3731	1	1	0	100	COL4A4	ENSG00000081052	459	Y/F	missense_variant	YES	-		-	possibly_damaging(0.636)	-	-	-	-	0	0	1
s2492	3	47046687	G/A	211	395	377	0	18	12	29.5082	17.9104	23	27	26	22	NBEAL2	ENSG00000160796	2146	D/N	missense_variant	YES	-		deleterious(0)	probably_damaging(1)	-	-	-	deleterious(1.000)	1	0	0
s2492	3	48205869	A/C	58	94	130	0	13	0	21.3115	0	1	3	100	0	CDC25A	ENSG00000164045	417	I/S	missense_variant	YES	-		deleterious(0)	possibly_damaging(0.855)	-	-	-	deleterious(0.927)	0	1	0
s2492	3	69079079	C/G	93	164	143	0	14	14	22.9508	20.8955	22	12	32	42	TMF1	ENSG00000144747	827	Q/H	missense_variant	YES	rs61737463,COSM3597235		deleterious(0.01)	probably_damaging(0.98)	-	-	-	deleterious(0.985)	1	0	0
s2492	3	96945179	A/T	94	187	147	0	16	27	26.2295	40.2985	0	0	0	0	EPHA6	ENSG00000080224	396	T/S	missense_variant	YES	-		tolerated(0.99)	benign(0.01)	-	-	-	neutral(0.010)	1	0	0
s2492	3	112724842	C/G	75	104	77	0	33	27	54.0984	40.2985	14	13	29	77	C3orf17	ENSG00000163608	415	K/N	missense_variant	YES	-		deleterious(0)	probably_damaging(0.999)	-	-	-	deleterious(1.000)	1	0	0
s2492	3	151545625	G/C	90	152	209	0	11	33	18.0328	49.2537	0	0	0	0	AADAC	ENSG00000114771	289	E/Q	missense_variant	YES	-		deleterious(0.01)	possibly_damaging(0.573)	-	-	-	deleterious(0.781)	1	0	0
s2492	4	55141054	C/T	81	133	150	0	0	18	0	26.8657	3	13	0	0	PDGFRA	ENSG00000134853	567	P/L	missense_variant	YES	rs201503614,COSM191854	YES	tolerated(0.19)	probably_damaging(1)	-	-	uncertain_significance	deleterious(0.905)	0	0	1
s2492	4	71396909	C/T	122	159	138	0	16	0	26.2295	0	0	5	0	0	AMTN	ENSG00000187689	171	R/C	missense_variant	YES	rs201349837		tolerated(0.18)	benign(0.34)	T:0.0006	T:0	-	deleterious(0.580)	0	1	0
s2492	4	103832610	C/T	35	57	88	0	11	5	18.0328	7.46269	0	0	0	0	SLC9B1	ENSG00000164037	305	R/Q	missense_variant	YES	rs200795458,COSM3767624		tolerated(0.8)	benign(0.01)	-	-	-	neutral(0.105)	1	0	0
s2492	5	45645621	G/T	68	153	136	0	17	21	27.8689	31.3433	0	0	0	0	HCN1	ENSG00000164588	172	T/K	missense_variant	YES	-		deleterious(0.01)	possibly_damaging(0.447)	-	-	-	deleterious(0.719)	1	0	0
s2492	5	140754688	A/T	113	156	146	0	22	34	36.0656	50.7463	2	22	0	0	PCDHGA6	ENSG00000253731	346	E/D	missense_variant	YES	-		deleterious_low_confidence(0.02)	benign(0.335)	-	-	-	deleterious(0.657)	1	0	0
s2492	6	3113506	C/G	47	89	127	0	11	21	18.0328	31.3433	12	7	25	0	RIPK1	ENSG00000137275	650	A/G	missense_variant	YES	-		deleterious(0.01)	probably_damaging(0.999)	-	-	-	deleterious(0.994)	1	0	0
s2492	6	32095245	G/A	137	272	286	0	16	27	26.2295	40.2985	15	47	47	62	ATF6B	ENSG00000213676	75	P/L	missense_variant	YES	rs776791036		tolerated(0.07)	probably_damaging(0.993)	-	-	-	deleterious(0.962)	1	0	0
s2492	6	43405691	T/G	74	127	143	0	16	31	26.2295	46.2687	7	3	29	33	ABCC10	ENSG00000124574	632	V/G	missense_variant	YES	-		deleterious(0)	possibly_damaging(0.529)	-	-	-	deleterious(0.764)	1	0	0
s2492	6	47549785	A/C	110	181	180	0	17	19	27.8689	28.3582	10	20	40	45	CD2AP	ENSG00000198087	364	L/F	missense_variant	YES	rs140761836		tolerated(0.49)	benign(0.128)	-	-	-	neutral(0.319)	1	0	0
s2492	6	76527312	T/A	91	111	107	0	11	20	18.0328	29.8507	6	14	17	64	MYO6	ENSG00000196586	16	F/L	missense_variant	YES	-		deleterious(0)	unknown(0)	-	-	-	-	1	0	0
s2492	6	138768162	C/A	68	145	106	0	14	32	22.9508	47.7612	2	6	100	83	NHSL1	ENSG00000135540	218	D/Y	missense_variant	YES	-		deleterious(0.04)	probably_damaging(0.999)	-	-	-	deleterious(0.980)	1	0	0
s2492	7	16676050	G/A	38	34	44	0	24	2	39.3443	2.98507	3	3	33	0	ANKMY2	ENSG00000106524	33	S/F	missense_variant	YES	-		deleterious(0.01)	possibly_damaging(0.54)	-	-	-	deleterious(0.765)	1	0	0
s2492	7	91794117	G/A	107	124	153	0	10	14	16.3934	20.8955	0	0	0	0	LRRD1	ENSG00000240720	134	Q/*	stop_gained	YES	-		-	-	-	-	-	-	1	0	0
s2492	7	100638279	T/C	26	56	65	0	5	17	8.19672	25.3731	0	0	0	0	MUC12	ENSG00000205277	1479	F/L	missense_variant	YES	rs200820773		-	unknown(0)	-	-	-	-	1	0	0
s2492	7	105278870	C/G	136	218	168	0	22	33	36.0656	49.2537	0	3	0	0	ATXN7L1	ENSG00000146776	378	G/R	missense_variant	YES	-		deleterious(0.01)	benign(0.372)	-	-	-	deleterious(0.681)	1	0	0
s2492	8	10587727	C/A	51	73	91	0	21	32	34.4262	47.7612	0	1	0	100	SOX7	ENSG00000171056	73	A/S	missense_variant	YES	-		deleterious(0.01)	probably_damaging(0.91)	-	-	-	deleterious(0.950)	1	0	0
s2492	8	42302181	A/G	78	134	184	0	13	29	21.3115	43.2836	4	23	25	39	SLC20A2	ENSG00000168575	238	M/T	missense_variant	YES	-		deleterious(0)	probably_damaging(0.934)	-	-	-	deleterious(0.967)	1	0	0
s2492	8	99146873	C/T	64	117	133	0	17	18	27.8689	26.8657	2	1	50	0	POP1	ENSG00000104356	333	P/S	missense_variant	YES	-		deleterious(0)	probably_damaging(1)	-	-	-	deleterious(1.000)	1	0	0
s2492	8	104924348	G/A	46	125	85	0	15	19	24.5902	28.3582	0	0	0	0	RIMS2	ENSG00000176406	587	R/H	missense_variant	YES	rs375138135,COSM294768,COSM294769,COSM1223768,COSM294770,COSM1223769		deleterious_low_confidence(0)	probably_damaging(0.998)	-	-	-	deleterious(0.999)	1	0	0
s2492	8	106815548	T/C	138	305	255	0	12	0	19.6721	0	0	6	0	0	ZFPM2	ENSG00000169946	1080	S/P	missense_variant	YES	-		tolerated(0.24)	benign(0)	-	-	-	neutral(0.380)	0	1	0
s2492	8	124982338	G/A	73	138	119	0	38	0	62.2951	0	0	0	0	0	FER1L6	ENSG00000214814	-	-	splice_donor_variant	YES	rs755495488		-	-	-	-	-	-	0	1	0
s2492	8	145003629	C/G	45	144	97	0	15	16	24.5902	23.8806	23	40	13	18	PLEC	ENSG00000178209	1149	D/H	missense_variant	YES	-		-	unknown(0)	-	-	-	-	1	0	0
s2492	8	146067865	G/A	89	147	138	0	16	30	26.2295	44.7761	11	6	36	83	ZNF7	ENSG00000147789	458	R/H	missense_variant	YES	rs763042369		tolerated(0.08)	probably_damaging(0.972)	-	-	-	deleterious(0.946)	1	0	0
s2492	9	37744842	T/G	184	254	255	0	16	34	26.2295	50.7463	0	0	0	0	FRMPD1	ENSG00000070601	938	V/G	missense_variant	YES	-		deleterious(0)	probably_damaging(0.94)	-	-	-	deleterious(0.970)	1	0	0
s2492	9	79635407	C/A	120	236	199	0	22	22	36.0656	32.8358	0	0	0	0	FOXB2	ENSG00000204612	279	D/E	missense_variant	YES	-		tolerated_low_confidence(0.61)	probably_damaging(0.978)	-	-	-	deleterious(0.684)	1	0	0
s2492	9	89763659	G/T	40	78	63	0	17	0	27.8689	0	0	0	0	0	C9orf170	ENSG00000204446	5	R/L	missense_variant	YES	-		tolerated_low_confidence(0.06)	benign(0.433)	-	-	-	deleterious(0.686)	0	1	0
s2492	9	135781229	C/G	111	226	194	0	11	0	18.0328	0	8	5	38	0	TSC1	ENSG00000165699	579	S/T	missense_variant	YES	rs118203572	YES	tolerated(0.26)	benign(0.102)	-	-	not_provided	neutral(0.421)	0	1	0
s2492	10	47682840	C/-	98	141	143	0	16	31	26.2295	46.2687	0	0	0	0	ANTXRL	ENSG00000198250	423	S/X	frameshift_variant	YES	rs542263825		-	-	T:0.0036	T:0	-	-	1	0	0
s2492	10	104851324	T/C	46	65	63	0	14	40	22.9508	59.7015	14	49	21	69	NT5C2	ENSG00000076685	403	Y/C	missense_variant	YES	-	YES	deleterious(0.01)	benign(0.282)	-	-	-	deleterious(0.636)	1	0	0
s2492	10	111860554	A/T	50	77	78	0	8	40	13.1148	59.7015	3	19	67	47	ADD3	ENSG00000148700	48	D/V	missense_variant	YES	-		deleterious(0)	probably_damaging(1)	-	-	-	deleterious(1.000)	1	0	0
s2492	11	5274582	G/T	189	255	193	0	0	20	0	29.8507	1	0	0	0	HBG2	ENSG00000196565	123	F/L	missense_variant	YES	rs757568612		deleterious(0.04)	benign(0.081)	-	-	-	deleterious(0.520)	0	0	1
s2492	11	36595471	C/A	135	249	246	0	20	38	32.7869	56.7164	0	0	0	0	RAG1	ENSG00000166349	206	P/H	missense_variant	YES	-		deleterious_low_confidence(0)	benign(0.224)	-	-	-	deleterious(0.612)	1	0	0
s2492	11	92088218	T/A	95	217	196	0	0	14	0	20.8955	0	0	0	0	FAT3	ENSG00000165323	980	N/K	missense_variant	YES	-	YES	-	probably_damaging(0.981)	-	-	-	-	0	0	1
s2492	11	119548496	G/C	123	205	197	0	21	34	34.4262	50.7463	2	4	50	25	PVRL1	ENSG00000110400	168	L/V	missense_variant	YES	rs149093951		tolerated(0.92)	benign(0.013)	-	-	-	neutral(0.046)	1	0	0
s2492	11	124624123	C/T	161	260	217	0	22	30	36.0656	44.7761	10	12	0	0	ESAM	ENSG00000149564	282	A/T	missense_variant	YES	-		deleterious(0)	probably_damaging(0.931)	-	-	-	deleterious(0.966)	1	0	0
s2492	12	3104074	G/A	121	274	270	0	28	24	45.9016	35.8209	6	19	17	26	TEAD4	ENSG00000197905	48	E/K	missense_variant	YES	-		deleterious(0)	probably_damaging(0.997)	-	-	-	deleterious(0.998)	1	0	0
s2492	12	53072325	C/T	92	160	144	0	13	40	21.3115	59.7015	0	0	0	0	KRT1	ENSG00000167768	-	-	splice_donor_variant	YES	-		-	-	-	-	-	-	1	0	0
s2492	12	56705141	G/C	105	167	159	0	19	34	31.1475	50.7463	56	65	54	62	CNPY2	ENSG00000257727	88	R/G	missense_variant	YES	-		deleterious(0.04)	possibly_damaging(0.483)	-	-	-	deleterious(0.722)	1	0	0
s2492	13	32914437	T/-	221	171	128	50	61	52	100	77.6119	0	0	0	0	BRCA2	ENSG00000139618	1982	I/X	frameshift_variant	YES	rs28897738	YES	-	-	-	-	uncertain_significance	-	1	0	0
s2492	13	78130836	C/G	98	124	133	0	27	32	44.2623	47.7612	0	0	0	0	SCEL	ENSG00000136155	50	P/R	missense_variant	YES	-		deleterious(0)	probably_damaging(0.979)	-	-	-	deleterious(0.990)	1	0	0
s2492	14	24785845	G/A	15	32	23	0	31	0	50.8197	0	9	6	33	0	LTB4R	ENSG00000213903	330	A/T	missense_variant	YES	rs757895009		tolerated(0.47)	benign(0.005)	-	-	-	neutral(0.268)	0	1	0
s2492	15	43661871	G/C	177	255	273	0	18	29	29.5082	43.2836	3	3	0	67	ZSCAN29	ENSG00000140265	81	Q/E	missense_variant	YES	-		deleterious(0.01)	benign(0.119)	-	-	-	deleterious(0.554)	1	0	0
s2492	15	48623912	G/A	28	43	28	0	0	14	0	20.8955	45	79	0	0	DUT	ENSG00000128951	67	C/Y	missense_variant	YES	-		deleterious_low_confidence(0)	benign(0.059)	-	-	-	deleterious(0.529)	0	0	1
s2492	15	68114383	C/A	93	194	224	0	0	19	0	28.3582	0	0	0	0	SKOR1	ENSG00000188779	49	P/T	missense_variant	YES	-		tolerated_low_confidence(0.45)	possibly_damaging(0.81)	-	-	-	deleterious(0.680)	0	0	1
s2492	15	76136180	A/G	24	50	38	0	12	0	19.6721	0	4	26	0	0	UBE2Q2	ENSG00000140367	58	N/S	missense_variant	YES	-		tolerated(0.12)	benign(0.403)	-	-	-	deleterious(0.641)	0	1	0
s2492	15	76484496	A/C	20	34	32	0	0	19	0	28.3582	0	0	0	0	C15orf27	ENSG00000169758	319	Q/P	missense_variant,splice_region_variant	YES	-		tolerated_low_confidence(0.35)	benign(0)	-	-	-	neutral(0.325)	0	0	1
s2492	16	25251198	G/C	96	162	166	0	11	25	18.0328	37.3134	1	3	0	67	ZKSCAN2	ENSG00000155592	948	S/C	missense_variant	YES	-		deleterious_low_confidence(0.05)	benign(0.003)	-	-	-	deleterious(0.476)	1	0	0
s2492	16	66583953	C/A	41	108	117	0	16	9	26.2295	13.4328	2	2	0	0	TK2	ENSG00000166548	4	W/C	missense_variant	YES	-		deleterious_low_confidence(0.01)	benign(0.213)	-	-	-	deleterious(0.602)	1	0	0
s2492	16	84793780	C/G	43	89	105	0	16	0	26.2295	0	20	59	40	0	USP10	ENSG00000103194	485	L/V	missense_variant,splice_region_variant	YES	-		tolerated(0.38)	benign(0.297)	-	-	-	neutral(0.459)	0	1	0
s2492	17	7577580	T/C	95	125	150	0	23	37	37.7049	55.2239	25	78	68	83	TP53	ENSG00000141510	234	Y/C	missense_variant	YES	rs587780073,CM035576,TP53_g.13338A>G,TP53_g.13338A>T,TP53_g.13338A>C,COSM10725,COSM44315,COSM43865,COSM99955,COSM165073,COSM99953,COSM165072,COSM3388193,COSM1646849,COSM1646850,COSM99954,COSM165074	YES	deleterious(0)	probably_damaging(0.992)	-	-	pathogenic	deleterious(0.996)	1	0	0
s2492	17	27225896	C/G	65	104	87	0	16	36	26.2295	53.7313	5	6	40	83	DHRS13	ENSG00000167536	233	E/Q	missense_variant	YES	-		deleterious(0)	possibly_damaging(0.475)	-	-	-	deleterious(0.738)	1	0	0
s2492	17	45234417	A/G	31	75	72	0	8	12	13.1148	17.9104	9	21	0	0	CDC27	ENSG00000004897	235	I/T	missense_variant	YES	rs193061947,COSM4130264,COSM4130263		tolerated(0.27)	benign(0.029)	-	-	-	neutral(0.380)	1	0	0
s2492	18	19076636	G/A	70	71	105	0	0	24	0	35.8209	1	0	0	0	GREB1L	ENSG00000141449	1123	S/N	missense_variant	YES	-		tolerated(0.06)	possibly_damaging(0.637)	-	-	-	deleterious(0.788)	0	0	1
s2492	19	6853020	C/A	93	147	160	0	18	0	29.5082	0	11	3	0	0	VAV1	ENSG00000141968	754	F/L	missense_variant	YES	-	YES	deleterious(0)	probably_damaging(0.999)	-	-	-	deleterious(1.000)	0	1	0
s2492	19	11513159	A/G	108	191	288	0	13	25	21.3115	37.3134	0	3	0	67	RGL3	ENSG00000205517	434	L/P	missense_variant	YES	-		deleterious(0)	probably_damaging(0.99)	-	-	-	deleterious(0.995)	1	0	0
s2492	19	36362226	C/T	86	141	191	0	17	20	27.8689	29.8507	4	8	0	75	APLP1	ENSG00000105290	171	T/I	missense_variant	YES	-		tolerated(0.42)	benign(0.093)	-	-	-	neutral(0.336)	1	0	0
s2492	19	43372253	C/G	226	360	375	0	12	0	19.6721	0	0	0	0	0	PSG1	ENSG00000231924	415	G/R	missense_variant	YES	-		tolerated(0.17)	benign(0.394)	-	-	-	deleterious(0.612)	0	1	0
s2492	20	31677329	T/C	116	171	183	0	0	18	0	26.8657	0	0	0	0	BPIFB4	ENSG00000186191	339	L/P	missense_variant	YES	COSM1713346		deleterious(0)	probably_damaging(0.999)	-	-	-	deleterious(1.000)	0	0	1
s2492	20	60589626	G/A	69	156	137	0	0	17	0	25.3731	2	9	0	22	TAF4	ENSG00000130699	500	P/S	missense_variant	YES	-		-	benign(0.079)	-	-	-	-	0	0	1
s2492	21	36259210	C/A	78	159	93	0	35	42	57.377	62.6866	40	76	92	78	RUNX1	ENSG00000159216	94	S/I	missense_variant	YES	COSM24763	YES	deleterious(0.01)	probably_damaging(1)	-	-	-	deleterious(0.995)	1	0	0
s2492	22	37261029	C/A	80	162	128	0	0	17	0	25.3731	22	10	0	0	NCF4	ENSG00000100365	62	F/L	missense_variant	YES	-		deleterious(0.03)	probably_damaging(1)	-	-	-	deleterious(0.985)	0	0	1
s2492	22	50472908	C/G	48	67	92	0	0	22	0	32.8358	0	0	0	0	TTLL8	ENSG00000138892	322	R/T	missense_variant	YES	rs201073925		tolerated(0.16)	possibly_damaging(0.504)	A:0.0002	A:0	-	deleterious(0.672)	0	0	1
s2492	X	19444430	G/C	38	70	81	0	17	23	27.8689	34.3284	0	0	0	0	MAP3K15	ENSG00000180815	400	L/V	missense_variant	YES	-		deleterious(0)	probably_damaging(0.982)	-	-	-	deleterious(0.991)	1	0	0
s2492	X	36122647	G/T	124	250	187	0	18	10	29.5082	14.9254	1	0	0	0	CHDC2	ENSG00000176034	295	C/F	missense_variant	YES	-		tolerated(0.36)	benign(0.004)	-	-	-	neutral(0.322)	1	0	0
s2492	X	47434147	C/G	111	169	149	0	1	13	1.63934	19.403	0	3	0	0	SYN1	ENSG00000008056	445	G/R	missense_variant	YES	-		tolerated(0.25)	benign(0.425)	-	-	-	deleterious(0.588)	1	0	0
s2492	X	153062934	G/A	124	189	191	0	13	4	21.3115	5.97015	798	474	0	0	SSR4	ENSG00000180879	70	V/I	missense_variant	YES	rs149873632,COSM356404,COSM1557108		tolerated(0.14)	benign(0.351)	-	-	-	deleterious(0.605)	1	0	0
s2661	1	10405939	G/T	100	155	174	0	29	46	34.1176	48.4211	7	3	43	0	KIF1B	ENSG00000054523	1196	S/I	missense_variant	YES	rs745380720		tolerated(0.06)	benign(0.306)	-	-	-	deleterious(0.623)	1	0	0
s2661	1	32635499	G/T	111	128	130	0	48	50	56.4706	52.6316	27	22	44	45	KPNA6	ENSG00000025800	421	G/C	missense_variant	YES	-		deleterious(0)	probably_damaging(0.988)	-	-	-	deleterious(0.994)	1	0	0
s2661	1	34330193	C/T	125	202	177	0	34	46	40	48.4211	0	1	0	0	HMGB4	ENSG00000176256	134	A/V	missense_variant	YES	rs760604884		tolerated(0.12)	benign(0.025)	-	-	-	neutral(0.453)	1	0	0
s2661	1	118642408	T/C	27	38	38	0	0	11	0	11.5789	0	0	0	0	SPAG17	ENSG00000155761	217	D/G	missense_variant	YES	-		deleterious(0.01)	probably_damaging(0.999)	-	-	-	deleterious(0.994)	0	0	1
s2661	2	27305611	C/T	38	70	65	0	0	12	0	12.6316	0	16	0	0	EMILIN1	ENSG00000138080	391	A/V	missense_variant	YES	rs200400927		-	benign(0.053)	A:0.0014	A:0.006	-	-	0	0	1
s2661	4	147149572	C/T	121	172	176	0	45	48	52.9412	50.5263	0	0	0	0	RP11-6L6.2	ENSG00000250673	87	P/L	missense_variant	YES	-		deleterious(0.01)	probably_damaging(0.988)	-	-	-	deleterious(0.989)	1	0	0
s2661	5	35955903	C/T	108	132	171	0	43	48	50.5882	50.5263	0	0	0	0	UGT3A1	ENSG00000145626	380	R/H	missense_variant	YES	rs375679556,COSM2157074		tolerated(0.43)	benign(0.001)	-	-	-	neutral(0.285)	1	0	0
s2661	6	76582963	A/G	66	92	81	0	25	0	29.4118	0	98	113	33	0	MYO6	ENSG00000196586	675	M/V	missense_variant	YES	-		deleterious(0)	unknown(0)	-	-	-	-	0	1	0
s2661	7	81765953	C/A	61	59	108	0	5	53	5.88235	55.7895	2	7	0	57	CACNA2D1	ENSG00000153956	132	D/Y	missense_variant,splice_region_variant	YES	rs749965891		deleterious(0.02)	benign(0.003)	-	-	-	deleterious(0.491)	1	0	0
s2661	11	7663627	C/G	61	109	109	0	32	0	37.6471	0	3	13	0	0	PPFIBP2	ENSG00000166387	539	S/C	missense_variant	YES	rs765885291		deleterious(0)	probably_damaging(0.998)	-	-	-	deleterious(0.999)	0	1	0
s2661	11	62746960	C/T	135	292	329	0	0	13	0	13.6842	0	0	0	0	SLC22A6	ENSG00000197901	454	R/Q	missense_variant,splice_region_variant	YES	CM057842,rs11568634		deleterious(0.02)	benign(0.184)	-	-	-	deleterious(0.582)	0	0	1
s2661	12	10233883	T/A	96	110	166	0	0	13	0	13.6842	1	0	0	0	CLEC1A	ENSG00000150048	115	Q/L	missense_variant	YES	-		tolerated(0.06)	benign(0.001)	-	-	-	deleterious(0.470)	0	0	1
s2661	12	10312990	G/T	84	111	163	0	55	42	64.7059	44.2105	0	7	0	0	OLR1	ENSG00000173391	212	S/R	missense_variant	YES	-		tolerated(0.26)	benign(0.011)	-	-	-	neutral(0.376)	1	0	0
s2661	12	105150790	C/T	125	172	192	0	36	0	42.3529	0	4	5	0	0	CHST11	ENSG00000171310	90	R/*	stop_gained	YES	rs778174141	YES	-	-	-	-	-	-	0	1	0
s2661	15	84286969	G/A	116	128	157	0	52	0	61.1765	0	0	0	0	0	SH3GL3	ENSG00000140600	325	G/E	missense_variant	YES	-		deleterious(0)	probably_damaging(1)	-	-	-	deleterious(1.000)	0	1	0
s2661	16	28508614	A/C	192	342	448	0	23	0	27.0588	0	3	4	33	0	APOBR	ENSG00000184730	751	D/A	missense_variant	YES	-		deleterious(0.01)	possibly_damaging(0.728)	-	-	-	deleterious(0.859)	0	1	0
s2661	17	48614301	C/-	146	240	260	0	38	0	44.7059	0	8	14	50	0	EPN3	ENSG00000049283	128	N/X	frameshift_variant	YES	rs772933377		-	-	-	-	-	-	0	1	0
s2661	18	10546354	A/-	57	67	80	0	37	0	43.5294	0	6	6	0	0	NAPG	ENSG00000134265	180	K/X	frameshift_variant	YES	COSM1189644		-	-	-	-	-	-	0	1	0
s2661	19	5867460	G/A	267	366	404	0	45	43	52.9412	45.2632	0	0	0	0	FUT5	ENSG00000130383	93	R/C	missense_variant	YES	-		deleterious(0.03)	benign(0.033)	-	-	-	deleterious(0.501)	1	0	0
s2661	19	17122551	C/T	107	136	144	0	52	52	61.1765	54.7368	0	0	0	0	CPAMD8	ENSG00000160111	142	R/Q	missense_variant	YES	rs779316488		tolerated(0.06)	benign(0.013)	-	-	-	deleterious(0.476)	1	0	0
s2677	1	152083276	C/T	141	328	432	0	19	18	29.6875	25.3521	0	0	0	0	TCHH	ENSG00000159450	806	R/Q	missense_variant	YES	-		-	unknown(0)	-	-	-	-	1	0	0
s2677	1	153751636	G/A	186	407	612	0	15	17	23.4375	23.9437	11	9	0	11	SLC27A3	ENSG00000143554	612	E/K	missense_variant	YES	rs750817089		tolerated(0.55)	possibly_damaging(0.719)	-	-	-	deleterious(0.585)	1	0	0
s2677	1	155838367	C/T	232	533	865	0	11	7	17.1875	9.85915	6	14	0	7	SYT11	ENSG00000132718	216	R/W	missense_variant	YES	COSM367606		deleterious(0)	probably_damaging(0.998)	-	-	-	deleterious(0.999)	1	0	0
s2677	1	156046898	C/A	160	332	544	0	14	19	21.875	26.7606	7	2	57	50	MEX3A	ENSG00000254726	344	E/*	stop_gained	YES	-		-	-	-	-	-	-	1	0	0
s2677	1	182615919	G/A	119	273	386	0	11	11	17.1875	15.493	1	0	0	0	RGS8	ENSG00000135824	183	S/F	missense_variant	YES	-		deleterious(0)	probably_damaging(0.999)	-	-	-	deleterious(1.000)	1	0	0
s2677	1	208390372	C/A	227	469	657	0	16	20	25	28.169	3	7	0	0	PLXNA2	ENSG00000076356	299	G/V	missense_variant	YES	-		tolerated(0.05)	probably_damaging(0.999)	-	-	-	deleterious(0.974)	1	0	0
s2677	1	247079632	C/G	104	207	320	0	4	12	6.25	16.9014	3	4	33	50	AHCTF1	ENSG00000153207	72	E/Q	missense_variant	YES	-		deleterious(0.04)	benign(0.109)	-	-	-	deleterious(0.534)	1	0	0
s2677	1	248756662	C/T	134	302	439	0	11	12	17.1875	16.9014	0	0	0	0	OR2T10	ENSG00000184022	136	M/I	missense_variant	YES	rs778923011		deleterious(0.02)	benign(0.259)	-	-	-	deleterious(0.619)	1	0	0
s2677	2	96919809	C/T	149	182	236	0	18	14	28.125	19.7183	32	35	22	17	TMEM127	ENSG00000135956	152	E/K	missense_variant	YES	-	YES	tolerated(0.26)	possibly_damaging(0.452)	-	-	-	deleterious(0.596)	1	0	0
s2677	2	132289293	T/C	59	95	65	0	7	14	10.9375	19.7183	9	6	0	0	CCDC74A	ENSG00000163040	201	S/P	missense_variant	YES	rs2599962,rs149647165,COSM3836847,COSM3836848		tolerated(1)	benign(0)	C:0.2788	C:0.0875,C:0.0875	-	neutral(0.000)	1	0	0
s2677	2	141571330	G/A	79	134	154	0	10	11	15.625	15.493	0	0	0	0	LRP1B	ENSG00000168702	1752	S/L	missense_variant	YES	rs761567956	YES	-	benign(0.307)	-	-	-	-	1	0	0
s2677	2	152409985	T/G	86	123	167	0	16	37	25	52.1127	0	0	0	0	NEB	ENSG00000183091	6553	K/T	missense_variant	YES	-		-	probably_damaging(1)	-	-	-	-	1	0	0
s2677	2	153530129	C/T	70	77	85	0	12	0	18.75	0	40	34	22	0	PRPF40A	ENSG00000196504	375	E/K	missense_variant	YES	-		deleterious(0.02)	possibly_damaging(0.621)	-	-	-	deleterious(0.800)	0	1	0
s2677	2	166179855	C/T	185	262	284	0	18	38	28.125	53.5211	0	1	0	0	SCN2A	ENSG00000136531	621	R/C	missense_variant	YES	COSM3379823,COSM3379822		deleterious(0.01)	probably_damaging(0.988)	-	-	-	deleterious(0.989)	1	0	0
s2677	2	220312907	G/A	106	131	152	0	21	16	32.8125	22.5352	5	4	80	0	SPEG	ENSG00000072195	343	V/M	missense_variant	YES	-		-	benign(0.229)	-	-	-	-	1	0	0
s2677	2	242401953	G/A	47	69	77	0	0	16	0	22.5352	1	2	0	0	FARP2	ENSG00000006607	535	E/K	missense_variant	YES	rs779432177		tolerated(1)	benign(0.002)	-	-	-	neutral(0.001)	0	0	1
s2677	3	178952085	A/G	159	181	273	0	48	62	75	87.3239	14	13	36	54	PIK3CA	ENSG00000121879	1047	H/R	missense_variant	YES	rs121913279,COSM776,COSM775,COSM249874,COSM94987,COSM94986	YES	tolerated(0.11)	possibly_damaging(0.529)	-	-	pathogenic	deleterious(0.710)	1	0	0
s2677	3	186793350	G/T	74	103	177	0	48	55	75	77.4648	26	19	46	58	ST6GAL1	ENSG00000073849	327	G/V	missense_variant,splice_region_variant	YES	-		-	probably_damaging(0.993)	-	-	-	-	1	0	0
s2677	4	16900004	C/T	96	134	175	0	22	0	34.375	0	10	6	0	0	LDB2	ENSG00000169744	35	M/I	missense_variant	YES	-		deleterious(0.01)	benign(0.152)	-	-	-	deleterious(0.571)	0	1	0
s2677	4	122078365	C/T	138	194	201	0	25	48	39.0625	67.6056	2	0	0	0	TNIP3	ENSG00000050730	160	E/K	missense_variant	YES	-		deleterious(0.02)	probably_damaging(0.994)	-	-	-	deleterious(0.987)	1	0	0
s2677	4	174292623	A/T	137	199	182	0	20	0	31.25	0	10	6	20	0	SAP30	ENSG00000164105	97	K/M	missense_variant	YES	-		deleterious(0)	probably_damaging(0.996)	-	-	-	deleterious(0.998)	0	1	0
s2677	5	45262241	C/T	179	242	365	0	23	29	35.9375	40.8451	0	0	0	0	HCN1	ENSG00000164588	819	V/M	missense_variant	YES	COSM3410293		tolerated_low_confidence(0.23)	benign(0.001)	-	-	-	neutral(0.386)	1	0	0
s2677	5	93985274	C/T	68	94	147	0	14	26	21.875	36.6197	4	8	50	62	ANKRD32	ENSG00000133302	237	A/V	missense_variant	YES	rs776828314		tolerated(0.14)	benign(0.083)	-	-	-	deleterious(0.471)	1	0	0
s2677	5	140730043	C/G	209	313	431	0	28	23	43.75	32.3944	7	7	0	14	PCDHGB1	ENSG00000254221	72	F/L	missense_variant	YES	-		deleterious(0.03)	probably_damaging(0.999)	-	-	-	deleterious(0.984)	1	0	0
s2677	6	26032033	G/A	155	285	324	0	13	30	20.3125	42.2535	0	0	0	0	HIST1H3B	ENSG00000124693	86	Q/*	stop_gained	YES	-	YES	-	-	-	-	-	-	1	0	0
s2677	6	36922648	G/A	36	80	86	0	20	33	31.25	46.4789	4	0	0	0	PI16	ENSG00000164530	38	E/K	missense_variant	YES	-		tolerated(0.11)	benign(0.078)	-	-	-	deleterious(0.484)	1	0	0
s2677	7	48312795	G/T	84	147	168	0	15	30	23.4375	42.2535	0	0	0	0	ABCA13	ENSG00000179869	1178	G/C	missense_variant	YES	COSM3639299,COSM3639298		-	benign(0.154)	-	-	-	-	1	0	0
s2677	7	48312874	A/T	81	175	188	0	16	24	25	33.8028	0	0	0	0	ABCA13	ENSG00000179869	1204	N/I	missense_variant	YES	-		-	benign(0.05)	-	-	-	-	1	0	0
s2677	7	128475613	G/T	88	119	156	0	0	19	0	26.7606	0	2	0	0	FLNC	ENSG00000128591	196	D/Y	missense_variant	YES	-		deleterious(0)	probably_damaging(1)	-	-	-	deleterious(1.000)	0	0	1
s2677	7	150706094	G/A	122	131	141	0	16	0	25	0	7	1	0	0	NOS3	ENSG00000164867	730	W/*	stop_gained	YES	-		-	-	-	-	-	-	0	1	0
s2677	8	2017468	C/T	63	86	83	0	23	42	35.9375	59.1549	0	0	0	0	MYOM2	ENSG00000036448	242	A/V	missense_variant	YES	rs200321840		deleterious(0.02)	possibly_damaging(0.834)	-	-	-	deleterious(0.907)	1	0	0
s2677	9	101061617	C/G	74	103	87	0	9	20	14.0625	28.169	0	0	0	0	GABBR2	ENSG00000136928	811	E/Q	missense_variant	YES	-		tolerated(0.18)	possibly_damaging(0.622)	-	-	-	deleterious(0.721)	1	0	0
s2677	9	125486288	G/C	138	202	265	0	21	28	32.8125	39.4366	0	0	0	0	OR1L4	ENSG00000136939	7	S/T	missense_variant	YES	-		tolerated(0.74)	benign(0.297)	-	-	-	neutral(0.278)	1	0	0
s2677	10	115612564	C/G	143	199	165	0	21	14	32.8125	19.7183	6	2	17	50	DCLRE1A	ENSG00000198924	126	Q/H	missense_variant	YES	COSM914967		deleterious(0)	probably_damaging(0.999)	-	-	-	deleterious(1.000)	1	0	0
s2677	11	819754	C/A	22	26	40	0	15	0	23.4375	0	33	31	0	0	PNPLA2	ENSG00000177666	12	F/L	missense_variant	YES	rs750233571		deleterious(0)	possibly_damaging(0.802)	-	-	-	deleterious(0.901)	0	1	0
s2677	11	76909580	C/G	73	124	207	0	21	29	32.8125	40.8451	2	2	0	0	MYO7A	ENSG00000137474	1494	N/K	missense_variant	YES	-		deleterious(0)	benign(0.423)	-	-	-	deleterious(0.712)	1	0	0
s2677	11	100998262	C/A	27	69	62	0	26	47	40.625	66.1972	3	6	0	0	PGR	ENSG00000082175	514	A/S	missense_variant	YES	-		tolerated(0.09)	benign(0.038)	-	-	-	deleterious(0.474)	1	0	0
s2677	12	4919576	C/G	182	251	353	0	10	12	15.625	16.9014	2	0	0	0	KCNA6	ENSG00000151079	123	F/L	missense_variant	YES	-		deleterious(0)	possibly_damaging(0.908)	-	-	-	deleterious(0.954)	1	0	0
s2677	12	6422894	G/A	96	182	208	0	21	26	32.8125	36.6197	2	3	0	33	PLEKHG6	ENSG00000008323	80	E/K	missense_variant	YES	rs372935564		tolerated(0.07)	benign(0.009)	-	-	-	deleterious(0.470)	1	0	0
s2677	12	58007850	C/G	113	196	237	0	20	28	31.25	39.4366	6	4	0	0	ARHGEF25	ENSG00000240771	241	R/G	missense_variant	YES	-		deleterious(0)	possibly_damaging(0.894)	-	-	-	deleterious(0.947)	1	0	0
s2677	12	78511988	C/A	115	171	250	0	5	13	7.8125	18.3099	0	0	0	0	NAV3	ENSG00000067798	984	S/*	stop_gained	YES	COSM346368,COSM3417170		-	-	-	-	-	-	1	0	0
s2677	12	108962626	C/G	91	127	168	0	13	0	20.3125	0	106	118	7	0	ISCU	ENSG00000136003	146	I/M	missense_variant	YES	-		deleterious(0)	probably_damaging(0.989)	-	-	-	deleterious(0.994)	0	1	0
s2677	13	99948294	G/C	87	114	153	0	17	0	26.5625	0	27	15	0	0	GPR183	ENSG00000169508	36	L/V	missense_variant	YES	-		tolerated(0.3)	benign(0.043)	-	-	-	neutral(0.371)	0	1	0
s2677	14	22636659	G/C	54	73	78	0	19	0	29.6875	0	0	0	0	0	TRAV30	ENSG00000259092	38	D/H	missense_variant	YES	-		-	possibly_damaging(0.521)	-	-	-	-	0	1	0
s2677	14	51054795	A/C	131	153	166	0	11	0	17.1875	0	2	5	50	0	ATL1	ENSG00000198513	94	Q/P	missense_variant,splice_region_variant	YES	-		deleterious(0.02)	benign(0.211)	-	-	-	deleterious(0.596)	0	1	0
s2677	14	106236180	C/G	257	401	487	0	10	14	15.625	19.7183	2787	549	0	0	IGHG3	ENSG00000211897	209	V/L	missense_variant	YES	rs769456444		tolerated(0.05)	benign(0.395)	-	-	-	deleterious(0.672)	1	0	0
s2677	16	11370185	C/T	183	279	483	0	18	20	28.125	28.169	0	0	0	0	PRM2	ENSG00000122304	15	E/K	missense_variant	YES	rs775204728,COSM3505807		deleterious_low_confidence(0.03)	possibly_damaging(0.635)	-	-	-	deleterious(0.802)	1	0	0
s2677	16	29856194	C/T	61	134	218	0	12	21	18.75	29.5775	107	99	15	16	MVP	ENSG00000013364	672	A/V	missense_variant	YES	COSM969669		deleterious(0.02)	probably_damaging(0.98)	-	-	-	deleterious(0.980)	1	0	0
s2677	16	68855920	G/-	96	105	140	0	22	45	34.375	63.3803	11	2	27	100	CDH1	ENSG00000039068	576	T/X	frameshift_variant	YES	-	YES	-	-	-	-	-	-	1	0	0
s2677	17	4885026	C/T	137	234	289	0	15	26	23.4375	36.6197	9	14	11	36	CAMTA2	ENSG00000108509	194	R/Q	missense_variant	YES	rs753630640		tolerated(0.09)	benign(0.275)	-	-	-	deleterious(0.593)	1	0	0
s2677	17	7828484	C/A	82	160	178	0	21	26	32.8125	36.6197	0	0	0	0	KCNAB3	ENSG00000170049	186	E/*	stop_gained	YES	-		-	-	-	-	-	-	1	0	0
s2677	17	15134308	T/C	138	204	261	0	26	31	40.625	43.662	115	109	22	21	PMP22	ENSG00000109099	137	I/V	missense_variant	YES	rs755551524,IPNMDB_37		tolerated(0.44)	possibly_damaging(0.863)	-	-	-	deleterious(0.712)	1	0	0
s2677	17	29164263	-/A	42	63	83	0	17	25	26.5625	35.2113	0	1	0	0	ATAD5	ENSG00000176208	669-670	-/X	frameshift_variant	YES	-		-	-	-	-	-	-	1	0	0
s2677	17	42170152	C/A	38	76	73	0	22	22	34.375	30.9859	13	15	8	13	HDAC5	ENSG00000108840	223	D/Y	missense_variant	YES	-		deleterious(0)	probably_damaging(0.998)	-	-	-	deleterious(0.999)	1	0	0
s2677	17	42170685	C/G	91	134	172	0	11	30	17.1875	42.2535	11	9	18	22	HDAC5	ENSG00000108840	176	E/Q	missense_variant	YES	-		tolerated(0.33)	probably_damaging(0.979)	-	-	-	deleterious(0.825)	1	0	0
s2677	17	70845836	C/T	79	117	155	0	21	33	32.8125	46.4789	18	14	67	43	SLC39A11	ENSG00000133195	187	G/S	missense_variant	YES	rs141628970		tolerated(0.78)	benign(0.001)	-	-	-	neutral(0.111)	1	0	0
s2677	18	76752257	C/T	53	92	96	0	28	42	43.75	59.1549	0	0	0	0	SALL3	ENSG00000256463	89	P/L	missense_variant	YES	rs747247504		tolerated(0.1)	unknown(0)	-	-	-	-	1	0	0
s2677	19	36364550	G/A	148	237	263	0	22	28	34.375	39.4366	3	2	0	50	APLP1	ENSG00000105290	331	E/K	missense_variant	YES	-		deleterious(0)	benign(0.156)	-	-	-	deleterious(0.578)	1	0	0
s2677	19	42353320	C/T	84	106	137	0	20	26	31.25	36.6197	0	0	0	0	DMRTC2	ENSG00000142025	251	R/C	missense_variant	YES	rs781959531		tolerated(0.19)	possibly_damaging(0.614)	-	-	-	deleterious(0.712)	1	0	0
s2677	19	44732698	G/C	93	149	149	0	8	12	12.5	16.9014	3	3	33	0	ZNF227	ENSG00000131115	54	E/Q	missense_variant	YES	-		deleterious(0)	probably_damaging(0.996)	-	-	-	deleterious(0.998)	1	0	0
s2677	20	61288426	C/T	86	123	162	0	24	37	37.5	52.1127	0	0	0	0	SLCO4A1	ENSG00000101187	207	T/M	missense_variant	YES	-		tolerated(0.35)	benign(0.105)	-	-	-	neutral(0.378)	1	0	0
s2677	21	47407566	G/A	45	71	86	0	15	9	23.4375	12.6761	249	549	0	0	COL6A1	ENSG00000142156	268	E/K	missense_variant,splice_region_variant	YES	-		tolerated(0.6)	unknown(0)	-	-	-	-	1	0	0
s2677	22	35782801	G/C	121	147	160	0	14	0	21.875	0	31	46	0	0	HMOX1	ENSG00000100292	90	E/Q	missense_variant	YES	-		tolerated(0.11)	benign(0.362)	-	-	-	deleterious(0.626)	0	1	0
s2677	X	122758451	G/T	142	204	195	0	10	24	15.625	33.8028	23	7	0	0	THOC2	ENSG00000125676	1043	L/I	missense_variant	YES	COSM1114338,COSM1114337		deleterious(0)	probably_damaging(0.986)	-	-	-	deleterious(0.993)	1	0	0
s2677	X	123519754	C/T	153	290	286	0	16	25	25	35.2113	0	0	0	0	TENM1	ENSG00000009694	1950	S/N	missense_variant	YES	rs777105312		tolerated(1)	benign(0.001)	-	-	-	neutral(0.001)	1	0	0
s2677	X	147744129	G/A	101	218	191	0	22	25	34.375	35.2113	1	0	0	0	AFF2	ENSG00000155966	294	G/D	missense_variant	YES	COSM3390472,COSM3390471		deleterious(0)	probably_damaging(0.999)	-	-	-	deleterious(1.000)	1	0	0
s2691	1	35250481	G/A	278	358	390	0	12	24	20.6897	36.9231	0	1	0	0	GJB3	ENSG00000188910	40	A/T	missense_variant	YES	-		deleterious(0.01)	probably_damaging(0.998)	-	-	-	deleterious(0.994)	1	0	0
s2691	1	87805757	C/T	79	181	173	0	12	23	20.6897	35.3846	27	41	7	20	LMO4	ENSG00000143013	121	R/C	missense_variant	YES	-		deleterious(0)	possibly_damaging(0.861)	-	-	-	deleterious(0.930)	1	0	0
s2691	1	109732212	A/G	30	50	47	0	0	13	0	20	16	41	0	0	KIAA1324	ENSG00000116299	-	-	splice_acceptor_variant	YES	-		-	-	-	-	-	-	0	0	1
s2691	1	119927634	G/C	148	158	204	0	6	20	10.3448	30.7692	0	0	0	0	HAO2	ENSG00000116882	173	L/F	missense_variant	YES	-		tolerated(0.56)	benign(0.048)	-	-	-	neutral(0.244)	1	0	0
s2691	2	74043655	C/T	309	453	473	0	11	21	18.9655	32.3077	0	0	0	0	C2orf78	ENSG00000187833	769	R/*	stop_gained	YES	rs372022083		-	-	-	-	-	-	1	0	0
s2691	2	118715959	C/G	54	61	75	0	5	21	8.62069	32.3077	6	5	0	20	CCDC93	ENSG00000125633	329	K/N	missense_variant	YES	-		tolerated(0.25)	benign(0.088)	-	-	-	neutral(0.419)	1	0	0
s2691	3	33134601	T/C	193	321	287	0	16	18	27.5862	27.6923	17	15	0	7	TMPPE	ENSG00000188167	363	T/A	missense_variant	YES	-		tolerated(1)	benign(0.001)	-	-	-	neutral(0.001)	1	0	0
s2691	3	124739758	G/C	112	157	198	0	13	19	22.4138	29.2308	11	11	0	0	HEG1	ENSG00000173706	377	S/C	missense_variant	YES	-		deleterious(0)	possibly_damaging(0.72)	-	-	-	deleterious(0.860)	1	0	0
s2691	3	124739763	G/-	107	160	197	0	11	16	18.9655	24.6154	8	11	0	0	HEG1	ENSG00000173706	375	S/X	frameshift_variant	YES	-		-	-	-	-	-	-	1	0	0
s2691	3	124739768	G/A	104	170	196	0	12	17	20.6897	26.1538	8	12	0	0	HEG1	ENSG00000173706	374	L/F	missense_variant	YES	COSM3586739		tolerated(0.1)	benign(0.091)	-	-	-	deleterious(0.495)	1	0	0
s2691	3	124739971	G/A	71	91	113	0	15	19	25.8621	29.2308	14	8	0	0	HEG1	ENSG00000173706	306	S/F	missense_variant	YES	-		deleterious(0)	possibly_damaging(0.757)	-	-	-	deleterious(0.879)	1	0	0
s2691	3	136729019	C/T	103	153	139	0	0	17	0	26.1538	0	0	0	0	IL20RB	ENSG00000174564	297	T/M	missense_variant	YES	rs763416984,COSM1419387,COSM1419386		tolerated(0.19)	benign(0.007)	-	-	-	neutral(0.409)	0	0	1
s2691	3	197640869	C/G	93	121	133	0	16	24	27.5862	36.9231	8	0	0	0	IQCG	ENSG00000114473	257	E/D	missense_variant	YES	rs145134478		deleterious(0.03)	possibly_damaging(0.831)	-	-	-	deleterious(0.900)	1	0	0
s2691	4	5981936	C/G	40	85	95	0	5	19	8.62069	29.2308	0	0	0	0	C4orf50	ENSG00000181215	519	E/Q	missense_variant	YES	rs773324409		tolerated(0.22)	benign(0.446)	-	-	-	deleterious(0.613)	1	0	0
s2691	4	7194756	C/T	34	60	71	0	5	15	8.62069	23.0769	0	3	0	0	SORCS2	ENSG00000184985	128	S/L	missense_variant	YES	rs540768105,COSM3775962		tolerated(0.31)	benign(0.001)	-	-	-	neutral(0.345)	1	0	0
s2691	4	84364756	T/A	56	60	69	0	8	22	13.7931	33.8462	3	2	67	0	HELQ	ENSG00000163312	493	I/F	missense_variant	YES	rs762158486		deleterious(0)	probably_damaging(0.982)	-	-	-	deleterious(0.991)	1	0	0
s2691	4	152550937	C/G	143	189	171	0	13	27	22.4138	41.5385	0	1	0	0	FAM160A1	ENSG00000164142	354	I/M	missense_variant	YES	-		deleterious(0.01)	probably_damaging(0.963)	-	-	-	deleterious(0.976)	1	0	0
s2691	4	190876268	A/G	88	131	149	0	7	13	12.069	20	48	44	0	0	FRG1	ENSG00000109536	132	I/V	missense_variant	YES	rs528665769,COSM3917608		tolerated(0.51)	benign(0.064)	-	-	-	neutral(0.277)	1	0	0
s2691	4	190876272	G/A	88	130	151	0	7	12	12.069	18.4615	47	43	0	0	FRG1	ENSG00000109536	133	G/E	missense_variant	YES	rs202104107		deleterious(0.01)	possibly_damaging(0.892)	-	-	-	deleterious(0.941)	1	0	0
s2691	5	96237350	C/G	63	84	111	0	5	30	8.62069	46.1538	9	11	0	9	ERAP2	ENSG00000164308	571	F/L	missense_variant	YES	-		tolerated(0.75)	benign(0.004)	-	-	-	neutral(0.127)	1	0	0
s2691	5	98234010	C/T	130	224	157	0	14	25	24.1379	38.4615	3	12	33	42	CHD1	ENSG00000153922	439	E/K	missense_variant	YES	-		tolerated(0.24)	benign(0.077)	-	-	-	neutral(0.418)	1	0	0
s2691	5	140166569	G/A	130	195	170	0	16	24	27.5862	36.9231	0	1	0	100	PCDHA1	ENSG00000204970	232	V/I	missense_variant	YES	rs782181768		tolerated_low_confidence(0.14)	benign(0.352)	-	-	-	deleterious(0.606)	1	0	0
s2691	6	89790898	G/C	49	93	94	0	17	34	29.3103	52.3077	55	51	2	12	PNRC1	ENSG00000146278	95	K/N	missense_variant	YES	-		deleterious_low_confidence(0.01)	possibly_damaging(0.656)	-	-	-	deleterious(0.823)	1	0	0
s2691	6	117239210	A/G	46	50	58	0	6	16	10.3448	24.6154	0	0	0	0	RFX6	ENSG00000185002	328	D/G	missense_variant	YES	-		tolerated(0.17)	possibly_damaging(0.57)	-	-	-	deleterious(0.700)	1	0	0
s2691	7	142143725	C/T	219	355	345	0	11	21	18.9655	32.3077	0	0	0	0	TRBV6-7	ENSG00000253188	91	E/K	missense_variant	YES	-		tolerated(0.16)	benign(0.012)	-	-	-	neutral(0.426)	1	0	0
s2691	8	64099465	C/G	229	560	639	0	14	10	24.1379	15.3846	26	20	4	5	YTHDF3	ENSG00000185728	298	T/S	missense_variant	YES	-		tolerated(0.68)	benign(0.011)	-	-	-	neutral(0.166)	1	0	0
s2691	8	133673853	G/A	64	158	167	0	13	38	22.4138	58.4615	2	4	0	50	LRRC6	ENSG00000129295	11	R/W	missense_variant	YES	rs115536785,COSM145599		deleterious(0)	probably_damaging(0.952)	A:0.0010	A:0.001	-	deleterious(0.976)	1	0	0
s2691	9	133951270	G/A	89	133	163	0	11	25	18.9655	38.4615	0	1	0	0	LAMC3	ENSG00000050555	1183	A/T	missense_variant	YES	rs372392413		tolerated(0.23)	benign(0.052)	-	-	-	neutral(0.411)	1	0	0
s2691	10	33475400	G/C	97	154	164	0	16	27	27.5862	41.5385	9	8	0	0	NRP1	ENSG00000099250	693	I/M	missense_variant	YES	rs148243076		deleterious(0.05)	probably_damaging(0.996)	T:0.0004	T:0	-	deleterious(0.973)	1	0	0
s2691	10	43089790	C/T	104	181	152	0	12	24	20.6897	36.9231	2	3	0	0	ZNF33B	ENSG00000196693	203	R/H	missense_variant	YES	rs761959706		tolerated(0.69)	benign(0)	-	-	-	neutral(0.155)	1	0	0
s2691	10	134912229	G/A	119	115	109	0	14	29	24.1379	44.6154	0	0	0	0	GPR123	ENSG00000197177	73	G/S	missense_variant	YES	rs778961172		deleterious(0)	probably_damaging(0.912)	-	-	-	deleterious(0.956)	1	0	0
s2691	11	47307133	C/G	100	152	124	0	6	21	10.3448	32.3077	9	9	11	11	MADD	ENSG00000110514	848	S/C	missense_variant	YES	-		deleterious_low_confidence(0)	probably_damaging(0.998)	-	-	-	deleterious(0.999)	1	0	0
s2691	12	27869353	G/A	109	159	153	0	15	25	25.8621	38.4615	16	12	19	8	MRPS35	ENSG00000061794	95	V/M	missense_variant	YES	COSM938471		deleterious(0.05)	benign(0.022)	-	-	-	deleterious(0.486)	1	0	0
s2691	12	56680396	C/T	73	99	89	0	7	26	12.069	40	25	30	4	20	CS	ENSG00000062485	26	A/T	missense_variant	YES	rs368791488		tolerated(0.36)	benign(0.001)	-	-	-	neutral(0.321)	1	0	0
s2691	12	56680396	C/T	73	99	89	0	7	26	12.069	40	25	30	4	20	RP11-977G19.10	ENSG00000144785	222	A/T	missense_variant	YES	rs368791488		deleterious_low_confidence(0.01)	benign(0.095)	-	-	-	deleterious(0.542)	1	0	0
s2691	12	100656070	C/A	59	87	82	0	11	15	18.9655	23.0769	0	0	0	0	DEPDC4	ENSG00000166153	224	Q/H	missense_variant	YES	-		deleterious(0.04)	benign(0.008)	-	-	-	deleterious(0.484)	1	0	0
s2691	12	118105439	C/G	97	127	138	0	23	45	39.6552	69.2308	0	0	0	0	KSR2	ENSG00000171435	337	L/F	missense_variant	YES	COSM95982		deleterious(0.05)	possibly_damaging(0.731)	-	-	-	deleterious(0.841)	1	0	0
s2691	13	46065587	G/C	126	253	199	0	12	19	20.6897	29.2308	5	8	0	12	COG3	ENSG00000136152	337	D/H	missense_variant	YES	-		tolerated(0.12)	benign(0.235)	-	-	-	deleterious(0.557)	1	0	0
s2691	13	103388196	A/T	96	151	116	0	3	18	5.17241	27.6923	0	0	0	0	CCDC168	ENSG00000175820	322	F/I	missense_variant	YES	-		tolerated(0.08)	possibly_damaging(0.504)	-	-	-	deleterious(0.712)	1	0	0
s2691	14	65197885	C/T	46	99	85	0	11	5	18.9655	7.69231	2	5	50	0	PLEKHG3	ENSG00000126822	227	Q/*	stop_gained,splice_region_variant	YES	COSM698970		-	-	-	-	-	-	1	0	0
s2691	14	72085492	G/C	90	161	161	0	14	30	24.1379	46.1538	1	9	0	11	SIPA1L1	ENSG00000197555	506	G/A	missense_variant	YES	-		deleterious(0)	possibly_damaging(0.875)	-	-	-	deleterious(0.938)	1	0	0
s2691	15	51973971	G/A	74	102	113	0	16	19	27.5862	29.2308	0	0	0	0	SCG3	ENSG00000104112	7	G/S	missense_variant	YES	-		tolerated_low_confidence(0.11)	possibly_damaging(0.707)	-	-	-	deleterious(0.798)	1	0	0
s2691	15	78775771	G/A	65	90	83	0	17	29	29.3103	44.6154	5	7	0	14	IREB2	ENSG00000136381	470	E/K	missense_variant	YES	-		tolerated(0.49)	possibly_damaging(0.63)	-	-	-	deleterious(0.570)	1	0	0
s2691	16	24802251	C/T	84	167	173	0	7	18	12.069	27.6923	4	5	0	0	TNRC6A	ENSG00000090905	763	S/L	missense_variant	YES	rs761734269		deleterious(0.04)	possibly_damaging(0.873)	-	-	-	deleterious(0.916)	1	0	0
s2691	16	56966220	C/G	95	216	269	0	10	12	17.2414	18.4615	29	39	10	8	HERPUD1	ENSG00000051108	22	R/G	missense_variant	YES	rs144691131	YES	tolerated(0.72)	possibly_damaging(0.796)	-	-	-	deleterious(0.538)	1	0	0
s2691	17	7578207	T/-	118	190	191	0	23	52	39.6552	80	1	7	0	14	TP53	ENSG00000141510	214	Q/X	frameshift_variant	YES	rs587781386,TP53_g.12711T>C,TP53_g.12711T>A,TP53_g.12711T>G,COSM44407,COSM45460,COSM46272	YES	-	-	-	-	-	-	1	0	0
s2691	17	10434954	T/G	102	138	140	0	0	18	0	27.6923	0	0	0	0	MYH2	ENSG00000125414	898	Q/P	missense_variant	YES	-		deleterious(0)	possibly_damaging(0.739)	-	-	-	deleterious(0.869)	0	0	1
s2691	17	37872126	G/A	139	202	186	0	19	27	32.7586	41.5385	7	23	71	61	ERBB2	ENSG00000141736	483	D/N	missense_variant	YES	rs571837012	YES	tolerated(0.47)	benign(0.004)	A:0.0002	A:0	-	neutral(0.267)	1	0	0
s2691	17	40134363	C/G	131	173	135	0	14	25	24.1379	38.4615	37	29	16	52	DNAJC7	ENSG00000168259	381	D/H	missense_variant	YES	-		deleterious(0)	probably_damaging(1)	-	-	-	deleterious(1.000)	1	0	0
s2691	19	11943349	C/T	203	301	227	0	18	23	31.0345	35.3846	3	0	67	0	ZNF440	ENSG00000171295	453	S/F	missense_variant	YES	-		deleterious(0)	probably_damaging(0.914)	-	-	-	deleterious(0.957)	1	0	0
s2691	19	36110326	G/A	59	107	128	0	8	12	13.7931	18.4615	4	2	0	0	HAUS5	ENSG00000249115	394	E/K	missense_variant,splice_region_variant	YES	-		tolerated(0.07)	possibly_damaging(0.84)	-	-	-	deleterious(0.885)	1	0	0
s2691	19	38126090	G/A	102	196	205	0	9	17	15.5172	26.1538	1	7	0	0	ZFP30	ENSG00000120784	451	S/L	missense_variant	YES	rs763001581		deleterious(0.02)	probably_damaging(0.989)	-	-	-	deleterious(0.984)	1	0	0
s2691	19	49165062	G/A	20	39	39	0	18	15	31.0345	23.0769	1	0	0	0	NTN5	ENSG00000142233	448	R/C	missense_variant	YES	-		deleterious(0)	probably_damaging(0.984)	-	-	-	deleterious(0.992)	1	0	0
s2691	21	38103353	G/C	130	207	201	0	11	24	18.9655	36.9231	0	0	0	0	SIM2	ENSG00000159263	251	E/Q	missense_variant	YES	rs776912680		tolerated(0.11)	benign(0.34)	-	-	-	deleterious(0.615)	1	0	0
s2691	21	41414412	G/C	110	151	201	0	11	23	18.9655	35.3846	0	0	0	0	DSCAM	ENSG00000171587	1858	L/V	missense_variant	YES	COSM3363441		deleterious(0.01)	benign(0.026)	-	-	-	deleterious(0.508)	1	0	0
s2691	22	50563896	C/A	86	69	90	0	10	24	17.2414	36.9231	0	0	0	0	MOV10L1	ENSG00000073146	549	L/M	missense_variant	YES	-		tolerated(0.17)	benign(0.14)	-	-	-	deleterious(0.485)	1	0	0
s2691	22	50902999	C/A	111	139	122	0	13	20	22.4138	30.7692	10	10	0	0	SBF1	ENSG00000100241	534	E/*	stop_gained	YES	-		-	-	-	-	-	-	1	0	0
s2691	X	13635857	G/A	85	111	129	0	6	26	10.3448	40	8	21	0	0	EGFL6	ENSG00000198759	263	E/K	missense_variant	YES	-		tolerated(0.16)	benign(0.073)	-	-	-	neutral(0.456)	1	0	0
s2691	X	34150221	G/A	221	311	312	0	14	18	24.1379	27.6923	0	0	0	0	FAM47A	ENSG00000185448	59	R/C	missense_variant	YES	rs778243689		deleterious(0.02)	probably_damaging(0.988)	-	-	-	deleterious(0.984)	1	0	0
s2691	X	71416732	G/A	31	40	45	0	12	0	20.6897	0	34	31	0	0	PIN4	ENSG00000102309	97	S/N	missense_variant	YES	-		deleterious(0.02)	benign(0.44)	-	-	-	deleterious(0.710)	0	1	0
s2691	X	100749037	G/A	36	62	63	0	2	11	3.44828	16.9231	1	1	0	0	ARMCX4	ENSG00000196440	1821	A/T	missense_variant	YES	rs113417448		-	possibly_damaging(0.691)	-	-	-	-	1	0	0
s2691	X	103267293	C/G	137	143	174	0	8	25	13.7931	38.4615	0	0	0	0	H2BFWT	ENSG00000123569	173	Q/H	missense_variant	YES	-		deleterious_low_confidence(0)	benign(0.445)	-	-	-	deleterious(0.723)	1	0	0
s2739	1	27107085	CGGGCTGC/-	161	225	232	0	34	22	39.0805	31.4286	54	48	33	35	ARID1A	ENSG00000117713	2232	RGLX/X	frameshift_variant	YES	-	YES	-	-	-	-	-	-	1	0	0
s2739	1	27107095	C/A	164	228	240	0	36	22	41.3793	31.4286	58	45	7	11	ARID1A	ENSG00000117713	2236	R/S	missense_variant	YES	rs763691986,COSM1341435	YES	-	benign(0.098)	-	-	-	-	1	0	0
s2739	1	110256176	A/G	373	613	734	0	36	22	41.3793	31.4286	6	5	0	0	GSTM5	ENSG00000134201	83	K/R	missense_variant	YES	-		deleterious(0)	benign(0.193)	-	-	-	deleterious(0.597)	1	0	0
s2739	1	148016449	C/T	56	91	90	0	4	13	4.5977	18.5714	1	0	0	0	NBPF14	ENSG00000122497	271	D/N	missense_variant	YES	rs782329257,rs9424765,rs185853273		tolerated(0.23)	benign(0.158)	T:0.0014	T:0,T:0	-	neutral(0.464)	1	0	0
s2739	1	196883678	C/T	54	96	106	0	28	26	32.1839	37.1429	0	0	0	0	CFHR4	ENSG00000134365	411	R/W	missense_variant	YES	rs75774768		deleterious(0.03)	benign(0)	T:0.0018	-	-	deleterious(0.485)	1	0	0
s2739	1	246797813	G/A	76	149	170	0	21	7	24.1379	10	27	16	26	0	CNST	ENSG00000162852	248	A/T	missense_variant	YES	-		tolerated(0.82)	benign(0.002)	-	-	-	neutral(0.091)	1	0	0
s2739	2	26459803	T/G	58	109	94	0	43	20	49.4253	28.5714	75	57	40	33	HADHA	ENSG00000084754	78	E/D	missense_variant	YES	-		tolerated(0.17)	benign(0.346)	-	-	-	deleterious(0.588)	1	0	0
s2739	2	40655753	C/A	140	258	303	0	27	8	31.0345	11.4286	1	2	0	0	SLC8A1	ENSG00000183023	556	M/I	missense_variant	YES	-		tolerated(0.05)	benign(0.439)	-	-	-	deleterious(0.695)	1	0	0
s2739	2	131221233	C/T	227	355	376	0	43	34	49.4253	48.5714	3	0	0	0	POTEI	ENSG00000196834	795	R/H	missense_variant	YES	-		deleterious_low_confidence(0.02)	possibly_damaging(0.774)	-	-	-	deleterious(0.877)	1	0	0
s2739	2	131415337	G/A	30	56	71	0	23	11	26.4368	15.7143	0	1	0	0	POTEJ	ENSG00000222038	1002	V/M	missense_variant	YES	rs534828213		deleterious_low_confidence(0.01)	benign(0.011)	A:0.0138	A:0	-	deleterious(0.500)	1	0	0
s2739	2	166896022	T/C	72	119	142	0	33	22	37.931	31.4286	0	0	0	0	SCN1A	ENSG00000144285	834	I/V	missense_variant	YES	-		deleterious(0.03)	benign(0.28)	-	-	-	deleterious(0.625)	1	0	0
s2739	2	220432615	AG/-	198	359	376	0	13	2	14.9425	2.85714	36	53	17	4	OBSL1	ENSG00000124006	453	LX/X	frameshift_variant	YES	rs746337024		-	-	-	-	-	-	1	0	0
s2739	3	431099	C/G	88	166	215	0	49	20	56.3218	28.5714	0	0	0	0	CHL1	ENSG00000134121	804	I/M	missense_variant	YES	-		tolerated(0.24)	benign(0.05)	-	-	-	neutral(0.405)	1	0	0
s2739	3	42955999	G/A	89	167	186	0	49	23	56.3218	32.8571	0	1	0	0	ZNF662	ENSG00000182983	171	G/E	missense_variant	YES	COSM1328223,COSM1328222		tolerated(1)	benign(0.001)	-	-	-	neutral(0.001)	1	0	0
s2739	4	10079396	C/T	88	143	199	0	23	4	26.4368	5.71429	121	175	28	6	WDR1	ENSG00000071127	517	S/N	missense_variant	YES	rs752460457		tolerated(0.2)	benign(0.004)	-	-	-	neutral(0.402)	1	0	0
s2739	4	184931420	C/T	139	262	288	0	0	13	0	18.5714	1	2	0	0	STOX2	ENSG00000173320	477	R/W	missense_variant	YES	rs767334583		deleterious(0)	probably_damaging(0.999)	-	-	-	deleterious(1.000)	0	0	1
s2739	5	65288612	G/C	129	168	204	0	0	15	0	21.4286	22	9	5	22	ERBB2IP	ENSG00000112851	22	E/D	missense_variant	YES	rs775884275		deleterious(0.02)	probably_damaging(0.992)	-	-	-	deleterious(0.986)	0	0	1
s2739	6	29141996	C/A	247	421	497	0	47	26	54.023	37.1429	0	0	0	0	OR2J2	ENSG00000204700	195	A/E	missense_variant	YES	COSM1545638		tolerated(0.28)	benign(0.02)	-	-	-	neutral(0.370)	1	0	0
s2739	6	32163807	C/T	131	283	295	0	37	28	42.5287	40	9	13	0	0	NOTCH4	ENSG00000204301	1807	A/T	missense_variant	YES	rs751250725		deleterious(0.02)	possibly_damaging(0.761)	-	-	-	deleterious(0.871)	1	0	0
s2739	6	46655951	C/T	39	111	110	0	43	21	49.4253	30	0	0	0	0	TDRD6	ENSG00000180113	29	P/L	missense_variant	YES	-		tolerated(1)	benign(0.02)	-	-	-	neutral(0.010)	1	0	0
s2739	6	76713634	T/C	108	109	136	0	74	30	85.0575	42.8571	0	0	0	0	IMPG1	ENSG00000112706	390	D/G	missense_variant	YES	rs187347245		deleterious(0.02)	benign(0.421)	-	-	-	deleterious(0.701)	1	0	0
s2739	6	100895246	G/A	120	194	196	0	25	7	28.7356	10	0	0	0	0	SIM1	ENSG00000112246	299	A/V	missense_variant	YES	rs373542322		deleterious(0.04)	probably_damaging(0.917)	-	-	-	deleterious(0.939)	1	0	0
s2739	7	101840134	TCTCT/-	166	195	249	0	5	0	5.74713	0	2	3	50	0	CUX1	ENSG00000257923	492	NLX/X	frameshift_variant	YES	-	YES	-	-	-	-	-	-	0	1	0
s2739	7	152511696	C/A	138	127	160	0	77	38	88.5057	54.2857	0	3	0	67	ACTR3B	ENSG00000133627	133	S/*	stop_gained	YES	-		-	-	-	-	-	-	1	0	0
s2739	8	11872395	A/G	10	11	11	0	100	64	114.943	91.4286	1	0	100	0	RP11-481A20.11	ENSG00000255098	55	V/A	missense_variant	YES	rs4072134		tolerated_low_confidence(1)	benign(0)	G:0.3986	G:0.4761	-	neutral(0.000)	1	0	0
s2739	9	118949583	G/A	168	272	270	0	39	13	44.8276	18.5714	0	4	0	0	PAPPA	ENSG00000182752	189	R/H	missense_variant	YES	rs374109701,COSM3321553		tolerated(0.78)	benign(0.1)	-	-	-	neutral(0.160)	1	0	0
s2739	10	118310613	C/A	51	110	100	0	3	12	3.44828	17.1429	0	0	0	0	PNLIP	ENSG00000175535	110	L/M	missense_variant	YES	rs772804516,COSM1221349,COSM1221350		tolerated(1)	benign(0.03)	-	-	-	neutral(0.015)	1	0	0
s2739	11	72308620	C/G	86	223	176	0	67	58	77.0115	82.8571	2	2	0	0	PDE2A	ENSG00000186642	123	G/R	missense_variant	YES	-		tolerated_low_confidence(0.09)	benign(0.043)	-	-	-	deleterious(0.477)	1	0	0
s2739	11	93463316	T/C	105	66	110	0	68	34	78.1609	48.5714	6	11	17	0	KIAA1731	ENSG00000166004	-	-	splice_donor_variant	YES	-		-	-	-	-	-	-	1	0	0
s2739	12	25055996	C/T	30	25	44	0	0	16	0	22.8571	0	1	0	0	AC026310.1	ENSG00000268865	158	A/V	missense_variant	YES	-		deleterious_low_confidence(0)	possibly_damaging(0.691)	-	-	-	deleterious(0.845)	0	0	1
s2739	12	39716527	G/T	90	151	166	0	20	16	22.9885	22.8571	6	8	50	12	KIF21A	ENSG00000139116	1205	S/Y	missense_variant	YES	-		tolerated(1)	benign(0.002)	-	-	-	neutral(0.001)	1	0	0
s2739	12	76425382	C/T	122	86	148	0	86	21	98.8506	30	0	0	0	0	PHLDA1	ENSG00000139289	47	R/Q	missense_variant	YES	rs769300919		tolerated_low_confidence(0.12)	benign(0.009)	-	-	-	neutral(0.445)	1	0	0
s2739	15	59523936	C/T	123	252	259	0	39	20	44.8276	28.5714	10	12	30	0	MYO1E	ENSG00000157483	159	A/T	missense_variant	YES	rs387906807,CM116213		deleterious(0)	probably_damaging(1)	-	-	pathogenic	deleterious(1.000)	1	0	0
s2739	18	2847903	C/A	45	57	86	0	37	23	42.5287	32.8571	0	1	0	0	EMILIN2	ENSG00000132205	77	N/K	missense_variant	YES	-		deleterious(0.02)	possibly_damaging(0.811)	-	-	-	deleterious(0.895)	1	0	0
s2739	18	77728131	T/G	84	174	187	0	17	3	19.5402	4.28571	33	21	21	5	HSBP1L1	ENSG00000226742	54	V/G	missense_variant	YES	-		deleterious(0)	probably_damaging(0.999)	-	-	-	deleterious(1.000)	1	0	0
s2739	19	880146	G/T	27	50	46	0	24	17	27.5862	24.2857	32	30	44	37	MED16	ENSG00000175221	382	L/M	missense_variant,splice_region_variant	YES	-		deleterious(0.01)	possibly_damaging(0.887)	-	-	-	deleterious(0.939)	1	0	0
s2739	19	51738443	G/-	81	140	186	0	36	20	41.3793	28.5714	2	1	0	0	CD33	ENSG00000105383	259	Q/X	frameshift_variant	YES	-		-	-	-	-	-	-	1	0	0
s2739	20	10620234	G/A	130	364	370	0	15	6	17.2414	8.57143	39	77	3	0	JAG1	ENSG00000101384	1190	P/L	missense_variant	YES	-		deleterious(0)	benign(0.358)	-	-	-	deleterious(0.679)	1	0	0
s2739	20	43384978	C/-	108	275	238	0	27	21	31.0345	30	15	2	7	0	RIMS4	ENSG00000101098	204	D/X	frameshift_variant	YES	-		-	-	-	-	-	-	1	0	0
s2739	20	47267936	T/C	34	110	140	0	28	22	32.1839	31.4286	15	9	33	44	PREX1	ENSG00000124126	885	K/E	missense_variant,splice_region_variant	YES	-		deleterious(0)	probably_damaging(0.998)	-	-	-	deleterious(0.999)	1	0	0
s2739	21	38538165	G/C	114	735	558	0	30	25	34.4828	35.7143	222	162	0	0	TTC3	ENSG00000182670	1217	D/H	missense_variant	YES	-		deleterious(0.02)	probably_damaging(0.931)	-	-	-	deleterious(0.956)	1	0	0
s2739	21	38538417	G/C	241	1481	1236	0	36	28	41.3793	40	80	70	0	0	TTC3	ENSG00000182670	1301	E/Q	missense_variant	YES	rs139841428		tolerated(0.12)	benign(0.045)	-	-	-	neutral(0.463)	1	0	0
s2739	22	29195127	TG/-	51	82	103	0	37	30	42.5287	42.8571	916	1157	12	15	XBP1	ENSG00000100219	81	TX/X	frameshift_variant	YES	-		-	-	-	-	-	-	1	0	0
s2739	X	27997798	C/G	140	275	308	0	39	26	44.8276	37.1429	0	0	0	0	DCAF8L1	ENSG00000226372	552	V/L	missense_variant	YES	rs770928929,COSM756409,COSM4108815		tolerated(0.18)	benign(0.001)	-	-	-	neutral(0.410)	1	0	0
s2739	X	153688889	C/A	135	275	236	0	45	20	51.7241	28.5714	15	4	0	0	PLXNA3	ENSG00000130827	122	F/L	missense_variant	YES	rs782490409		tolerated(1)	benign(0.06)	-	-	-	neutral(0.030)	1	0	0
s2789	1	27624569	G/A	64	159	99	0	11	25	15.493	33.7838	21	30	14	0	WDTC1	ENSG00000142784	399	G/E	missense_variant	YES	-		deleterious(0.01)	probably_damaging(0.982)	-	-	-	deleterious(0.986)	1	0	0
s2789	1	33058623	G/A	126	253	187	0	0	14	0	18.9189	5	1	0	0	ZBTB8A	ENSG00000160062	31	E/K	missense_variant	YES	-		-	probably_damaging(1)	-	-	-	-	0	0	1
s2789	1	34034991	G/T	142	339	263	0	10	22	14.0845	29.7297	0	0	0	0	CSMD2	ENSG00000121904	2707	S/Y	missense_variant,NMD_transcript_variant	YES	-		deleterious(0.02)	possibly_damaging(0.808)	-	-	-	deleterious(0.894)	1	0	0
s2789	1	57258041	G/A	97	218	164	0	0	16	0	21.6216	2	0	0	0	C1orf168	ENSG00000187889	149	Q/*	stop_gained	YES	-		-	-	-	-	-	-	0	0	1
s2789	1	145528284	C/G	89	257	201	0	0	17	0	22.973	0	1	0	0	ITGA10	ENSG00000143127	102	P/R	missense_variant	YES	-		tolerated(1)	benign(0.028)	-	-	-	neutral(0.014)	0	0	1
s2789	1	231004090	C/G	105	265	219	0	17	22	23.9437	29.7297	24	16	25	6	C1orf198	ENSG00000119280	57	E/Q	missense_variant	YES	-		tolerated(0.1)	probably_damaging(0.917)	-	-	-	deleterious(0.909)	1	0	0
s2789	1	243354694	G/T	77	162	137	0	34	36	47.8873	48.6486	0	2	0	0	CEP170	ENSG00000143702	245	T/K	missense_variant	YES	-		deleterious(0)	probably_damaging(0.999)	-	-	-	deleterious(1.000)	1	0	0
s2789	2	84668200	G/C	42	73	70	0	22	26	30.9859	35.1351	63	43	51	28	SUCLG1	ENSG00000163541	187	P/R	missense_variant	YES	-		deleterious(0)	probably_damaging(0.981)	-	-	-	deleterious(0.990)	1	0	0
s2789	2	141092027	G/T	43	159	113	0	16	23	22.5352	31.0811	0	0	0	0	LRP1B	ENSG00000168702	4073	P/H	missense_variant	YES	-	YES	-	probably_damaging(0.971)	-	-	-	-	1	0	0
s2789	2	158140936	C/A	60	167	143	0	22	10	30.9859	13.5135	4	14	0	0	GALNT5	ENSG00000136542	533	L/M	missense_variant	YES	-		deleterious(0)	probably_damaging(0.997)	-	-	-	deleterious(0.998)	1	0	0
s2789	2	225365126	A/C	114	281	171	0	15	20	21.1268	27.027	39	50	15	28	CUL3	ENSG00000036257	522	C/G	missense_variant	YES	-	YES	deleterious(0)	possibly_damaging(0.833)	-	-	-	deleterious(0.916)	1	0	0
s2789	3	7721970	G/A	100	346	244	0	0	13	0	17.5676	0	0	0	0	GRM7	ENSG00000196277	896	V/I	missense_variant	YES	rs781301094,COSM259046		tolerated_low_confidence(0.06)	benign(0.015)	-	-	-	deleterious(0.477)	0	0	1
s2789	3	19554730	C/A	127	276	200	0	27	44	38.0282	59.4595	0	0	0	0	KCNH8	ENSG00000183960	783	P/H	missense_variant	YES	COSM1662365		deleterious(0.04)	benign(0.213)	-	-	-	deleterious(0.587)	1	0	0
s2789	3	97592082	C/G	75	228	192	0	16	17	22.5352	22.973	0	2	0	0	CRYBG3	ENSG00000233280	682	P/A	missense_variant	YES	-		-	-	-	-	-	-	1	0	0
s2789	3	150931234	C/T	120	264	225	0	17	17	23.9437	22.973	1	4	0	0	P2RY14	ENSG00000174944	291	D/N	missense_variant	YES	-		deleterious(0)	probably_damaging(0.956)	-	-	-	deleterious(0.978)	1	0	0
s2789	4	68610471	C/T	47	85	94	0	22	24	30.9859	32.4324	0	0	0	0	GNRHR	ENSG00000109163	186	S/N	missense_variant	YES	-		tolerated(0.13)	benign(0.004)	-	-	-	neutral(0.437)	1	0	0
s2789	4	90856589	G/C	102	238	172	0	0	13	0	17.5676	0	1	0	0	MMRN1	ENSG00000138722	586	E/D	missense_variant	YES	-		tolerated(0.47)	benign(0.285)	-	-	-	neutral(0.407)	0	0	1
s2789	4	114290861	A/T	180	323	304	0	18	19	25.3521	25.6757	0	12	0	0	ANK2	ENSG00000145362	3837	E/V	missense_variant	YES	-		-	possibly_damaging(0.84)	-	-	-	-	1	0	0
s2789	4	185039046	G/A	64	148	93	0	16	17	22.5352	22.973	0	0	0	0	ENPP6	ENSG00000164303	181	R/W	missense_variant	YES	rs147979605		deleterious(0.01)	possibly_damaging(0.806)	-	-	-	deleterious(0.898)	1	0	0
s2789	5	31267695	G/T	97	276	263	0	22	30	30.9859	40.5405	1	2	0	0	CDH6	ENSG00000113361	39	E/*	stop_gained	YES	-		-	-	-	-	-	-	1	0	0
s2789	5	33937521	G/A	92	273	223	0	0	12	0	16.2162	0	0	0	0	RXFP3	ENSG00000182631	226	A/T	missense_variant	YES	COSM1264704,COSM3697214		tolerated(0.52)	benign(0.009)	-	-	-	neutral(0.244)	0	0	1
s2789	5	140215137	C/T	203	413	346	0	0	14	0	18.9189	0	0	0	0	PCDHA7	ENSG00000204963	390	T/M	missense_variant	YES	rs550090383,COSM1130902,COSM1130901		tolerated_low_confidence(0.09)	benign(0.059)	T:0.0002	T:0	-	deleterious(0.485)	0	0	1
s2789	5	175520243	A/G	23	53	56	0	51	57	71.831	77.027	0	0	0	0	FAM153B	ENSG00000182230	25	Y/C	missense_variant	YES	-	YES	deleterious_low_confidence(0)	possibly_damaging(0.878)	-	-	-	deleterious(0.939)	1	0	0
s2789	6	129498970	A/G	114	218	208	0	35	37	49.2958	50	1	3	0	0	LAMA2	ENSG00000196569	476	S/G	missense_variant	YES	rs780173189		deleterious(0)	probably_damaging(0.999)	-	-	-	deleterious(1.000)	1	0	0
s2789	7	42005760	G/A	101	249	216	0	6	19	8.4507	25.6757	12	8	0	25	GLI3	ENSG00000106571	971	P/S	missense_variant	YES	-		deleterious(0.03)	probably_damaging(0.997)	-	-	-	deleterious(0.984)	1	0	0
s2789	7	116371849	C/A	92	239	183	0	0	13	0	17.5676	0	1	0	0	MET	ENSG00000105976	443	S/Y	missense_variant	YES	-	YES	tolerated(0.87)	probably_damaging(0.982)	-	-	-	deleterious(0.556)	0	0	1
s2789	8	17919204	-/CA	85	171	163	0	24	18	33.8028	24.3243	34	40	0	0	ASAH1	ENSG00000104763	248	G/VX	frameshift_variant	YES	-		-	-	-	-	-	-	1	0	0
s2789	8	88886111	C/A	225	635	684	0	23	32	32.3944	43.2432	0	0	0	0	DCAF4L2	ENSG00000176566	30	R/L	missense_variant	YES	rs201917733		tolerated(0.22)	benign(0.326)	-	-	-	deleterious(0.553)	1	0	0
s2789	8	124547052	-/T	31	123	136	0	19	31	26.7606	41.8919	12	24	0	0	FBXO32	ENSG00000156804	40	Y/*	stop_gained,frameshift_variant	YES	-		-	-	-	-	-	-	1	0	0
s2789	8	124748083	T/A	59	199	197	0	13	13	18.3099	17.5676	0	0	0	0	ANXA13	ENSG00000104537	17	Q/L	missense_variant	YES	rs375350220		tolerated(0.14)	benign(0.05)	-	-	-	neutral(0.455)	1	0	0
s2789	8	134146930	G/C	50	148	155	0	5	13	7.04225	17.5676	0	0	0	0	TG	ENSG00000042832	2733	K/N	missense_variant	YES	COSM3896971		tolerated(0.27)	benign(0.002)	-	-	-	neutral(0.366)	1	0	0
s2789	8	139890482	C/A	74	285	274	0	11	0	15.493	0	1	0	0	0	COL22A1	ENSG00000169436	57	V/F	missense_variant	YES	rs773344733		-	unknown(0)	-	-	-	-	0	1	0
s2789	9	32633525	G/A	197	503	378	0	13	17	18.3099	22.973	0	0	0	0	TAF1L	ENSG00000122728	685	R/C	missense_variant	YES	rs147409173,COSM608350		deleterious(0)	probably_damaging(0.995)	-	-	-	deleterious(0.998)	1	0	0
s2789	10	97715163	A/G	51	139	124	0	9	23	12.6761	31.0811	0	0	0	0	RP11-248J23.6	ENSG00000269948	6	T/A	missense_variant	YES	-		tolerated(0.31)	benign(0.088)	-	-	-	neutral(0.389)	1	0	0
s2789	10	105349300	C/A	142	267	241	0	20	19	28.169	25.6757	4	2	25	0	NEURL1	ENSG00000107954	457	P/T	missense_variant	YES	-		tolerated(0.17)	benign(0.022)	-	-	-	neutral(0.426)	1	0	0
s2789	11	6704517	G/A	50	127	125	0	7	22	9.85915	29.7297	2	3	0	33	MRPL17	ENSG00000158042	4	S/L	missense_variant	YES	rs143153124		deleterious_low_confidence(0.01)	benign(0.154)	C:0.0042	C:0	-	deleterious(0.572)	1	0	0
s2789	11	66136136	C/A	52	124	96	0	19	23	26.7606	31.0811	9	2	22	50	SLC29A2	ENSG00000174669	141	S/I	missense_variant	YES	-		deleterious(0)	benign(0.049)	-	-	-	deleterious(0.524)	1	0	0
s2789	11	66192237	G/T	180	414	338	0	0	14	0	18.9189	0	0	0	0	NPAS4	ENSG00000174576	626	E/*	stop_gained	YES	-		-	-	-	-	-	-	0	0	1
s2789	11	70830056	T/C	114	195	151	0	8	16	11.2676	21.6216	0	0	0	0	SHANK2	ENSG00000162105	77	D/G	missense_variant	YES	-		deleterious(0)	probably_damaging(0.999)	-	-	-	deleterious(1.000)	1	0	0
s2789	11	111896475	G/T	161	349	270	0	18	21	25.3521	28.3784	10	6	0	0	DLAT	ENSG00000150768	93	K/N	missense_variant,splice_region_variant	YES	-		deleterious(0.05)	possibly_damaging(0.904)	-	-	-	deleterious(0.927)	1	0	0
s2789	12	8374753	C/T	111	282	210	0	12	21	16.9014	28.3784	0	1	0	0	FAM90A1	ENSG00000171847	354	A/T	missense_variant	YES	-		tolerated(0.15)	possibly_damaging(0.857)	-	-	-	deleterious(0.853)	1	0	0
s2789	12	20833173	G/T	83	222	155	0	24	30	33.8028	40.5405	2	7	0	0	PDE3A	ENSG00000172572	1132	E/*	stop_gained	YES	rs374913499,COSM937850		-	-	A:0.0002	A:0	-	-	1	0	0
s2789	12	55725576	C/T	94	265	219	0	15	18	21.1268	24.3243	0	0	0	0	OR6C3	ENSG00000205329	31	T/M	missense_variant	YES	rs200971550		deleterious_low_confidence(0.03)	benign(0.067)	-	-	-	deleterious(0.518)	1	0	0
s2789	12	62943519	G/C	57	162	137	0	28	33	39.4366	44.5946	3	6	33	0	MON2	ENSG00000061987	942	C/S	missense_variant	YES	rs758895537		tolerated(0.72)	benign(0.008)	-	-	-	neutral(0.144)	1	0	0
s2789	12	130827177	G/A	84	103	82	0	0	17	0	22.973	0	0	0	0	PIWIL1	ENSG00000125207	14	R/H	missense_variant	YES	COSM430724		tolerated(0.3)	benign(0.133)	-	-	-	neutral(0.416)	0	0	1
s2789	13	20067011	A/C	28	55	66	0	18	9	25.3521	12.1622	0	0	0	0	TPTE2	ENSG00000132958	33	L/R	missense_variant	YES	rs76437836,COSM248834,COSM1717710		tolerated_low_confidence(0.5)	benign(0)	-	-	-	neutral(0.250)	1	0	0
s2789	14	21825495	C/T	62	132	103	0	0	12	0	16.2162	20	16	0	0	SUPT16H	ENSG00000092201	841	E/K	missense_variant	YES	-		deleterious(0)	probably_damaging(0.912)	-	-	-	deleterious(0.956)	0	0	1
s2789	14	38061481	T/C	129	480	450	0	63	68	88.7324	91.8919	863	672	87	87	FOXA1	ENSG00000129514	170	K/E	missense_variant	YES	-	YES	deleterious(0)	probably_damaging(0.995)	-	-	-	deleterious(0.998)	1	0	0
s2789	14	61788995	C/T	153	379	238	0	17	24	23.9437	32.4324	6	11	33	0	PRKCH	ENSG00000027075	59	T/I	missense_variant	YES	-		tolerated(0.15)	benign(0.028)	-	-	-	neutral(0.439)	1	0	0
s2789	14	102452625	G/C	189	425	320	0	12	19	16.9014	25.6757	11	12	18	0	DYNC1H1	ENSG00000197102	688	S/T	missense_variant	YES	-		-	benign(0.098)	-	-	-	-	1	0	0
s2789	15	43499427	C/T	78	153	123	0	50	50	70.4225	67.5676	0	0	0	0	EPB42	ENSG00000166947	460	D/N	missense_variant	YES	rs374417752		deleterious(0)	probably_damaging(1)	-	-	-	deleterious(1.000)	1	0	0
s2789	15	56385545	A/T	39	111	99	0	13	12	18.3099	16.2162	5	1	20	0	RFX7	ENSG00000181827	1461	*/K	stop_lost	YES	rs375708858		-	-	-	-	-	-	1	0	0
s2789	15	99459922	A/G	92	408	291	0	42	45	59.1549	60.8108	45	18	60	28	IGF1R	ENSG00000140443	673	Y/C	missense_variant	YES	-		tolerated(0.18)	possibly_damaging(0.848)	-	-	-	deleterious(0.834)	1	0	0
s2789	17	4192593	T/C	69	180	158	0	54	65	76.0563	87.8378	49	16	88	56	UBE2G1	ENSG00000132388	120	I/V	missense_variant	YES	-		deleterious(0.04)	benign(0.338)	-	-	-	deleterious(0.649)	1	0	0
s2789	17	7578394	T/C	120	210	127	0	43	55	60.5634	74.3243	23	13	74	31	TP53	ENSG00000141510	179	H/R	missense_variant	YES	TP53_g.12524A>G,TP53_g.12524A>C,TP53_g.12524del,TP53_g.12524A>T,COSM10889,COSM43635,COSM44218,COSM44627,COSM214223,COSM3958828,COSM129844,COSM214222,COSM129845,COSM3958831,COSM214224,COSM129847,COSM3958833,COSM3396280,COSM3958830,COSM3980298,COSM1645241,COSM1731642,COSM3958829,COSM3958832,COSM129846,COSM214225	YES	deleterious(0)	probably_damaging(1)	-	-	-	deleterious(1.000)	1	0	0
s2789	17	15449158	A/G	125	142	92	0	4	11	5.6338	14.8649	0	0	0	0	TVP23C	ENSG00000175106	135	S/P	missense_variant	YES	rs56222179		tolerated(1)	benign(0.001)	-	-	-	neutral(0.001)	1	0	0
s2789	17	18057993	G/T	81	313	268	0	15	24	21.1268	32.4324	0	0	0	0	MYO15A	ENSG00000091536	-	-	splice_acceptor_variant	YES	-		-	-	-	-	-	-	1	0	0
s2789	17	39211139	C/A	23	28	32	0	4	16	5.6338	21.6216	0	0	0	0	KRTAP2-2	ENSG00000214518	109	G/C	missense_variant	YES	rs9674636		tolerated_low_confidence(1)	unknown(0)	-	-	-	-	1	0	0
s2789	17	47295158	G/C	71	130	123	0	20	28	28.169	37.8378	5	8	0	0	ABI3	ENSG00000108798	115	V/L	missense_variant	YES	rs201557264		tolerated(0.29)	benign(0.023)	C:0.0002	C:0	-	neutral(0.366)	1	0	0
s2789	19	9049179	G/C	228	549	441	0	15	15	21.1268	20.2703	0	0	0	0	MUC16	ENSG00000181143	10818	P/A	missense_variant	YES	COSM715470,COSM715469	YES	-	benign(0.001)	-	-	-	-	1	0	0
s2789	19	17416980	T/G	37	126	98	0	29	44	40.8451	59.4595	27	18	37	56	MRPL34	ENSG00000130312	24	L/R	missense_variant	YES	rs760544334		tolerated(0.1)	probably_damaging(0.998)	-	-	-	deleterious(0.949)	1	0	0
s2789	19	50156259	G/C	132	356	282	0	10	11	14.0845	14.8649	27	41	4	15	SCAF1	ENSG00000126461	871	E/D	missense_variant	YES	COSM1751074		-	unknown(0)	-	-	-	-	1	0	0
s2789	19	55708686	C/T	126	298	220	0	15	16	21.1268	21.6216	0	0	0	0	PTPRH	ENSG00000080031	597	V/I	missense_variant	YES	rs371152156,COSM255614		-	benign(0.053)	-	-	-	-	1	0	0
s2789	19	57286853	C/T	105	234	178	0	28	30	39.4366	40.5405	1	0	0	0	ZIM2	ENSG00000269699	263	E/K	missense_variant	YES	rs767412400		tolerated(0.18)	benign(0.012)	-	-	-	neutral(0.416)	1	0	0
s2789	21	10862922	G/T	906	1399	1190	0	7	15	9.85915	20.2703	0	0	0	0	IGHV1OR21-1	ENSG00000169861	73	S/I	missense_variant	YES	rs753390767		tolerated(0.37)	benign(0.011)	-	-	-	neutral(0.321)	1	0	0
s2789	22	38884105	T/G	97	273	227	0	33	31	46.4789	41.8919	94	127	37	35	DDX17	ENSG00000100201	488	K/T	missense_variant	YES	-		tolerated(0.08)	probably_damaging(0.979)	-	-	-	deleterious(0.950)	1	0	0
s2789	X	5827263	C/A	102	361	290	0	11	14	15.493	18.9189	0	0	0	0	NLGN4X	ENSG00000146938	215	D/Y	missense_variant	YES	-		deleterious(0)	probably_damaging(0.997)	-	-	-	deleterious(0.998)	1	0	0
s2789	X	5827271	C/A	100	353	295	0	12	15	16.9014	20.2703	0	0	0	0	NLGN4X	ENSG00000146938	212	S/I	missense_variant	YES	-		deleterious(0)	probably_damaging(0.999)	-	-	-	deleterious(1.000)	1	0	0
s2789	X	11160362	C/T	107	277	235	0	24	18	33.8028	24.3243	1	1	0	0	ARHGAP6	ENSG00000047648	750	G/R	missense_variant	YES	-		tolerated(0.45)	benign(0.04)	-	-	-	neutral(0.295)	1	0	0
s2789	X	23018958	C/T	149	391	309	0	13	12	18.3099	16.2162	0	0	0	0	DDX53	ENSG00000184735	262	L/F	missense_variant	YES	-		deleterious(0.02)	probably_damaging(0.997)	-	-	-	deleterious(0.988)	1	0	0
s2789	X	44109460	G/A	52	241	199	0	11	13	15.493	17.5676	0	1	0	0	EFHC2	ENSG00000183690	280	R/W	missense_variant	YES	rs199652921		deleterious(0)	probably_damaging(0.987)	-	-	-	deleterious(0.994)	1	0	0
s2789	X	53615349	A/T	64	209	198	0	17	26	23.9437	35.1351	10	11	0	0	HUWE1	ENSG00000086758	1536	L/H	missense_variant	YES	-		-	probably_damaging(0.986)	-	-	-	-	1	0	0
s2789	X	119402176	G/A	125	263	286	0	39	49	54.9296	66.2162	2	0	0	0	TMEM255A	ENSG00000125355	272	H/Y	missense_variant	YES	rs782722477		deleterious(0.01)	benign(0.245)	-	-	-	deleterious(0.617)	1	0	0
s2789	X	136651079	G/C	68	215	165	0	11	12	15.493	16.2162	0	0	0	0	ZIC3	ENSG00000156925	360	C/S	missense_variant	YES	-		deleterious(0.02)	probably_damaging(0.997)	-	-	-	deleterious(0.988)	1	0	0
s2789	X	138686845	C/T	74	230	201	0	11	8	15.493	10.8108	0	0	0	0	MCF2	ENSG00000101977	656	E/K	missense_variant	YES	-		tolerated(0.42)	benign(0.02)	-	-	-	neutral(0.300)	1	0	0
s2817	1	237947163	G/T	132	289	241	0	29	26	40.8451	39.3939	1	0	0	0	RYR2	ENSG00000198626	4051	A/S	missense_variant	YES	-		-	benign(0.241)	-	-	-	-	1	0	0
s2817	2	135960475	T/G	55	87	73	0	14	0	19.7183	0	1	1	0	0	ZRANB3	ENSG00000121988	1023	K/T	missense_variant	YES	-		tolerated(0.09)	possibly_damaging(0.772)	-	-	-	deleterious(0.841)	0	1	0
s2817	2	238428670	C/T	66	119	116	0	24	19	33.8028	28.7879	253	75	17	13	MLPH	ENSG00000115648	225	Q/*	stop_gained,splice_region_variant	YES	-		-	-	-	-	-	-	1	0	0
s2817	2	242573270	C/T	143	257	239	0	30	21	42.2535	31.8182	43	11	40	9	THAP4	ENSG00000176946	101	R/Q	missense_variant	YES	rs201501683		deleterious_low_confidence(0.01)	possibly_damaging(0.551)	-	-	-	deleterious(0.770)	1	0	0
s2817	8	92382061	G/A	75	159	143	0	27	27	38.0282	40.9091	0	0	0	0	SLC26A7	ENSG00000147606	559	E/K	missense_variant,splice_region_variant	YES	-		tolerated(0.67)	benign(0.005)	-	-	-	neutral(0.168)	1	0	0
s2817	9	18928481	C/T	168	336	281	0	0	12	0	18.1818	0	0	0	0	FAM154A	ENSG00000155875	332	G/S	missense_variant	YES	-		tolerated(0.32)	benign(0.089)	-	-	-	neutral(0.385)	0	0	1
s2817	9	100961664	C/A	36	48	38	0	0	11	0	16.6667	17	4	0	0	TBC1D2	ENSG00000095383	918	*/L	stop_lost	YES	rs774560481		-	-	-	-	-	-	0	0	1
s2817	9	140064020	G/T	33	69	50	0	0	12	0	18.1818	14	0	0	0	LRRC26	ENSG00000184709	126	L/M	missense_variant	YES	-		deleterious(0)	probably_damaging(1)	-	-	-	deleterious(1.000)	0	0	1
s2817	10	51579232	A/G	89	185	171	0	33	26	46.4789	39.3939	182	38	40	8	NCOA4	ENSG00000138293	47	I/V	missense_variant	YES	rs183345436	YES	deleterious(0.04)	probably_damaging(0.99)	G:0.0002	G:0	-	deleterious(0.975)	1	0	0
s2817	11	66109567	C/T	94	165	142	0	25	0	35.2113	0	38	21	11	0	BRMS1	ENSG00000174744	47	E/K	missense_variant,splice_region_variant	YES	rs746394925		deleterious(0.02)	benign(0.127)	-	-	-	deleterious(0.553)	0	1	0
s2817	14	22434220	C/A	74	114	129	0	20	0	28.169	0	2	2	0	0	TRAV12-3	ENSG00000211794	91	S/R	missense_variant	YES	-		tolerated(0.06)	benign(0.03)	-	-	-	deleterious(0.485)	0	1	0
s2817	16	16215866	G/A	108	272	229	0	21	0	29.5775	0	14	5	14	0	ABCC1	ENSG00000103222	1142	R/H	missense_variant	YES	rs778697425,COSM1733511		deleterious(0.02)	probably_damaging(0.982)	-	-	-	deleterious(0.981)	0	1	0
s2817	17	16097870	C/A	81	172	161	0	14	11	19.7183	16.6667	53	10	0	0	NCOR1	ENSG00000141027	5	G/V	missense_variant	YES	rs76145228,COSM3733523	YES	-	probably_damaging(0.962)	-	-	-	-	1	0	0
s2817	22	51020725	C/A	20	23	28	0	0	18	0	27.2727	19	8	0	0	CHKB	ENSG00000100288	96	E/*	stop_gained	YES	COSM419487		-	-	-	-	-	-	0	0	1
s2817	X	40994008	G/T	50	125	95	0	32	25	45.0704	37.8788	24	4	62	0	USP9X	ENSG00000124486	118	R/L	missense_variant	YES	COSM1557568,COSM1557567		deleterious(0)	probably_damaging(0.968)	-	-	-	deleterious(0.984)	1	0	0
s2852	1	16256219	G/T	67	164	91	0	32	37	41.0256	49.3333	15	10	20	40	SPEN	ENSG00000065526	1162	D/Y	missense_variant	YES	-	YES	-	probably_damaging(0.999)	-	-	-	-	1	0	0
s2852	1	21071547	C/T	44	93	58	0	0	14	0	18.6667	77	69	1	0	HP1BP3	ENSG00000127483	469	A/T	missense_variant	YES	rs756330266		tolerated_low_confidence(0.13)	benign(0.001)	-	-	-	neutral(0.435)	0	0	1
s2852	2	39186778	C/T	17	35	20	0	40	45	51.2821	60	0	0	0	0	AC019171.1	ENSG00000269210	236	E/K	missense_variant	YES	-		-	unknown(0)	-	-	-	-	1	0	0
s2852	3	47912499	C/T	70	200	100	0	0	39	0	52	80	84	1	30	MAP4	ENSG00000047849	888	R/Q	missense_variant	YES	rs200106834		deleterious(0.01)	probably_damaging(0.999)	-	-	-	deleterious(0.994)	0	0	1
s2852	3	109027013	A/G	50	113	76	0	27	0	34.6154	0	0	0	0	0	DPPA2	ENSG00000163530	175	V/A	missense_variant	YES	-		tolerated(0.09)	benign(0.073)	-	-	-	deleterious(0.491)	0	1	0
s2852	6	105581406	C/T	62	124	90	0	0	31	0	41.3333	0	1	0	0	BVES	ENSG00000112276	16	G/D	missense_variant	YES	-		tolerated(0.08)	benign(0.002)	-	-	-	neutral(0.461)	0	0	1
s2852	6	133013415	C/G	85	160	121	0	22	0	28.2051	0	0	0	0	0	VNN1	ENSG00000112299	379	A/P	missense_variant	YES	-		deleterious(0.01)	probably_damaging(0.931)	-	-	-	deleterious(0.961)	0	1	0
s2852	6	167570740	C/T	130	258	187	0	0	25	0	33.3333	0	0	0	0	GPR31	ENSG00000120436	194	V/M	missense_variant	YES	rs369377204,COSM1075951		tolerated(0.14)	benign(0.147)	-	-	-	deleterious(0.503)	0	0	1
s2852	7	12412818	C/T	49	119	76	0	28	45	35.8974	60	3	1	0	0	VWDE	ENSG00000146530	458	D/N	missense_variant	YES	-		tolerated(0.11)	possibly_damaging(0.905)	-	-	-	deleterious(0.897)	1	0	0
s2852	7	101265433	C/T	108	231	140	0	29	34	37.1795	45.3333	0	0	0	0	MYL10	ENSG00000106436	133	A/T	missense_variant	YES	-		deleterious(0)	probably_damaging(0.978)	-	-	-	deleterious(0.989)	1	0	0
s2852	7	134931429	G/A	22	41	17	0	0	24	0	32	0	0	0	0	STRA8	ENSG00000146857	236	C/Y	missense_variant	YES	-		tolerated(0.07)	possibly_damaging(0.846)	-	-	-	deleterious(0.888)	0	0	1
s2852	7	142223845	T/C	39	111	49	0	8	20	10.2564	26.6667	0	0	0	0	TRBV11-1	ENSG00000211720	108	M/V	missense_variant	YES	rs757439148		tolerated(1)	benign(0.001)	-	-	-	neutral(0.001)	1	0	0
s2852	8	20062030	G/A	48	73	53	0	62	53	79.4872	70.6667	8	14	50	36	ATP6V1B2	ENSG00000147416	58	V/M	missense_variant	YES	-		tolerated(0.29)	possibly_damaging(0.734)	-	-	-	deleterious(0.722)	1	0	0
s2852	8	94767191	T/G	49	164	88	0	15	0	19.2308	0	0	1	0	0	TMEM67	ENSG00000164953	17	L/V	missense_variant	YES	-		tolerated_low_confidence(0.55)	benign(0.002)	-	-	-	neutral(0.226)	0	1	0
s2852	9	35558537	CAA/-	117	252	143	0	0	19	0	25.3333	10	10	0	0	RUSC2	ENSG00000198853	1105	SX/X	frameshift_variant	YES	-		-	-	-	-	-	-	0	0	1
s2852	11	17464735	C/T	81	245	116	0	20	0	25.641	0	4	1	0	0	ABCC8	ENSG00000006071	486	R/Q	missense_variant	YES	rs376080397		deleterious(0.03)	benign(0.109)	-	-	-	deleterious(0.539)	0	1	0
s2852	11	45944620	C/T	18	42	20	0	0	20	0	26.6667	4	0	0	0	GYLTL1B	ENSG00000165905	63	R/W	missense_variant	YES	-		deleterious_low_confidence(0)	benign(0.421)	-	-	-	deleterious(0.711)	0	0	1
s2852	11	47397237	C/T	68	251	126	0	36	15	46.1538	20	20	11	0	0	SPI1	ENSG00000066336	31	R/H	missense_variant	YES	rs770273178		tolerated(0.12)	probably_damaging(0.999)	-	-	-	deleterious(0.940)	1	0	0
s2852	11	48387293	A/T	186	508	220	0	40	33	51.2821	44	0	0	0	0	OR4C5	ENSG00000176540	242	I/N	missense_variant	YES	-		deleterious_low_confidence(0)	probably_damaging(1)	-	-	-	deleterious(1.000)	1	0	0
s2852	11	75113456	C/T	22	18	25	0	0	16	0	21.3333	526	507	0	0	RPS3	ENSG00000149273	122	R/C	missense_variant	YES	rs528039603,COSM467420		tolerated(0.08)	benign(0.111)	T:0.0002	T:0	-	deleterious(0.516)	0	0	1
s2852	11	85707959	G/T	51	90	48	0	0	12	0	16	42	40	0	2	PICALM	ENSG00000073921	390	P/T	missense_variant	YES	rs779110334	YES	tolerated(0.23)	benign(0.018)	-	-	-	neutral(0.394)	0	0	1
s2852	11	129744790	C/A	70	110	46	0	0	13	0	17.3333	5	10	0	0	NFRKB	ENSG00000170322	651	A/S	missense_variant	YES	-		deleterious(0)	unknown(0)	-	-	-	-	0	0	1
s2852	13	50038181	C/T	47	57	47	0	11	0	14.1026	0	2	3	0	0	SETDB2	ENSG00000136169	78	A/V	missense_variant	YES	-		tolerated(0.3)	benign(0.002)	-	-	-	neutral(0.351)	0	1	0
s2852	14	91792331	G/A	55	125	87	0	24	0	30.7692	0	10	5	50	0	CCDC88C	ENSG00000015133	374	R/W	missense_variant	YES	rs199546216		deleterious(0)	probably_damaging(1)	-	-	-	deleterious(1.000)	0	1	0
s2852	15	40294933	C/A	33	125	61	0	0	23	0	30.6667	12	15	0	47	EIF2AK4	ENSG00000128829	1060	T/K	missense_variant	YES	rs55781333		tolerated(0.38)	benign(0.01)	-	-	-	neutral(0.315)	0	0	1
s2852	16	2835594	G/T	17	39	17	0	0	24	0	32	0	0	0	0	PRSS33	ENSG00000103355	99	S/Y	missense_variant	YES	-		tolerated(0.22)	benign(0.148)	-	-	-	neutral(0.464)	0	0	1
s2852	17	32598265	T/A	55	163	80	0	15	22	19.2308	29.3333	0	0	0	0	CCL7	ENSG00000108688	59	C/*	stop_gained	YES	rs775095953		-	-	-	-	-	-	1	0	0
s2852	17	39406169	G/C	85	293	144	0	57	46	73.0769	61.3333	0	0	0	0	KRTAP9-4	ENSG00000241595	66	C/S	missense_variant	YES	rs372061695		deleterious(0.02)	unknown(0)	-	-	-	-	1	0	0
s2852	17	73732761	A/G	144	404	278	0	26	26	33.3333	34.6667	26	14	27	14	ITGB4	ENSG00000132470	659	D/G	missense_variant	YES	-		deleterious(0.01)	probably_damaging(0.923)	-	-	-	deleterious(0.957)	1	0	0
s2852	17	76498714	C/A	41	171	113	0	13	0	16.6667	0	1	0	0	0	DNAH17	ENSG00000187775	1706	E/*	stop_gained	YES	-		-	-	-	-	-	-	0	1	0
s2852	19	11508242	C/T	43	153	63	0	25	24	32.0513	32	29	15	86	73	RGL3	ENSG00000205517	599	R/Q	missense_variant	YES	rs772020574		tolerated(0.68)	unknown(0)	-	-	-	-	1	0	0
s2852	20	3684650	G/C	149	427	224	0	28	26	35.8974	34.6667	2	1	0	0	SIGLEC1	ENSG00000088827	265	N/K	missense_variant	YES	-		deleterious(0.01)	probably_damaging(0.988)	-	-	-	deleterious(0.989)	1	0	0
s2852	21	18814148	C/A	37	35	27	0	0	15	0	20	0	0	0	0	C21orf37	ENSG00000232560	17	S/Y	missense_variant	YES	-		tolerated(0.06)	possibly_damaging(0.788)	-	-	-	deleterious(0.864)	0	0	1
s2852	22	26886991	G/T	40	113	52	0	0	12	0	16	13	15	0	0	SRRD	ENSG00000100104	255	R/S	missense_variant,splice_region_variant	YES	-		deleterious(0.03)	probably_damaging(0.962)	-	-	-	deleterious(0.966)	0	0	1
s2852	X	15306080	C/G	61	103	72	0	19	29	24.359	38.6667	0	0	0	0	ASB11	ENSG00000165192	257	R/T	missense_variant	YES	COSM1117541,COSM115777,COSM1599082		deleterious(0.03)	possibly_damaging(0.513)	-	-	-	deleterious(0.742)	1	0	0
s2852	X	37553718	T/A	80	127	96	0	21	46	26.9231	61.3333	0	0	0	0	XK	ENSG00000047597	142	I/N	missense_variant	YES	-		deleterious(0)	probably_damaging(0.999)	-	-	-	deleterious(1.000)	1	0	0
s2852	X	112058802	T/G	112	228	156	0	1	40	1.28205	53.3333	0	0	0	0	AMOT	ENSG00000126016	392	Q/H	missense_variant	YES	rs772179248,COSM3708399,COSM1625409		-	unknown(0)	-	-	-	-	1	0	0
s2852	X	153008476	T/C	17	27	20	0	22	15	28.2051	20	8	6	0	0	ABCD1	ENSG00000101986	606	S/P	missense_variant	YES	rs201774661,CM960043,X-ALD_c.1816T>C,COSM145040		deleterious(0)	probably_damaging(0.957)	-	-	-	deleterious(0.978)	1	0	0
s2852	X	153008483	G/A	17	25	22	0	24	14	30.7692	18.6667	8	7	0	0	ABCD1	ENSG00000101986	608	G/D	missense_variant	YES	CM012040,rs78993751,X-ALD_c.1823G>A,COSM3746594		deleterious(0)	probably_damaging(0.999)	-	-	-	deleterious(1.000)	1	0	0
s2976	2	220415564	C/T	59	150	165	0	27	17	44.2623	29.8246	0	1	0	0	OBSL1	ENSG00000124006	1895	G/D	missense_variant,splice_region_variant	YES	-		deleterious_low_confidence(0)	possibly_damaging(0.616)	-	-	-	deleterious(0.808)	1	0	0
s2976	3	47476574	T/-	83	216	206	0	32	21	52.459	36.8421	22	18	27	11	SCAP	ENSG00000114650	59	N/X	frameshift_variant	YES	-		-	-	-	-	-	-	1	0	0
s2976	3	178921553	T/A	47	80	110	0	55	38	90.1639	66.6667	3	15	67	33	PIK3CA	ENSG00000121879	345	N/K	missense_variant	YES	rs121913284,COSM754,COSM132748	YES	deleterious(0.01)	probably_damaging(1)	-	-	-	deleterious(0.995)	1	0	0
s2976	4	55595503	C/A	59	118	126	0	35	16	57.377	28.0702	1	6	0	0	KIT	ENSG00000157404	665	P/T	missense_variant,splice_region_variant	YES	-	YES	deleterious(0)	probably_damaging(0.939)	-	-	-	deleterious(0.970)	1	0	0
s2976	5	137354164	T/C	90	170	177	0	26	21	42.623	36.8421	14	15	57	20	FAM13B	ENSG00000031003	66	N/S	missense_variant	YES	-		tolerated(0.29)	probably_damaging(0.975)	-	-	-	deleterious(0.843)	1	0	0
s2976	7	92932782	G/A	40	64	85	0	11	4	18.0328	7.01754	0	4	0	0	CCDC132	ENSG00000004766	458	D/N	missense_variant	YES	-		deleterious(0.01)	benign(0.031)	-	-	-	deleterious(0.510)	1	0	0
s2976	7	122047734	G/C	115	180	222	0	29	18	47.541	31.5789	6	25	17	48	CADPS2	ENSG00000081803	869	P/R	missense_variant	YES	-		deleterious(0.04)	benign(0.071)	-	-	-	deleterious(0.515)	1	0	0
s2976	7	150776790	C/A	82	173	196	0	30	18	49.1803	31.5789	3	10	33	0	FASTK	ENSG00000164896	101	W/L	missense_variant	YES	-		tolerated_low_confidence(0.05)	benign(0.012)	-	-	-	deleterious(0.481)	1	0	0
s2976	9	86591917	C/T	33	97	73	0	0	14	0	24.5614	353	460	0	0	HNRNPK	ENSG00000165119	69	R/H	missense_variant	YES	COSM3664451,COSM3664452		tolerated(0.07)	benign(0.013)	-	-	-	deleterious(0.472)	0	0	1
s2976	11	4945199	C/T	114	227	270	0	29	21	47.541	36.8421	0	0	0	0	OR51G1	ENSG00000176879	124	R/H	missense_variant	YES	rs34742470,CM035851		deleterious(0)	benign(0.165)	T:0.0489	T:0.1441	-	deleterious(0.583)	1	0	0
s2976	11	102980347	C/G	77	119	142	0	49	27	80.3279	47.3684	1	0	100	0	DYNC2H1	ENSG00000187240	15	T/S	missense_variant	YES	-		-	benign(0.003)	-	-	-	-	1	0	0
s2976	11	108218036	A/C	39	59	79	0	68	24	111.475	42.1053	8	15	38	0	ATM	ENSG00000149311	2872	H/P	missense_variant	YES	COSM200683	YES	deleterious(0)	probably_damaging(1)	-	-	-	deleterious(1.000)	1	0	0
s2976	12	130648604	C/A	153	283	325	0	64	35	104.918	61.4035	0	3	0	0	FZD10	ENSG00000111432	373	R/S	missense_variant	YES	rs777832754		tolerated(0.17)	probably_damaging(0.998)	-	-	-	deleterious(0.914)	1	0	0
s2976	15	66996333	G/A	31	25	32	0	16	0	26.2295	0	0	4	0	0	SMAD6	ENSG00000137834	246	G/D	missense_variant	YES	-		tolerated(0.21)	benign(0.173)	-	-	-	deleterious(0.482)	0	1	0
s2976	16	8900240	C/T	73	171	171	0	16	11	26.2295	19.2982	24	21	25	10	PMM2	ENSG00000140650	108	A/V	missense_variant	YES	rs200503569,CM971223,COSM974808		deleterious(0.01)	benign(0.431)	-	-	likely_pathogenic	deleterious(0.711)	1	0	0
s2976	16	68842711	GACAGAGCCTCTG/-	55	55	102	0	35	22	57.377	38.5965	1	6	0	33	CDH1	ENSG00000039068	216	GQSLW/X	frameshift_variant	YES	-	YES	-	-	-	-	-	-	1	0	0
s2976	17	77757810	C/T	138	355	376	0	36	20	59.0164	35.0877	1	0	0	0	CBX2	ENSG00000173894	190	R/W	missense_variant	YES	rs201065642		deleterious(0)	probably_damaging(0.976)	T:0.0002	T:0	-	deleterious(0.988)	1	0	0
s2976	19	15218248	G/T	23	33	23	0	12	0	19.6721	0	3	1	0	0	SYDE1	ENSG00000105137	2	A/S	missense_variant	YES	-		deleterious_low_confidence(0)	probably_damaging(0.994)	-	-	-	deleterious(0.997)	0	1	0
s2976	20	30745685	G/A	129	338	312	0	19	10	31.1475	17.5439	33	46	12	15	TM9SF4	ENSG00000101337	473	R/Q	missense_variant	YES	rs774707775		deleterious(0)	probably_damaging(0.995)	-	-	-	deleterious(0.998)	1	0	0
s2976	20	39729881	A/T	98	155	191	0	28	23	45.9016	40.3509	34	44	41	18	TOP1	ENSG00000198900	399	H/L	missense_variant	YES	rs781028862	YES	deleterious(0.01)	benign(0.044)	-	-	-	deleterious(0.517)	1	0	0
s3001	1	891555	G/A	194	315	308	0	35	26	50.7246	37.6812	36	52	33	31	NOC2L	ENSG00000188976	176	A/V	missense_variant	YES	-		deleterious(0)	benign(0.165)	-	-	-	deleterious(0.583)	1	0	0
s3001	1	1650815	C/T	68	134	119	0	16	13	23.1884	18.8406	24	26	29	31	CDK11A	ENSG00000008128	103	E/K	missense_variant	YES	-		deleterious_low_confidence(0.04)	possibly_damaging(0.813)	-	-	-	deleterious(0.886)	1	0	0
s3001	1	27094351	G/C	105	217	154	0	14	0	20.2899	0	22	34	23	0	ARID1A	ENSG00000117713	1020	R/T	missense_variant	YES	COSM51863	YES	-	unknown(0)	-	-	-	-	0	1	0
s3001	2	74438397	G/A	40	58	69	0	0	28	0	40.5797	6	9	0	33	MTHFD2	ENSG00000065911	248	D/N	missense_variant	YES	-		deleterious(0)	probably_damaging(0.992)	-	-	-	deleterious(0.996)	0	0	1
s3001	2	179535020	G/C	57	134	98	0	19	0	27.5362	0	0	0	0	0	TTN	ENSG00000155657	11771	P/A	missense_variant,splice_region_variant	YES	-		-	-	-	-	-	-	0	1	0
s3001	2	234093104	G/A	138	305	265	0	30	25	43.4783	36.2319	5	8	0	0	INPP5D	ENSG00000168918	726	A/T	missense_variant	YES	-		deleterious(0.01)	probably_damaging(0.959)	-	-	-	deleterious(0.974)	1	0	0
s3001	3	118621473	C/T	126	252	239	0	25	21	36.2319	30.4348	0	1	0	100	IGSF11	ENSG00000144847	397	R/Q	missense_variant	YES	rs759484762		tolerated(0.28)	benign(0.002)	-	-	-	neutral(0.361)	1	0	0
s3001	4	37831647	G/A	74	119	115	0	21	29	30.4348	42.029	9	18	0	17	PGM2	ENSG00000169299	48	R/Q	missense_variant	YES	rs201598002,COSM1540003		tolerated(0.37)	benign(0.001)	A:0.0002	A:0	-	neutral(0.316)	1	0	0
s3001	4	89352347	G/T	69	126	114	0	29	27	42.029	39.1304	3	13	0	0	HERC6	ENSG00000138642	714	G/*	stop_gained	YES	-		-	-	-	-	-	-	1	0	0
s3001	4	103578914	C/T	60	127	101	0	0	11	0	15.942	8	14	0	7	MANBA	ENSG00000109323	543	W/*	stop_gained	YES	-		-	-	-	-	-	-	0	0	1
s3001	4	129208826	C/A	33	45	50	0	0	12	0	17.3913	7	10	0	0	PGRMC2	ENSG00000164040	64	W/C	missense_variant	YES	-		deleterious(0.01)	unknown(0)	-	-	-	-	0	0	1
s3001	4	144465070	A/C	79	130	95	0	26	26	37.6812	37.6812	49	41	41	32	SMARCA5	ENSG00000153147	706	D/A	missense_variant	YES	-		deleterious(0.01)	benign(0.094)	-	-	-	deleterious(0.542)	1	0	0
s3001	6	7370211	G/A	34	93	108	0	34	19	49.2754	27.5362	0	0	0	0	CAGE1	ENSG00000164304	612	Q/*	stop_gained	YES	-		-	-	-	-	-	-	1	0	0
s3001	6	75843585	G/T	70	342	252	0	44	39	63.7681	56.5217	16	119	0	0	COL12A1	ENSG00000111799	1885	P/T	missense_variant	YES	-		-	benign(0.077)	-	-	-	-	1	0	0
s3001	6	75843627	G/A	89	443	278	0	46	39	66.6667	56.5217	11	91	0	0	COL12A1	ENSG00000111799	1871	P/S	missense_variant	YES	-		-	probably_damaging(0.95)	-	-	-	-	1	0	0
s3001	7	5568968	C/T	165	412	313	0	4	27	5.7971	39.1304	1081	1512	3	16	ACTB	ENSG00000075624	63	G/S	missense_variant	YES	-		deleterious_low_confidence(0.04)	probably_damaging(0.998)	-	-	-	deleterious(0.979)	1	0	0
s3001	10	73521673	C/T	150	237	224	0	28	29	40.5797	42.029	14	26	0	0	C10orf54	ENSG00000107738	65	D/N	missense_variant	YES	rs370867717,COSM3440281		deleterious(0.05)	benign(0.096)	-	-	-	deleterious(0.523)	1	0	0
s3001	10	95119637	G/A	72	129	112	0	13	0	18.8406	0	45	83	9	0	MYOF	ENSG00000138119	1025	R/*	stop_gained	YES	rs775643885		-	-	-	-	-	-	0	1	0
s3001	11	1094686	C/T	67	113	93	0	30	37	43.4783	53.6232	0	0	0	0	MUC2	ENSG00000198788	1925	T/M	missense_variant	YES	rs375767205,COSM3985910		-	unknown(0)	T:0.0002	T:0	-	-	1	0	0
s3001	11	17316932	C/T	56	109	81	0	0	12	0	17.3913	18	47	0	13	NUCB2	ENSG00000070081	21	A/V	missense_variant	YES	-		tolerated(0.56)	benign(0.002)	-	-	-	neutral(0.221)	0	0	1
s3001	11	111747244	G/T	61	57	70	0	2	11	2.89855	15.942	3	2	0	0	ALG9	ENSG00000258529	218	S/Y	missense_variant,NMD_transcript_variant	YES	-		-	benign(0.071)	-	-	-	-	1	0	0
s3001	11	111747244	G/T	61	57	70	0	2	11	2.89855	15.942	3	2	0	0	FDXACB1	ENSG00000255561	218	S/Y	missense_variant	YES	-		tolerated(0.12)	benign(0.06)	-	-	-	deleterious(0.470)	1	0	0
s3001	12	2775889	C/T	69	123	114	0	27	32	39.1304	46.3768	0	2	0	0	CACNA1C	ENSG00000151067	1570	R/W	missense_variant	YES	-		deleterious(0)	probably_damaging(1)	-	-	-	deleterious(1.000)	1	0	0
s3001	12	86270468	C/T	46	77	62	0	0	13	0	18.8406	0	1	0	0	NTS	ENSG00000133636	42	H/Y	missense_variant	YES	-		tolerated(1)	benign(0.003)	-	-	-	neutral(0.002)	0	0	1
s3001	12	129190089	C/T	174	236	178	0	0	29	0	42.029	2	6	0	0	TMEM132C	ENSG00000181234	859	T/M	missense_variant	YES	COSM936892,COSM936891		deleterious(0)	probably_damaging(0.982)	-	-	-	deleterious(0.991)	0	0	1
s3001	15	68583353	C/T	162	312	222	0	25	28	36.2319	40.5797	22	42	27	21	FEM1B	ENSG00000169018	553	H/Y	missense_variant	YES	-		deleterious(0.01)	benign(0.133)	-	-	-	deleterious(0.561)	1	0	0
s3001	16	88870252	C/G	35	38	34	0	18	0	26.087	0	0	0	0	0	CDT1	ENSG00000167513	5	R/G	missense_variant	YES	rs746046888		deleterious(0)	benign(0)	-	-	-	deleterious(0.500)	0	1	0
s3001	17	66878094	G/A	43	93	103	0	23	28	33.3333	40.5797	6	15	0	0	ABCA8	ENSG00000141338	1246	R/C	missense_variant	YES	rs202208717		tolerated(0.2)	benign(0.168)	-	-	-	deleterious(0.484)	1	0	0
s3001	18	61067349	C/A	106	209	174	0	0	14	0	20.2899	18	36	0	11	VPS4B	ENSG00000119541	241	G/V	missense_variant	YES	rs746705982		deleterious(0)	probably_damaging(1)	-	-	-	deleterious(1.000)	0	0	1
s3001	18	65179720	T/C	118	155	134	0	20	30	28.9855	43.4783	2	6	0	17	DSEL	ENSG00000171451	719	N/S	missense_variant	YES	-		tolerated(0.14)	probably_damaging(0.962)	-	-	-	deleterious(0.911)	1	0	0
s3001	19	9800999	A/G	160	319	294	0	0	18	0	26.087	0	3	0	0	ZNF812	ENSG00000224689	394	C/R	missense_variant	YES	-		deleterious(0.01)	benign(0.006)	-	-	-	deleterious(0.498)	0	0	1
s3001	19	15342142	C/T	98	191	137	0	12	0	17.3913	0	1	0	0	0	EPHX3	ENSG00000105131	132	R/Q	missense_variant	YES	rs750393630,COSM3796720		deleterious(0)	probably_damaging(0.999)	-	-	-	deleterious(1.000)	0	1	0
s3001	20	45358000	G/T	49	75	65	0	35	28	50.7246	40.5797	21	31	38	42	SLC2A10	ENSG00000197496	474	G/C	missense_variant	YES	rs756530921		deleterious(0)	probably_damaging(1)	-	-	-	deleterious(1.000)	1	0	0
s3001	22	20457485	T/C	21	55	50	0	18	12	26.087	17.3913	0	1	0	0	RIMBP3	ENSG00000196622	1273	S/G	missense_variant	YES	rs2242315		tolerated(0.12)	benign(0.006)	-	-	-	neutral(0.443)	1	0	0
s3001	X	73961025	C/T	84	189	158	0	0	13	0	18.8406	0	2	0	0	KIAA2022	ENSG00000050030	1123	V/I	missense_variant	YES	-		tolerated(0.19)	benign(0.004)	-	-	-	neutral(0.407)	0	0	1
s3036	2	109382717	C/T	251	552	504	0	0	11	0	17.1875	20	31	0	6	RANBP2	ENSG00000153201	1908	Q/*	stop_gained	YES	-	YES	-	-	-	-	-	-	0	0	1
s3036	2	182780892	C/T	156	210	209	0	22	0	33.8462	0	18	64	17	0	SSFA2	ENSG00000138434	842	S/F	missense_variant	YES	COSM3838084,COSM3838083		deleterious(0)	probably_damaging(0.999)	-	-	-	deleterious(1.000)	0	1	0
s3036	3	178936091	G/A	40	100	104	0	24	22	36.9231	34.375	11	17	55	35	PIK3CA	ENSG00000121879	545	E/K	missense_variant	YES	rs104886003,COSM763,COSM27133,COSM125370,COSM295672	YES	deleterious(0.02)	probably_damaging(0.959)	-	-	not_provided,pathogenic	deleterious(0.970)	1	0	0
s3036	5	56160601	C/G	116	158	146	0	0	14	0	21.875	35	30	0	63	MAP3K1	ENSG00000095015	292	S/*	stop_gained	YES	-	YES	-	-	-	-	-	-	0	0	1
s3036	5	56160644	CG/-	84	134	134	0	15	0	23.0769	0	38	27	13	0	MAP3K1	ENSG00000095015	306	RX/X	frameshift_variant	YES	rs753695615	YES	-	-	-	-	-	-	0	1	0
s3036	5	56177606	AGATG/-	144	229	207	0	0	7	0	10.9375	33	40	0	8	MAP3K1	ENSG00000095015	860	EMX/X	frameshift_variant	YES	-	YES	-	-	-	-	-	-	0	0	1
s3036	5	56181843	G/A	104	165	152	0	25	0	38.4615	0	23	14	65	0	MAP3K1	ENSG00000095015	1356	G/D	missense_variant	YES	-	YES	deleterious(0)	probably_damaging(1)	-	-	-	deleterious(1.000)	0	1	0
s3036	5	93856382	C/A	80	137	160	0	0	11	0	17.1875	1	6	0	17	KIAA0825	ENSG00000185261	181	E/*	stop_gained	YES	COSM3429759,COSM3429761,COSM3429760		-	-	-	-	-	-	0	0	1
s3036	6	29595425	GAG/-	171	273	267	0	13	0	20	0	6	8	0	0	GABBR1	ENSG00000204681	-	-	splice_acceptor_variant	YES	-		-	-	-	-	-	-	0	1	0
s3036	6	31895941	C/T	88	164	153	0	0	19	0	29.6875	2	24	0	0	C2	ENSG00000166278	86	P/S	missense_variant,splice_region_variant	YES	rs567227615,COSM451225		tolerated(0.13)	benign(0.024)	-	-	-	neutral(0.447)	0	0	1
s3036	6	31895941	C/T	88	164	153	0	0	19	0	29.6875	2	24	0	0	CFB	ENSG00000244255	86	P/S	missense_variant,splice_region_variant	YES	rs567227615,COSM451225		tolerated(0.41)	benign(0.003)	-	-	-	neutral(0.296)	0	0	1
s3036	6	31914951	G/C	124	174	196	0	0	21	0	32.8125	82	55	0	16	CFB	ENSG00000244255	658	A/P	missense_variant	YES	-		tolerated(0.16)	probably_damaging(0.924)	-	-	-	deleterious(0.882)	0	0	1
s3036	6	43251872	G/T	34	66	57	0	18	16	27.6923	25	0	0	0	0	TTBK1	ENSG00000146216	1132	D/Y	missense_variant	YES	-		-	probably_damaging(0.998)	-	-	-	-	1	0	0
s3036	7	925731	T/G	92	143	112	0	18	5	27.6923	7.8125	22	31	0	0	GET4	ENSG00000239857	65	L/R	missense_variant	YES	-		deleterious(0)	probably_damaging(0.926)	-	-	-	deleterious(0.963)	1	0	0
s3036	7	151860394	TT/-	170	305	314	0	0	25	0	39.0625	15	39	0	46	KMT2C	ENSG00000055609	3423	KX/X	frameshift_variant	YES	-	YES	-	-	-	-	-	-	0	0	1
s3036	8	48173576	G/A	30	50	36	0	0	11	0	17.1875	4	11	0	0	SPIDR	ENSG00000164808	9	G/D	missense_variant	YES	-		tolerated_low_confidence(0.08)	possibly_damaging(0.763)	-	-	-	deleterious(0.842)	0	0	1
s3036	10	134942564	C/T	71	96	92	0	0	11	0	17.1875	0	0	0	0	GPR123	ENSG00000197177	411	P/L	missense_variant	YES	-		tolerated(0.75)	benign(0.002)	-	-	-	neutral(0.126)	0	0	1
s3036	10	135439746	G/C	41	77	89	0	12	3	18.4615	4.6875	0	0	0	0	FRG2B	ENSG00000225899	80	S/R	missense_variant	YES	rs753573385		tolerated(0.12)	probably_damaging(0.961)	-	-	-	deleterious(0.920)	1	0	0
s3036	12	124824945	C/A	108	189	226	0	17	0	26.1538	0	79	121	9	0	NCOR2	ENSG00000196498	1795	E/*	stop_gained	YES	rs377170496	YES	-	-	-	-	-	-	0	1	0
s3036	17	6899530	G/A	27	50	35	0	0	11	0	17.1875	2	2	0	0	ALOX12	ENSG00000108839	32	E/K	missense_variant	YES	rs747259044		tolerated(0.34)	benign(0.188)	-	-	-	neutral(0.424)	0	0	1
s3036	18	10979571	C/A	78	159	113	0	0	14	0	21.875	2	19	0	0	PIEZO2	ENSG00000154864	83	S/I	missense_variant	YES	-		deleterious(0.04)	probably_damaging(0.994)	-	-	-	deleterious(0.977)	0	0	1
s3036	18	45556160	C/T	171	428	345	0	22	0	33.8462	0	3	2	0	0	ZBTB7C	ENSG00000184828	444	G/D	missense_variant	YES	-		deleterious(0)	probably_damaging(1)	-	-	-	deleterious(1.000)	0	1	0
s3036	19	51649171	T/A	110	207	223	0	25	0	38.4615	0	2	2	0	0	SIGLEC7	ENSG00000168995	274	L/M	missense_variant	YES	-		deleterious(0)	probably_damaging(0.974)	-	-	-	deleterious(0.987)	0	1	0
s3036	21	36171607	G/A	96	142	121	0	14	0	21.5385	0	97	76	45	0	RUNX1	ENSG00000159216	320	R/*	stop_gained	YES	CM086912,COSM41699,COSM1413949	YES	-	-	-	-	-	-	0	1	0
s3036	X	5811012	C/T	275	468	404	0	0	12	0	18.75	4	2	0	0	NLGN4X	ENSG00000146938	766	R/Q	missense_variant	YES	-		deleterious_low_confidence(0)	probably_damaging(0.945)	-	-	-	deleterious(0.972)	0	0	1
s3036	X	19021044	A/T	68	100	126	0	16	9	24.6154	14.0625	1	0	0	0	GPR64	ENSG00000173698	717	F/Y	missense_variant	YES	-		deleterious(0)	probably_damaging(0.999)	-	-	-	deleterious(1.000)	1	0	0
s3036	X	38019269	C/T	51	68	62	0	16	0	24.6154	0	10	27	0	0	SRPX	ENSG00000101955	-	-	splice_donor_variant	YES	-		-	-	-	-	-	-	0	1	0
s3065	1	158653221	T/A	36	221	210	0	25	0	33.3333	0	0	0	0	0	SPTA1	ENSG00000163554	110	E/D	missense_variant	YES	-		tolerated(0.3)	benign(0.004)	-	-	-	neutral(0.352)	0	1	0
s3065	1	183187532	A/G	107	157	193	0	11	0	14.6667	0	1	2	0	0	LAMC2	ENSG00000058085	138	K/E	missense_variant	YES	-		tolerated(0.31)	benign(0.021)	-	-	-	neutral(0.355)	0	1	0
s3065	3	178921553	T/A	32	83	76	0	47	26	62.6667	40.625	8	12	25	33	PIK3CA	ENSG00000121879	345	N/K	missense_variant	YES	rs121913284,COSM754,COSM132748	YES	deleterious(0.01)	probably_damaging(1)	-	-	-	deleterious(0.995)	1	0	0
s3065	3	183995961	G/T	138	248	245	0	27	18	36	28.125	0	0	0	0	ECE2	ENSG00000145194	322	G/C	missense_variant	YES	-		deleterious(0)	probably_damaging(1)	-	-	-	deleterious(1.000)	1	0	0
s3065	3	185341870	C/A	52	110	90	0	0	16	0	25	10	16	0	25	SENP2	ENSG00000163904	537	H/Q	missense_variant,splice_region_variant	YES	rs75841015		deleterious(0.03)	benign(0.008)	T:0.0010	T:0	-	deleterious(0.489)	0	0	1
s3065	6	32362638	C/T	177	313	303	0	18	17	24	26.5625	0	0	0	0	BTNL2	ENSG00000204290	415	G/R	missense_variant	YES	rs749715865		deleterious(0.01)	probably_damaging(0.998)	-	-	-	deleterious(0.994)	1	0	0
s3065	7	1488264	C/T	88	202	214	0	27	2	36	3.125	11	8	18	0	MICALL2	ENSG00000164877	109	R/H	missense_variant	YES	rs147276407,COSM1755148		deleterious(0)	probably_damaging(0.97)	-	-	-	deleterious(0.985)	1	0	0
s3065	7	35288347	C/T	95	194	203	0	16	0	21.3333	0	0	0	0	0	TBX20	ENSG00000164532	163	A/T	missense_variant	YES	COSM296434,COSM296435		deleterious(0)	probably_damaging(0.992)	-	-	-	deleterious(0.996)	0	1	0
s3065	7	102417753	T/G	19	85	80	0	32	11	42.6667	17.1875	5	4	0	0	FAM185A	ENSG00000222011	297	Y/D	missense_variant	YES	rs201667800,COSM1737345,COSM1737346		deleterious(0)	probably_damaging(0.989)	-	-	-	deleterious(0.994)	1	0	0
s3065	7	151945559	C/A	60	172	167	0	34	23	45.3333	35.9375	6	5	33	0	KMT2C	ENSG00000055609	654	E/*	stop_gained	YES	-	YES	-	-	-	-	-	-	1	0	0
s3065	9	34610971	A/C	118	127	171	0	20	0	26.6667	0	8	8	12	0	RPP25L	ENSG00000164967	108	L/R	missense_variant	YES	-		deleterious(0)	probably_damaging(0.998)	-	-	-	deleterious(0.999)	0	1	0
s3065	9	36037011	G/A	40	51	45	0	12	0	16	0	1	8	0	0	RECK	ENSG00000122707	6	A/T	missense_variant	YES	-		deleterious_low_confidence(0.03)	unknown(0)	-	-	-	-	0	1	0
s3065	9	96318695	T/C	54	130	97	0	38	34	50.6667	53.125	54	66	33	21	FAM120A	ENSG00000048828	769	L/P	missense_variant	YES	-		deleterious(0)	probably_damaging(0.999)	-	-	-	deleterious(1.000)	1	0	0
s3065	9	137703347	G/A	151	243	219	0	31	1	41.3333	1.5625	128	397	0	0	COL5A1	ENSG00000130635	1198	G/S	missense_variant	YES	rs372499629		-	unknown(0)	-	-	-	-	1	0	0
s3065	9	140391700	C/T	92	138	135	0	37	0	49.3333	0	7	8	43	0	PNPLA7	ENSG00000130653	651	R/Q	missense_variant	YES	rs759546013		tolerated(0.86)	benign(0.003)	-	-	-	neutral(0.072)	0	1	0
s3065	11	3383038	G/T	25	38	26	0	11	0	14.6667	0	3	7	0	0	ZNF195	ENSG00000005801	103	A/D	missense_variant	YES	rs374927318		tolerated(0.39)	possibly_damaging(0.665)	A:0.0002	A:0	-	deleterious(0.637)	0	1	0
s3065	12	11174515	G/A	29	122	132	0	11	10	14.6667	15.625	3	4	0	0	TAS2R19	ENSG00000212124	219	P/L	missense_variant	YES	rs201112051,COSM3746270		tolerated(0.18)	benign(0.077)	-	-	-	neutral(0.448)	1	0	0
s3065	12	52863646	T/C	232	413	377	0	37	26	49.3333	40.625	0	0	0	0	KRT6C	ENSG00000170465	411	D/G	missense_variant	YES	-		deleterious(0)	benign(0.378)	-	-	-	deleterious(0.689)	1	0	0
s3065	12	130839528	C/T	90	193	207	0	19	0	25.3333	0	0	0	0	0	PIWIL1	ENSG00000125207	423	R/*	stop_gained	YES	rs750875858,COSM294703		-	-	-	-	-	-	0	1	0
s3065	12	133780470	T/G	16	252	211	0	31	0	41.3333	0	4	5	50	0	ZNF268	ENSG00000090612	733	F/C	missense_variant	YES	-		deleterious(0.01)	probably_damaging(1)	-	-	-	deleterious(0.995)	0	1	0
s3065	13	38320342	G/T	132	285	295	0	25	1	33.3333	1.5625	0	0	0	0	TRPC4	ENSG00000133107	210	A/E	missense_variant	YES	-		deleterious(0)	probably_damaging(0.997)	-	-	-	deleterious(0.998)	1	0	0
s3065	15	59144067	A/T	74	183	151	0	30	21	40	32.8125	6	12	33	8	FAM63B	ENSG00000128923	547	K/M	missense_variant	YES	-		tolerated(0.09)	probably_damaging(0.999)	-	-	-	deleterious(0.955)	1	0	0
s3065	17	17076075	G/A	32	33	55	0	0	15	0	23.4375	32	65	0	0	MPRIP	ENSG00000133030	792	R/Q	missense_variant	YES	rs761724611		tolerated(0.42)	benign(0.208)	-	-	-	neutral(0.394)	0	0	1
s3065	18	3067552	G/A	61	108	114	0	35	1	46.6667	1.5625	1	2	0	0	MYOM1	ENSG00000101605	1589	A/V	missense_variant,splice_region_variant	YES	-		deleterious(0.01)	possibly_damaging(0.799)	-	-	-	deleterious(0.895)	1	0	0
s3065	19	16688392	-/GA	128	177	193	0	31	1	41.3333	1.5625	11	11	55	0	MED26	ENSG00000105085	83-84	-/X	frameshift_variant	YES	-		-	-	-	-	-	-	1	0	0
s3065	19	33706840	C/A	86	156	139	0	39	30	52	46.875	0	0	0	0	SLC7A10	ENSG00000130876	64	G/V	missense_variant	YES	-		deleterious(0)	probably_damaging(1)	-	-	-	deleterious(1.000)	1	0	0
s3065	19	50958379	C/T	41	71	68	0	37	0	49.3333	0	0	0	0	0	MYBPC2	ENSG00000086967	677	R/W	missense_variant	YES	rs746502452,COSM1637961		deleterious(0)	probably_damaging(0.999)	-	-	-	deleterious(1.000)	0	1	0
s3065	20	3684693	T/C	156	238	237	0	35	24	46.6667	37.5	2	2	0	0	SIGLEC1	ENSG00000088827	251	N/S	missense_variant	YES	-		deleterious(0.01)	probably_damaging(0.999)	-	-	-	deleterious(0.994)	1	0	0
s3065	20	18278708	T/A	15	127	107	0	30	23	40	35.9375	0	2	0	0	ZNF133	ENSG00000125846	-	-	splice_donor_variant	YES	-		-	-	-	-	-	-	1	0	0
s3065	20	18446022	C/A	52	146	133	0	40	13	53.3333	20.3125	1	0	0	0	DZANK1	ENSG00000089091	-	-	splice_acceptor_variant	YES	rs74875927		-	-	A:0.1116	A:0.1322	-	-	1	0	0
s3067	1	148756664	G/T	39	110	116	0	10	14	12.8205	21.875	12	7	0	0	NBPF16	ENSG00000203827	665	G/*	stop_gained	YES	rs587742217,COSM1715944		-	-	T:0.1550	T:0.2038	-	-	1	0	0
s3067	1	148756665	G/T	39	111	112	0	10	12	12.8205	18.75	12	7	0	0	NBPF16	ENSG00000203827	665	G/V	missense_variant	YES	rs587602537,COSM3747548		deleterious_low_confidence(0.04)	benign(0.01)	T:0.1550	T:0.2038	-	deleterious(0.485)	1	0	0
s3067	1	173628284	C/T	69	166	151	0	27	20	34.6154	31.25	0	0	0	0	ANKRD45	ENSG00000183831	92	V/M	missense_variant	YES	rs764620968		deleterious(0)	possibly_damaging(0.819)	-	-	-	deleterious(0.909)	1	0	0
s3067	2	125284988	G/T	44	182	166	0	29	17	37.1795	26.5625	0	0	0	0	CNTNAP5	ENSG00000155052	534	G/V	missense_variant	YES	-		deleterious(0)	probably_damaging(1)	-	-	-	deleterious(1.000)	1	0	0
s3067	2	238243428	C/T	66	142	142	0	28	15	35.8974	23.4375	131	594	0	0	COL6A3	ENSG00000163359	3024	V/I	missense_variant	YES	rs769756403		-	unknown(0)	-	-	-	-	1	0	0
s3067	3	11643410	T/C	58	193	157	0	43	28	55.1282	43.75	28	38	25	3	VGLL4	ENSG00000144560	57	I/V	missense_variant	YES	rs147530873		tolerated(0.77)	benign(0.045)	C:0.0010	C:0	-	neutral(0.138)	1	0	0
s3067	3	138191680	C/T	166	375	353	0	39	17	50	26.5625	0	1	0	100	ESYT3	ENSG00000158220	739	A/V	missense_variant	YES	-		tolerated(0.28)	benign(0.05)	-	-	-	neutral(0.385)	1	0	0
s3067	4	46967224	C/G	116	310	283	0	33	20	42.3077	31.25	0	0	0	0	GABRA4	ENSG00000109158	299	M/I	missense_variant	YES	-		deleterious(0.01)	probably_damaging(0.997)	-	-	-	deleterious(0.994)	1	0	0
s3067	6	130404770	C/T	30	51	72	0	12	0	15.3846	0	3	2	0	0	L3MBTL3	ENSG00000198945	443	P/S	missense_variant	YES	-		tolerated(0.06)	benign(0.002)	-	-	-	deleterious(0.471)	0	1	0
s3067	7	40174038	G/T	55	89	111	0	29	10	37.1795	15.625	20	12	60	0	MPLKIP	ENSG00000168303	43	D/E	missense_variant	YES	-		tolerated(0.79)	unknown(0)	-	-	-	-	1	0	0
s3067	7	100683333	C/T	664	1605	1521	0	35	20	44.8718	31.25	0	0	0	0	MUC17	ENSG00000169876	2879	T/M	missense_variant	YES	rs758850305		-	unknown(0)	-	-	-	-	1	0	0
s3067	8	79590840	C/T	110	255	284	0	35	19	44.8718	29.6875	4	9	0	0	ZC2HC1A	ENSG00000104427	46	R/W	missense_variant	YES	rs143922654		deleterious(0)	probably_damaging(1)	T:0.0002	T:0	-	deleterious(1.000)	1	0	0
s3067	8	141561462	A/T	52	120	115	0	35	22	44.8718	34.375	1	0	0	0	AGO2	ENSG00000123908	448	I/N	missense_variant	YES	-		deleterious(0)	probably_damaging(0.992)	-	-	-	deleterious(0.996)	1	0	0
s3067	8	144523193	C/T	74	187	174	0	37	17	47.4359	26.5625	33	20	36	5	ZC3H3	ENSG00000014164	802	R/H	missense_variant	YES	rs376452593,COSM1721019		tolerated(0.1)	benign(0.005)	-	-	-	neutral(0.453)	1	0	0
s3067	9	138641978	T/A	106	236	195	0	34	16	43.5897	25	0	0	0	0	KCNT1	ENSG00000107147	97	F/I	missense_variant	YES	-		tolerated(0.14)	benign(0.035)	-	-	-	neutral(0.448)	1	0	0
s3067	11	12530163	C/G	62	149	184	0	36	25	46.1538	39.0625	41	46	22	2	PARVA	ENSG00000197702	270	I/M	missense_variant	YES	-		deleterious(0.04)	benign(0.055)	-	-	-	deleterious(0.507)	1	0	0
s3067	12	12871149	A/-	99	292	270	0	26	20	33.3333	31.25	19	34	0	0	CDKN1B	ENSG00000111276	126	K/X	frameshift_variant	YES	-	YES	-	-	-	-	-	-	1	0	0
s3067	12	115114237	-/TG	71	159	195	0	40	16	51.2821	25	78	38	32	29	TBX3	ENSG00000135111	327	E/DX	frameshift_variant	YES	-	YES	-	-	-	-	-	-	1	0	0
s3067	12	115118895	-/T	78	194	186	0	32	14	41.0256	21.875	22	17	45	41	TBX3	ENSG00000135111	149	Y/*	stop_gained,frameshift_variant	YES	COSM430423	YES	-	-	-	-	-	-	1	0	0
s3067	16	4927047	G/T	101	292	281	0	17	0	21.7949	0	9	13	11	0	UBN1	ENSG00000118900	1067	G/V	missense_variant	YES	-		deleterious(0)	probably_damaging(0.998)	-	-	-	deleterious(0.999)	0	1	0
s3067	16	19127110	G/A	95	233	216	0	33	19	42.3077	29.6875	12	13	17	15	ITPRIPL2	ENSG00000205730	443	D/N	missense_variant	YES	-		tolerated(0.1)	benign(0.058)	-	-	-	deleterious(0.479)	1	0	0
s3067	16	29393338	G/T	146	365	329	0	32	25	41.0256	39.0625	3	0	0	0	NPIPB11	ENSG00000254206	972	P/Q	missense_variant	YES	rs774988611		deleterious_low_confidence(0)	probably_damaging(0.968)	-	-	-	deleterious(0.984)	1	0	0
s3067	16	68849449	16_68849449_-/T	101	133	168	0	60	25	76.9231	39.0625	10	3	20	33	CDH1	ENSG00000039068	451	I/IX	frameshift_variant	YES	-	YES	-	-	-	-	-	-	1	0	0
s3067	19	7584490	A/G	141	297	240	0	36	19	46.1538	29.6875	51	85	27	7	ZNF358	ENSG00000198816	121	D/G	missense_variant	YES	-		deleterious(0.05)	probably_damaging(0.989)	-	-	-	deleterious(0.970)	1	0	0
s3067	19	8196139	C/T	77	158	147	0	34	23	43.5897	35.9375	0	0	0	0	FBN3	ENSG00000142449	675	G/D	missense_variant	YES	-		deleterious(0)	probably_damaging(0.955)	-	-	-	deleterious(0.978)	1	0	0
s3067	19	36213615	C/T	62	180	171	0	32	15	41.0256	23.4375	10	5	20	0	KMT2B	ENSG00000272333	906	T/I	missense_variant	YES	-		-	benign(0.228)	-	-	-	-	1	0	0
s3067	19	49506589	C/T	43	106	101	0	40	17	51.2821	26.5625	16	13	0	0	RUVBL2	ENSG00000183207	41	Q/*	stop_gained,splice_region_variant	YES	-		-	-	-	-	-	-	1	0	0
s3067	20	43836215	A/G	174	396	401	0	31	20	39.7436	31.25	0	0	0	0	SEMG1	ENSG00000124233	93	T/A	missense_variant	YES	rs199747544		tolerated(0.25)	benign(0.003)	G:0.0002	G:0.001	-	neutral(0.377)	1	0	0
s3067	X	152710349	G/C	100	205	194	0	29	19	37.1795	29.6875	0	1	0	0	TREX2	ENSG00000183479	180	F/L	missense_variant	YES	-		tolerated(0.06)	possibly_damaging(0.69)	-	-	-	deleterious(0.815)	1	0	0
s3130	1	9118310	C/G	71	231	198	0	17	7	25.7576	12.069	0	0	0	0	SLC2A5	ENSG00000142583	-	-	splice_acceptor_variant	YES	-		-	-	-	-	-	-	1	0	0
s3130	1	33117664	-/T	56	175	149	0	18	8	27.2727	13.7931	0	1	0	100	RBBP4	ENSG00000162521	-	-	splice_donor_variant	YES	-		-	-	-	-	-	-	1	0	0
s3130	1	36520694	C/G	54	112	109	0	14	9	21.2121	15.5172	11	6	27	0	AGO3	ENSG00000126070	808	H/D	missense_variant	YES	-		deleterious(0)	probably_damaging(0.976)	-	-	-	deleterious(0.988)	1	0	0
s3130	1	39878297	T/C	113	283	240	0	14	12	21.2121	20.6897	17	21	0	0	KIAA0754	ENSG00000255103	651	L/P	missense_variant	YES	-		-	possibly_damaging(0.883)	-	-	-	-	1	0	0
s3130	1	60328512	C/G	63	174	122	0	19	15	28.7879	25.8621	11	14	27	21	HOOK1	ENSG00000134709	530	S/C	missense_variant	YES	-		deleterious(0)	possibly_damaging(0.663)	-	-	-	deleterious(0.832)	1	0	0
s3130	1	70504814	A/G	151	378	344	0	20	9	30.303	15.5172	0	0	0	0	LRRC7	ENSG00000033122	1065	N/D	missense_variant	YES	-		deleterious(0.01)	benign(0.031)	-	-	-	deleterious(0.510)	1	0	0
s3130	1	89448717	C/T	56	117	127	0	7	13	10.6061	22.4138	18	23	0	0	RBMXL1	ENSG00000213516	265	G/R	missense_variant	YES	rs202218737		deleterious(0.03)	benign(0.213)	-	-	-	deleterious(0.592)	1	0	0
s3130	1	113637302	C/G	119	293	274	0	23	11	34.8485	18.9655	4	8	25	12	LRIG2	ENSG00000198799	243	S/C	missense_variant	YES	-		tolerated(0.17)	probably_damaging(0.976)	-	-	-	deleterious(0.903)	1	0	0
s3130	1	151775107	C/G	73	296	219	0	12	7	18.1818	12.069	0	0	0	0	LINGO4	ENSG00000213171	25	G/A	missense_variant	YES	-		tolerated(0.8)	benign(0)	-	-	-	neutral(0.100)	1	0	0
s3130	1	157772289	C/T	113	326	278	0	17	9	25.7576	15.5172	0	0	0	0	FCRL1	ENSG00000163534	162	R/H	missense_variant	YES	rs140643287		tolerated(0.42)	benign(0.079)	T:0.0002	T:0.001	-	neutral(0.329)	1	0	0
s3130	1	169941679	C/G	29	93	80	0	17	10	25.7576	17.2414	37	58	5	3	KIFAP3	ENSG00000075945	653	C/S	missense_variant	YES	-		deleterious(0.02)	probably_damaging(1)	-	-	-	deleterious(0.990)	1	0	0
s3130	1	215987158	C/G	54	205	167	0	13	10	19.697	17.2414	0	0	0	0	USH2A	ENSG00000042781	3220	G/A	missense_variant	YES	-		-	benign(0.003)	-	-	-	-	1	0	0
s3130	1	229794916	G/A	31	120	79	0	18	8	27.2727	13.7931	6	6	17	50	URB2	ENSG00000135763	1483	E/K	missense_variant	YES	rs760557526		deleterious(0.01)	possibly_damaging(0.621)	-	-	-	deleterious(0.805)	1	0	0
s3130	1	236343194	C/G	70	176	128	0	27	9	40.9091	15.5172	14	24	14	4	GPR137B	ENSG00000077585	235	Q/E	missense_variant	YES	-		deleterious(0)	possibly_damaging(0.889)	-	-	-	deleterious(0.945)	1	0	0
s3130	2	39046262	C/T	26	102	87	0	22	7	33.3333	12.069	1	4	0	0	DHX57	ENSG00000163214	1106	E/K	missense_variant	YES	rs766720394		tolerated(0.06)	probably_damaging(0.994)	-	-	-	deleterious(0.967)	1	0	0
s3130	2	44126611	C/G	75	203	160	0	18	12	27.2727	20.6897	36	55	17	13	LRPPRC	ENSG00000138095	1235	E/Q	missense_variant	YES	-		tolerated(0.15)	probably_damaging(0.911)	-	-	-	deleterious(0.881)	1	0	0
s3130	2	47044538	G/C	56	129	101	0	12	12	18.1818	20.6897	0	0	0	0	LINC01118	ENSG00000222005	80	K/N	missense_variant	YES	-		deleterious_low_confidence(0)	possibly_damaging(0.617)	-	-	-	deleterious(0.808)	1	0	0
s3130	2	50723137	C/T	90	254	226	0	19	7	28.7879	12.069	0	1	0	0	NRXN1	ENSG00000179915	1032	M/I	missense_variant	YES	COSM3582063,COSM3582061,COSM3582064,COSM3582062		tolerated(0.19)	benign(0.006)	-	-	-	neutral(0.408)	1	0	0
s3130	2	56419818	G/T	149	391	317	0	19	13	28.7879	22.4138	0	1	0	0	CCDC85A	ENSG00000055813	161	E/D	missense_variant	YES	-		tolerated(0.12)	probably_damaging(0.996)	-	-	-	deleterious(0.938)	1	0	0
s3130	2	63101662	C/T	58	181	146	0	15	10	22.7273	17.2414	6	21	17	10	EHBP1	ENSG00000115504	429	P/S	missense_variant	YES	COSM1408954		tolerated(0.06)	benign(0.051)	-	-	-	deleterious(0.495)	1	0	0
s3130	2	110015391	C/T	53	141	159	0	16	8	24.2424	13.7931	0	9	0	0	SH3RF3	ENSG00000172985	431	P/S	missense_variant	YES	-		tolerated(0.05)	possibly_damaging(0.792)	-	-	-	deleterious(0.871)	1	0	0
s3130	2	135810009	G/A	66	223	167	0	25	14	37.8788	24.1379	0	1	0	0	RAB3GAP1	ENSG00000115839	10	E/K	missense_variant	YES	rs773450469		deleterious(0)	probably_damaging(0.95)	-	-	-	deleterious(0.975)	1	0	0
s3130	2	152408325	C/T	76	177	136	0	35	11	53.0303	18.9655	0	0	0	0	NEB	ENSG00000183091	6624	R/K	missense_variant	YES	-		-	benign(0.026)	-	-	-	-	1	0	0
s3130	2	186659034	G/T	153	248	233	0	19	8	28.7879	13.7931	3	0	0	0	FSIP2	ENSG00000188738	2480	E/*	stop_gained	YES	-		-	-	-	-	-	-	1	0	0
s3130	3	39942404	G/C	76	113	134	0	27	10	40.9091	17.2414	3	3	67	33	MYRIP	ENSG00000170011	33	E/Q	missense_variant	YES	-		deleterious(0.03)	probably_damaging(0.995)	-	-	-	deleterious(0.982)	1	0	0
s3130	3	42680077	G/C	100	172	173	0	24	8	36.3636	13.7931	23	30	35	27	NKTR	ENSG00000114857	961	E/Q	missense_variant	YES	COSM136337		deleterious_low_confidence(0.01)	benign(0.346)	-	-	-	deleterious(0.668)	1	0	0
s3130	3	120130706	C/T	64	606	323	0	77	65	116.667	112.069	227	668	0	0	FSTL1	ENSG00000163430	98	C/Y	missense_variant	YES	-		deleterious(0)	probably_damaging(0.996)	-	-	-	deleterious(0.998)	1	0	0
s3130	3	120130739	C/T	65	809	442	0	76	68	115.152	117.241	201	539	1	0	FSTL1	ENSG00000163430	87	G/E	missense_variant	YES	COSM41135,COSM1418087		deleterious(0.02)	possibly_damaging(0.588)	-	-	-	deleterious(0.784)	1	0	0
s3130	3	120130767	C/T	73	929	527	0	76	68	115.152	117.241	234	528	0	0	FSTL1	ENSG00000163430	78	E/K	missense_variant	YES	-		deleterious(0.01)	probably_damaging(0.944)	-	-	-	deleterious(0.967)	1	0	0
s3130	3	179095158	T/G	53	133	102	0	19	17	28.7879	29.3103	5	10	0	60	MFN1	ENSG00000171109	417	I/M	missense_variant	YES	-		deleterious(0)	possibly_damaging(0.78)	-	-	-	deleterious(0.890)	1	0	0
s3130	4	9784079	C/G	249	579	524	0	18	13	27.2727	22.4138	0	0	0	0	DRD5	ENSG00000169676	142	I/M	missense_variant	YES	COSM3993863		deleterious(0.01)	probably_damaging(0.999)	-	-	-	deleterious(0.994)	1	0	0
s3130	4	18023361	C/G	23	56	50	0	27	22	40.9091	37.931	0	0	0	0	LCORL	ENSG00000178177	5	R/T	missense_variant	YES	-		tolerated_low_confidence(0.2)	benign(0)	-	-	-	neutral(0.400)	1	0	0
s3130	4	148993158	G/A	59	105	103	0	23	15	34.8485	25.8621	4	16	25	0	ARHGAP10	ENSG00000071205	763	E/K	missense_variant	YES	-		deleterious(0)	probably_damaging(0.995)	-	-	-	deleterious(0.998)	1	0	0
s3130	5	68413188	G/A	109	221	228	0	25	12	37.8788	20.6897	9	28	0	0	SLC30A5	ENSG00000145740	468	M/I	missense_variant	YES	rs533175482		deleterious(0.01)	benign(0.048)	A:0.0002	A:0	-	deleterious(0.519)	1	0	0
s3130	5	72185770	C/T	29	117	87	0	22	7	33.3333	12.069	19	39	21	18	TNPO1	ENSG00000083312	563	H/Y	missense_variant	YES	-		tolerated(0.32)	benign(0.075)	-	-	-	neutral(0.378)	1	0	0
s3130	5	77805778	C/T	93	227	185	0	50	24	75.7576	41.3793	5	16	0	0	LHFPL2	ENSG00000145685	87	E/K	missense_variant	YES	rs758432855		tolerated(0.9)	benign(0.004)	-	-	-	neutral(0.052)	1	0	0
s3130	5	79854947	C/G	83	181	162	0	15	11	22.7273	18.9655	0	0	0	0	ANKRD34B	ENSG00000189127	298	D/H	missense_variant	YES	rs770399217		deleterious(0)	probably_damaging(1)	-	-	-	deleterious(1.000)	1	0	0
s3130	5	125944123	G/C	47	91	92	0	14	11	21.2121	18.9655	13	16	23	6	PHAX	ENSG00000164902	260	E/Q	missense_variant	YES	-		tolerated(0.09)	benign(0.13)	-	-	-	deleterious(0.520)	1	0	0
s3130	5	127664430	C/G	67	159	109	0	50	17	75.7576	29.3103	0	4	0	0	FBN2	ENSG00000138829	1477	E/Q	missense_variant	YES	-		deleterious(0.02)	probably_damaging(0.962)	-	-	-	deleterious(0.971)	1	0	0
s3130	5	148206758	G/A	101	280	216	0	23	12	34.8485	20.6897	2	1	0	0	ADRB2	ENSG00000169252	122	E/K	missense_variant	YES	-		deleterious(0)	possibly_damaging(0.885)	-	-	-	deleterious(0.943)	1	0	0
s3130	6	1313066	G/C	34	86	71	0	20	6	30.303	10.3448	1	4	0	0	FOXQ1	ENSG00000164379	43	D/H	missense_variant	YES	-		deleterious(0)	probably_damaging(0.993)	-	-	-	deleterious(0.996)	1	0	0
s3130	6	33409453	G/C	107	238	209	0	20	12	30.303	20.6897	0	5	0	0	SYNGAP1	ENSG00000197283	737	Q/H	missense_variant	YES	-		tolerated(0.13)	probably_damaging(0.995)	-	-	-	deleterious(0.932)	1	0	0
s3130	6	33409502	G/C	95	216	182	0	22	10	33.3333	17.2414	2	7	0	0	SYNGAP1	ENSG00000197283	754	E/Q	missense_variant	YES	-		tolerated(0.19)	possibly_damaging(0.697)	-	-	-	deleterious(0.754)	1	0	0
s3130	6	42231075	C/T	128	349	290	0	16	15	24.2424	25.8621	8	5	0	0	TRERF1	ENSG00000124496	623	D/N	missense_variant	YES	rs750918894,COSM3874092,COSM3874093		tolerated(0.05)	possibly_damaging(0.555)	-	-	-	deleterious(0.752)	1	0	0
s3130	6	43192157	G/T	67	191	159	0	18	7	27.2727	12.069	8	15	12	13	CUL9	ENSG00000112659	2510	E/*	stop_gained	YES	-		-	-	-	-	-	-	1	0	0
s3130	6	49701475	C/T	95	206	182	0	12	12	18.1818	20.6897	1	7	100	29	CRISP3	ENSG00000096006	145	D/N	missense_variant	YES	COSM1697360,COSM1080087,COSM3628293		tolerated(0.76)	benign(0.03)	-	-	-	neutral(0.135)	1	0	0
s3130	6	71566572	C/T	54	117	119	0	37	19	56.0606	32.7586	29	30	34	30	SMAP1	ENSG00000112305	267	S/F	missense_variant	YES	-		deleterious(0)	benign(0.24)	-	-	-	deleterious(0.620)	1	0	0
s3130	6	93982115	C/A	85	171	181	0	19	12	28.7879	20.6897	1	0	0	0	EPHA7	ENSG00000135333	450	M/I	missense_variant	YES	COSM3922257,COSM3922256	YES	tolerated(0.07)	benign(0.001)	-	-	-	neutral(0.466)	1	0	0
s3130	6	94120563	C/G	107	244	207	0	16	11	24.2424	18.9655	0	0	0	0	EPHA7	ENSG00000135333	163	R/T	missense_variant	YES	-	YES	deleterious(0)	probably_damaging(0.999)	-	-	-	deleterious(1.000)	1	0	0
s3130	6	130404770	C/T	38	112	101	0	19	8	28.7879	13.7931	6	5	17	20	L3MBTL3	ENSG00000198945	443	P/S	missense_variant	YES	-		tolerated(0.06)	benign(0.002)	-	-	-	deleterious(0.471)	1	0	0
s3130	7	4830425	C/T	75	262	202	0	36	20	54.5455	34.4828	8	18	25	28	AP5Z1	ENSG00000242802	687	S/F	missense_variant	YES	rs201478168		deleterious(0.04)	possibly_damaging(0.583)	-	-	-	deleterious(0.771)	1	0	0
s3130	7	6714910	G/A	79	294	214	0	11	11	16.6667	18.9655	0	1	0	0	AC073343.1	ENSG00000198580	184	E/K	missense_variant	YES	-		deleterious(0.01)	possibly_damaging(0.752)	-	-	-	deleterious(0.871)	1	0	0
s3130	7	30477243	C/T	71	226	187	0	18	9	27.2727	15.5172	4	1	0	0	NOD1	ENSG00000106100	828	G/E	missense_variant	YES	-		deleterious(0)	probably_damaging(1)	-	-	-	deleterious(1.000)	1	0	0
s3130	7	37136323	C/G	104	305	217	0	19	8	28.7879	13.7931	4	6	0	0	ELMO1	ENSG00000155849	401	E/Q	missense_variant	YES	-		deleterious(0)	probably_damaging(0.998)	-	-	-	deleterious(0.999)	1	0	0
s3130	7	75054437	G/C	26	66	61	0	32	3	48.4848	5.17241	6	11	17	9	POM121C	ENSG00000135213	230	Q/E	missense_variant	YES	-		deleterious(0.05)	benign(0.037)	-	-	-	deleterious(0.493)	1	0	0
s3130	7	100644888	C/T	27	96	80	0	16	8	24.2424	13.7931	0	0	0	0	MUC12	ENSG00000205277	3682	H/Y	missense_variant	YES	-		-	benign(0.3)	-	-	-	-	1	0	0
s3130	7	100852204	G/T	88	319	270	0	13	9	19.697	15.5172	19	36	0	6	PLOD3	ENSG00000106397	573	S/*	stop_gained	YES	-		-	-	-	-	-	-	1	0	0
s3130	7	121756793	G/A	54	157	122	0	20	11	30.303	18.9655	0	1	0	0	AASS	ENSG00000008311	263	T/M	missense_variant	YES	rs746536178,COSM452230		deleterious(0)	probably_damaging(0.999)	-	-	-	deleterious(1.000)	1	0	0
s3130	7	139653209	C/T	76	125	132	0	18	11	27.2727	18.9655	5	2	0	0	TBXAS1	ENSG00000059377	212	H/Y	missense_variant	YES	-		deleterious(0)	probably_damaging(0.943)	-	-	-	deleterious(0.972)	1	0	0
s3130	7	140158893	C/T	73	138	125	0	26	10	39.3939	17.2414	24	20	12	25	MKRN1	ENSG00000133606	229	V/M	missense_variant	YES	rs766358139		tolerated(0.42)	possibly_damaging(0.531)	-	-	-	deleterious(0.555)	1	0	0
s3130	7	155532541	C/T	14	50	42	0	26	17	39.3939	29.3103	7	3	0	33	RBM33	ENSG00000184863	624	Q/*	stop_gained	YES	-		-	-	-	-	-	-	1	0	0
s3130	8	25323806	C/G	62	180	148	0	17	9	25.7576	15.5172	0	0	0	0	CDCA2	ENSG00000184661	168	S/*	stop_gained	YES	-		-	-	-	-	-	-	1	0	0
s3130	8	28304704	C/A	38	164	124	0	21	4	31.8182	6.89655	4	6	0	17	FBXO16	ENSG00000214050	276	R/I	missense_variant	YES	-		deleterious(0)	benign(0.235)	-	-	-	deleterious(0.617)	1	0	0
s3130	8	38146193	C/T	101	321	243	0	18	11	27.2727	18.9655	7	9	29	44	WHSC1L1	ENSG00000147548	1105	E/K	missense_variant	YES	rs754705801		deleterious(0)	possibly_damaging(0.559)	-	-	-	deleterious(0.780)	1	0	0
s3130	8	55540635	C/A	119	325	200	0	14	8	21.2121	13.7931	0	0	0	0	RP1	ENSG00000104237	1398	S/Y	missense_variant	YES	rs769270937		tolerated(0.14)	benign(0.002)	-	-	-	neutral(0.431)	1	0	0
s3130	8	56015711	G/C	137	391	291	0	11	7	16.6667	12.069	0	0	0	0	XKR4	ENSG00000206579	221	K/N	missense_variant	YES	-		deleterious(0.04)	benign(0.272)	-	-	-	deleterious(0.616)	1	0	0
s3130	8	82606816	C/T	81	187	162	0	14	9	21.2121	15.5172	0	1	0	0	SLC10A5	ENSG00000253598	131	S/N	missense_variant	YES	-		tolerated(0.35)	benign(0.001)	-	-	-	neutral(0.326)	1	0	0
s3130	8	99044479	G/C	56	151	109	0	14	9	21.2121	15.5172	4	11	25	0	MATN2	ENSG00000132561	839	E/Q	missense_variant	YES	-		tolerated(0.1)	benign(0.339)	-	-	-	deleterious(0.620)	1	0	0
s3130	8	117866488	A/T	80	176	132	0	11	9	16.6667	15.5172	72	78	11	13	RAD21	ENSG00000164754	386	L/Q	missense_variant	YES	-	YES	tolerated(0.19)	probably_damaging(0.926)	-	-	-	deleterious(0.868)	1	0	0
s3130	8	117870651	C/G	72	152	146	0	30	17	45.4545	29.3103	56	69	29	43	RAD21	ENSG00000164754	141	E/Q	missense_variant	YES	-	YES	deleterious(0.01)	possibly_damaging(0.602)	-	-	-	deleterious(0.796)	1	0	0
s3130	8	124096437	G/A	31	136	114	0	16	12	24.2424	20.6897	1	1	0	0	TBC1D31	ENSG00000156787	126	E/K	missense_variant	YES	-		deleterious(0.01)	possibly_damaging(0.864)	-	-	-	deleterious(0.927)	1	0	0
s3130	8	125988808	G/C	94	264	218	0	28	17	42.4242	29.3103	1	2	0	0	ZNF572	ENSG00000180938	100	A/P	missense_variant	YES	rs769329107		tolerated(0.25)	benign(0)	-	-	-	neutral(0.375)	1	0	0
s3130	9	2718358	C/T	62	119	130	0	24	12	36.3636	20.6897	0	0	0	0	KCNV2	ENSG00000168263	207	R/C	missense_variant	YES	-		tolerated(0.06)	benign(0.022)	-	-	-	deleterious(0.481)	1	0	0
s3130	9	5753218	G/C	61	119	133	0	22	17	33.3333	29.3103	4	16	0	12	KIAA1432	ENSG00000107036	491	E/Q	missense_variant	YES	rs750142894		tolerated(0.26)	benign(0.005)	-	-	-	neutral(0.372)	1	0	0
s3130	9	37486765	G/C	91	171	188	0	23	5	34.8485	8.62069	8	9	12	11	POLR1E	ENSG00000137054	48	D/H	missense_variant	YES	-		deleterious(0.05)	probably_damaging(0.93)	-	-	-	deleterious(0.940)	1	0	0
s3130	9	117143524	C/G	117	395	320	0	11	7	16.6667	12.069	12	11	8	0	AKNA	ENSG00000106948	30	K/N	missense_variant	YES	-		tolerated(0.08)	benign(0.115)	-	-	-	deleterious(0.518)	1	0	0
s3130	9	135546308	C/T	58	164	168	0	21	16	31.8182	27.5862	4	15	0	27	GTF3C4	ENSG00000125484	108	S/L	missense_variant	YES	-		tolerated(0.65)	benign(0.071)	-	-	-	neutral(0.210)	1	0	0
s3130	10	332281	G/A	62	227	154	0	13	11	19.697	18.9655	19	34	26	12	DIP2C	ENSG00000151240	1351	P/S	missense_variant	YES	rs752463852		deleterious(0)	probably_damaging(0.999)	-	-	-	deleterious(1.000)	1	0	0
s3130	10	28250610	C/A	29	51	66	0	16	14	24.2424	24.1379	0	0	0	0	ARMC4	ENSG00000169126	425	D/Y	missense_variant	YES	rs147175768,COSM226664,COSM3734032		deleterious(0)	benign(0.426)	-	-	-	deleterious(0.713)	1	0	0
s3130	10	75552476	G/A	138	272	291	0	22	11	33.3333	18.9655	14	27	14	22	ZSWIM8	ENSG00000214655	727	D/N	missense_variant	YES	-		deleterious(0.01)	possibly_damaging(0.797)	-	-	-	deleterious(0.893)	1	0	0
s3130	10	118357408	G/A	159	297	303	0	21	17	31.8182	29.3103	0	0	0	0	PNLIPRP1	ENSG00000187021	215	D/N	missense_variant	YES	rs533995781,COSM3866614		tolerated(0.5)	benign(0.001)	A:0.0002	A:0	-	neutral(0.251)	1	0	0
s3130	11	1269458	G/T	47	76	81	0	16	20	24.2424	34.4828	0	3	0	0	MUC5B	ENSG00000117983	3783	R/I	missense_variant	YES	rs201113104		-	unknown(0)	-	-	-	-	1	0	0
s3130	11	9308137	C/T	44	59	63	0	32	6	48.4848	10.3448	6	6	67	0	TMEM41B	ENSG00000166471	191	E/K	missense_variant	YES	-		tolerated(0.49)	benign(0.068)	-	-	-	neutral(0.289)	1	0	0
s3130	11	13736148	C/T	36	127	104	0	23	15	34.8485	25.8621	9	19	44	42	FAR1	ENSG00000197601	350	H/Y	missense_variant	YES	-		tolerated(0.32)	benign(0)	-	-	-	neutral(0.340)	1	0	0
s3130	11	36484216	C/G	50	96	119	0	20	13	30.303	22.4138	19	38	0	0	PRR5L	ENSG00000135362	346	P/R	missense_variant	YES	rs770775646		deleterious_low_confidence(0)	possibly_damaging(0.703)	-	-	-	deleterious(0.851)	1	0	0
s3130	11	36596373	C/T	124	293	250	0	15	11	22.7273	18.9655	0	0	0	0	RAG1	ENSG00000166349	507	R/W	missense_variant	YES	CM010074,rs104894298,RAG1base_RAG1_DNA:g.7811C>T,RAG1base_HSRAG1:g.1631C>T		deleterious_low_confidence(0)	probably_damaging(0.982)	-	-	pathogenic	deleterious(0.991)	1	0	0
s3130	11	47819808	G/C	106	284	222	0	15	9	22.7273	15.5172	13	19	23	16	NUP160	ENSG00000030066	1000	L/V	missense_variant	YES	-		deleterious(0)	probably_damaging(0.999)	-	-	-	deleterious(1.000)	1	0	0
s3130	11	66026210	G/T	105	205	204	0	42	21	63.6364	36.2069	2	4	0	0	KLC2	ENSG00000174996	49	E/*	stop_gained	YES	COSM162008		-	-	-	-	-	-	1	0	0
s3130	11	66029375	G/A	97	172	158	0	40	27	60.6061	46.5517	7	10	14	0	KLC2	ENSG00000174996	131	E/K	missense_variant	YES	rs770140415		deleterious(0)	probably_damaging(0.998)	-	-	-	deleterious(0.999)	1	0	0
s3130	11	113222909	G/A	108	197	213	0	21	13	31.8182	22.4138	3	5	0	40	TTC12	ENSG00000149292	476	D/N	missense_variant	YES	-		tolerated(0.1)	benign(0.009)	-	-	-	neutral(0.455)	1	0	0
s3130	11	117261524	G/A	98	205	185	0	27	16	40.9091	27.5862	1	6	100	33	CEP164	ENSG00000110274	656	E/K	missense_variant	YES	rs746865666		tolerated(0.11)	benign(0.046)	-	-	-	neutral(0.468)	1	0	0
s3130	11	117261551	G/A	90	176	179	0	26	15	39.3939	25.8621	4	5	50	20	CEP164	ENSG00000110274	665	E/K	missense_variant	YES	-		tolerated(0.07)	benign(0.056)	-	-	-	deleterious(0.493)	1	0	0
s3130	11	119206115	G/C	126	270	289	0	24	11	36.3636	18.9655	2	6	0	17	RNF26	ENSG00000173456	95	E/Q	missense_variant	YES	COSM541113		deleterious(0)	possibly_damaging(0.728)	-	-	-	deleterious(0.864)	1	0	0
s3130	11	124310151	G/C	114	188	189	0	26	12	39.3939	20.6897	0	0	0	0	OR8B8	ENSG00000197125	277	F/L	missense_variant	YES	-		deleterious_low_confidence(0.01)	possibly_damaging(0.651)	-	-	-	deleterious(0.821)	1	0	0
s3130	11	124793747	G/A	131	251	240	0	22	8	33.3333	13.7931	0	0	0	0	HEPACAM	ENSG00000165478	196	S/F	missense_variant	YES	rs387907049,CM112430		deleterious(0)	probably_damaging(0.999)	-	-	pathogenic	deleterious(1.000)	1	0	0
s3130	11	125708251	G/A	54	98	114	0	32	10	48.4848	17.2414	0	0	0	0	PATE4	ENSG00000237353	76	E/K	missense_variant	YES	-		tolerated(0.7)	possibly_damaging(0.583)	-	-	-	neutral(0.442)	1	0	0
s3130	12	11244591	C/A	50	171	137	0	15	7	22.7273	12.069	3	3	0	0	TAS2R43	ENSG00000255374	80	V/L	missense_variant	YES	rs73064968		tolerated(0.25)	benign(0.015)	-	-	-	neutral(0.383)	1	0	0
s3130	12	15673147	C/A	49	207	145	0	18	6	27.2727	10.3448	0	0	0	0	PTPRO	ENSG00000151490	598	L/M	missense_variant	YES	rs746574149,COSM3954488		deleterious(0)	probably_damaging(0.99)	-	-	-	deleterious(0.995)	1	0	0
s3130	12	42853650	C/G	63	203	159	0	24	21	36.3636	36.2069	34	106	0	0	PRICKLE1	ENSG00000139174	819	K/N	missense_variant	YES	rs759552132,COSM131129		deleterious(0.03)	benign(0.354)	-	-	-	deleterious(0.662)	1	0	0
s3130	12	43826270	C/A	77	278	204	0	8	11	12.1212	18.9655	1	2	0	0	ADAMTS20	ENSG00000173157	978	C/F	missense_variant,splice_region_variant	YES	-		deleterious(0)	probably_damaging(1)	-	-	-	deleterious(1.000)	1	0	0
s3130	12	48468203	C/T	98	290	206	0	13	7	19.697	12.069	7	12	0	8	SENP1	ENSG00000079387	282	G/R	missense_variant	YES	-		tolerated(0.17)	benign(0.328)	-	-	-	deleterious(0.579)	1	0	0
s3130	12	52757050	C/T	130	437	384	0	14	11	21.2121	18.9655	0	0	0	0	KRT85	ENSG00000135443	311	E/K	missense_variant	YES	-		deleterious(0.04)	probably_damaging(0.995)	-	-	-	deleterious(0.978)	1	0	0
s3130	12	54803292	G/A	87	292	209	0	16	6	24.2424	10.3448	16	33	0	0	ITGA5	ENSG00000161638	147	R/*	stop_gained	YES	rs775266866		-	-	-	-	-	-	1	0	0
s3130	12	56755452	G/T	180	469	344	0	33	17	50	29.3103	0	0	0	0	APOF	ENSG00000175336	180	H/N	missense_variant	YES	-		deleterious(0.01)	possibly_damaging(0.881)	-	-	-	deleterious(0.935)	1	0	0
s3130	12	62147474	C/T	66	208	155	0	17	15	25.7576	25.8621	0	2	0	0	FAM19A2	ENSG00000198673	105	E/K	missense_variant	YES	-		deleterious(0)	probably_damaging(0.998)	-	-	-	deleterious(0.999)	1	0	0
s3130	12	109623396	G/A	80	237	182	0	13	10	19.697	17.2414	5	6	0	17	ACACB	ENSG00000076555	611	V/M	missense_variant	YES	rs762951275		deleterious(0)	possibly_damaging(0.582)	-	-	-	deleterious(0.791)	1	0	0
s3130	12	110784163	C/T	137	456	415	0	16	9	24.2424	15.5172	65	127	12	8	ATP2A2	ENSG00000174437	1006	S/L	missense_variant	YES	rs370067725		tolerated_low_confidence(0.32)	benign(0.004)	-	-	-	neutral(0.342)	1	0	0
s3130	12	111785411	C/T	71	213	191	0	15	16	22.7273	27.5862	0	0	0	0	CUX2	ENSG00000111249	1248	P/L	missense_variant	YES	rs766384307		tolerated(0.1)	benign(0.007)	-	-	-	neutral(0.454)	1	0	0
s3130	12	120941811	G/C	58	161	157	0	14	10	21.2121	17.2414	12	15	17	20	COQ5	ENSG00000110871	282	Q/E	missense_variant	YES	-		deleterious(0.01)	probably_damaging(0.967)	-	-	-	deleterious(0.978)	1	0	0
s3130	12	133698210	C/G	86	288	223	0	12	9	18.1818	15.5172	4	2	0	0	ZNF891	ENSG00000214029	99	E/Q	missense_variant	YES	-		tolerated(0.07)	benign(0.138)	-	-	-	deleterious(0.534)	1	0	0
s3130	13	96293920	C/T	166	281	301	0	23	11	34.8485	18.9655	5	14	0	0	DZIP1	ENSG00000134874	76	D/N	missense_variant	YES	rs749238704		deleterious(0)	probably_damaging(1)	-	-	-	deleterious(1.000)	1	0	0
s3130	14	59830495	G/C	56	125	136	0	10	12	15.1515	20.6897	5	10	20	60	DAAM1	ENSG00000100592	951	D/H	missense_variant	YES	rs767765809		deleterious(0.03)	probably_damaging(0.976)	-	-	-	deleterious(0.973)	1	0	0
s3130	14	65267514	T/C	74	134	153	0	43	22	65.1515	37.931	0	0	0	0	SPTB	ENSG00000070182	279	K/R	missense_variant	YES	rs770880582		deleterious(0.01)	possibly_damaging(0.589)	-	-	-	deleterious(0.789)	1	0	0
s3130	14	69814721	-/T	72	163	150	0	18	8	27.2727	13.7931	NA	NA	NA	NA	GALNT16	ENSG00000100626	-	-	splice_donor_variant	YES	-		-	-	-	-	-	-	1	0	0
s3130	14	77951074	C/A	204	413	439	0	23	13	34.8485	22.4138	0	0	0	0	ISM2	ENSG00000100593	110	Q/H	missense_variant	YES	-		tolerated_low_confidence(0.12)	probably_damaging(0.948)	-	-	-	deleterious(0.914)	1	0	0
s3130	14	88477336	C/G	112	229	236	0	20	9	30.303	15.5172	3	3	0	0	GPR65	ENSG00000140030	49	L/V	missense_variant	YES	-		deleterious(0)	probably_damaging(0.999)	-	-	-	deleterious(1.000)	1	0	0
s3130	14	95085768	G/C	103	220	270	0	23	11	34.8485	18.9655	41	97	41	35	SERPINA3	ENSG00000196136	294	E/Q	missense_variant	YES	COSM3936682,COSM3936681		deleterious(0.03)	benign(0.306)	-	-	-	deleterious(0.638)	1	0	0
s3130	14	96797912	C/T	154	308	285	0	43	20	65.1515	34.4828	6	9	67	22	ATG2B	ENSG00000066739	511	V/M	missense_variant	YES	-		deleterious(0.01)	benign(0.072)	-	-	-	deleterious(0.531)	1	0	0
s3130	14	106691886	G/C	326	880	789	0	16	10	24.2424	17.2414	8	10	0	0	IGHV3-21	ENSG00000211947	46	F/L	missense_variant	YES	rs782463088		deleterious_low_confidence(0.01)	benign(0.197)	-	-	-	deleterious(0.594)	1	0	0
s3130	15	42041704	C/T	91	183	143	0	25	11	37.8788	18.9655	4	12	0	17	MGA	ENSG00000174197	1967	Q/*	stop_gained	YES	-		-	-	-	-	-	-	1	0	0
s3130	15	63964824	G/A	84	757	462	0	33	33	50	56.8966	9	21	0	0	HERC1	ENSG00000103657	2639	S/L	missense_variant	YES	-		-	probably_damaging(0.989)	-	-	-	-	1	0	0
s3130	15	63987061	C/G	55	607	368	0	10	11	15.1515	18.9655	5	11	0	0	HERC1	ENSG00000103657	1718	Q/H	missense_variant	YES	-		-	possibly_damaging(0.897)	-	-	-	-	1	0	0
s3130	15	73580686	C/T	83	169	139	0	25	4	37.8788	6.89655	10	15	10	33	NEO1	ENSG00000067141	1148	S/F	missense_variant	YES	-		deleterious(0)	probably_damaging(0.999)	-	-	-	deleterious(1.000)	1	0	0
s3130	15	79054772	C/T	23	88	71	0	16	7	24.2424	12.069	3	6	0	0	ADAMTS7	ENSG00000136378	1626	E/K	missense_variant	YES	rs374281685		deleterious(0.01)	benign(0.12)	T:0.0002	T:0.001	-	deleterious(0.555)	1	0	0
s3130	15	90764663	C/G	101	435	315	0	12	6	18.1818	10.3448	36	36	11	19	SEMA4B	ENSG00000185033	220	S/R	missense_variant	YES	-		deleterious(0)	probably_damaging(1)	-	-	-	deleterious(1.000)	1	0	0
s3130	15	91073314	C/A	32	90	58	0	13	10	19.697	17.2414	11	23	9	17	CRTC3	ENSG00000140577	4	S/*	stop_gained	YES	-	YES	-	-	-	-	-	-	1	0	0
s3130	16	1552736	G/A	89	241	185	0	19	8	28.7879	13.7931	14	12	21	17	TELO2	ENSG00000100726	582	A/T	missense_variant	YES	-		deleterious(0.02)	possibly_damaging(0.654)	-	-	-	deleterious(0.817)	1	0	0
s3130	16	2811731	G/A	172	633	487	0	15	11	22.7273	18.9655	95	109	11	10	SRRM2	ENSG00000167978	401	R/Q	missense_variant	YES	-		-	unknown(0)	-	-	-	-	1	0	0
s3130	16	3282463	C/G	56	206	162	0	15	11	22.7273	18.9655	3	7	33	14	ZNF200	ENSG00000010539	142	E/Q	missense_variant	YES	-		tolerated(0.07)	benign(0.017)	-	-	-	deleterious(0.474)	1	0	0
s3130	16	12021391	C/A	322	938	760	0	17	7	25.7576	12.069	0	1	0	0	RP11-166B2.1	ENSG00000234719	345	E/*	stop_gained	YES	-		-	-	-	-	-	-	1	0	0
s3130	16	47005314	C/G	96	302	240	0	16	10	24.2424	17.2414	43	56	19	12	DNAJA2	ENSG00000069345	103	Q/H	missense_variant	YES	-		tolerated(0.24)	benign(0.005)	-	-	-	neutral(0.383)	1	0	0
s3130	16	53860133	G/C	100	282	280	0	10	16	15.1515	27.5862	14	39	7	3	FTO	ENSG00000140718	161	E/Q	missense_variant	YES	-		tolerated(0.11)	possibly_damaging(0.751)	-	-	-	deleterious(0.821)	1	0	0
s3130	16	56370743	G/A	129	360	350	0	20	7	30.303	12.069	0	1	0	0	GNAO1	ENSG00000087258	232	D/N	missense_variant	YES	-		deleterious(0.03)	possibly_damaging(0.561)	-	-	-	deleterious(0.766)	1	0	0
s3130	16	56473646	G/A	72	232	155	0	12	12	18.1818	20.6897	34	54	6	0	NUDT21	ENSG00000167005	132	Q/*	stop_gained	YES	-		-	-	-	-	-	-	1	0	0
s3130	16	56878451	G/A	69	246	215	0	11	8	16.6667	13.7931	38	40	24	2	NUP93	ENSG00000102900	797	G/E	missense_variant	YES	-		deleterious(0)	probably_damaging(1)	-	-	-	deleterious(1.000)	1	0	0
s3130	16	57003380	G/A	69	272	242	0	33	17	50	29.3103	0	1	0	0	CETP	ENSG00000087237	106	V/M	missense_variant	YES	rs371258270,COSM169707		deleterious(0)	probably_damaging(0.957)	A:0.0002	A:0	-	deleterious(0.978)	1	0	0
s3130	16	67183407	G/A	121	379	328	0	16	10	24.2424	17.2414	14	41	0	2	B3GNT9	ENSG00000237172	328	L/F	missense_variant	YES	-		deleterious(0)	probably_damaging(0.993)	-	-	-	deleterious(0.996)	1	0	0
s3130	16	67298964	G/A	79	221	152	0	10	14	15.1515	24.1379	1	4	0	0	SLC9A5	ENSG00000135740	679	E/K	missense_variant	YES	-		tolerated(0.42)	benign(0.014)	-	-	-	neutral(0.297)	1	0	0
s3130	16	69356498	G/C	57	182	147	0	11	17	16.6667	29.3103	57	99	11	18	VPS4A	ENSG00000132612	369	M/I	missense_variant	YES	-		tolerated(0.95)	benign(0)	-	-	-	neutral(0.025)	1	0	0
s3130	16	71772996	G/T	120	290	221	0	15	4	22.7273	6.89655	43	52	26	17	AP1G1	ENSG00000166747	709	S/Y	missense_variant	YES	COSM3511909,COSM3511908,COSM3511911,COSM3511910		deleterious(0.01)	possibly_damaging(0.613)	-	-	-	deleterious(0.801)	1	0	0
s3130	16	88501544	C/G	113	383	312	0	14	11	21.2121	18.9655	16	37	0	0	ZNF469	ENSG00000225614	2528	Q/E	missense_variant	YES	-		-	benign(0.011)	-	-	-	-	1	0	0
s3130	17	7251659	G/A	104	251	242	0	18	8	27.2727	13.7931	4	2	0	0	ACAP1	ENSG00000072818	515	V/M	missense_variant	YES	rs774245075		deleterious(0.02)	probably_damaging(1)	-	-	-	deleterious(0.990)	1	0	0
s3130	17	7577085	C/T	104	192	188	0	48	23	72.7273	39.6552	8	18	50	33	TP53	ENSG00000141510	285	E/K	missense_variant	YES	CM995136,rs112431538,TP53_g.13833G>A,TP53_g.13833del,TP53_g.13833G>C,TP53_g.13833G>T,COSM44388,COSM10722,COSM45138,COSM45600,COSM137087,COSM254990,COSM3717625,COSM3932742,COSM1649345,COSM1649344	YES	deleterious(0)	probably_damaging(0.985)	-	-	-	deleterious(0.992)	1	0	0
s3130	17	7724631	G/A	100	136	139	0	23	7	34.8485	12.069	0	2	0	0	DNAH2	ENSG00000183914	3696	E/K	missense_variant	YES	COSM1250356		-	possibly_damaging(0.802)	-	-	-	-	1	0	0
s3130	17	15976812	C/G	54	124	91	0	19	8	28.7879	13.7931	17	23	24	13	NCOR1	ENSG00000141027	1248	E/Q	missense_variant	YES	-	YES	-	benign(0.165)	-	-	-	-	1	0	0
s3130	17	27413574	C/G	42	120	95	0	21	20	31.8182	34.4828	10	26	20	19	MYO18A	ENSG00000196535	1912	E/Q	missense_variant	YES	COSM560049,COSM560048		deleterious(0.03)	possibly_damaging(0.809)	-	-	-	deleterious(0.889)	1	0	0
s3130	17	30377031	G/C	24	75	58	0	19	12	28.7879	20.6897	7	8	14	0	LRRC37B	ENSG00000185158	896	E/Q	missense_variant	YES	COSM98366		deleterious(0.03)	benign(0.005)	-	-	-	deleterious(0.487)	1	0	0
s3130	17	46691700	C/A	109	217	198	0	26	13	39.3939	22.4138	0	0	0	0	HOXB8	ENSG00000120068	123	E/*	stop_gained	YES	COSM254732		-	-	-	-	-	-	1	0	0
s3130	17	67028361	G/A	99	154	131	0	21	15	31.8182	25.8621	0	1	0	0	ABCA9	ENSG00000154258	445	Q/*	stop_gained	YES	-		-	-	-	-	-	-	1	0	0
s3130	17	77808605	A/G	112	202	216	0	21	14	31.8182	24.1379	13	21	31	48	CBX4	ENSG00000141582	279	I/T	missense_variant	YES	-		deleterious(0.04)	benign(0.115)	-	-	-	deleterious(0.537)	1	0	0
s3130	18	77917708	G/C	48	140	102	0	31	9	46.9697	15.5172	2	5	0	0	PARD6G	ENSG00000178184	359	S/R	missense_variant	YES	COSM3388517		tolerated_low_confidence(0.12)	benign(0.393)	-	-	-	deleterious(0.637)	1	0	0
s3130	19	3907776	G/A	113	256	210	0	30	12	45.4545	20.6897	0	0	0	0	ATCAY	ENSG00000167654	135	A/T	missense_variant	YES	rs377183590,COSM1737035,COSM1737034		tolerated(0.19)	possibly_damaging(0.625)	-	-	-	deleterious(0.718)	1	0	0
s3130	19	7965700	GC/-	86	155	160	0	25	11	37.8788	18.9655	1	4	100	75	LRRC8E	ENSG00000171017	765	AX/X	frameshift_variant	YES	-		-	-	-	-	-	-	1	0	0
s3130	19	14578732	C/G	114	331	311	0	14	10	21.2121	17.2414	59	54	10	4	PKN1	ENSG00000123143	649	I/M	missense_variant	YES	rs375402696		deleterious(0)	possibly_damaging(0.856)	-	-	-	deleterious(0.928)	1	0	0
s3130	19	16860592	C/G	149	386	394	0	16	10	24.2424	17.2414	0	0	0	0	NWD1	ENSG00000188039	380	S/*	stop_gained	YES	COSM711345,COSM322152,COSM322153,COSM711344		-	-	-	-	-	-	1	0	0
s3130	19	19308425	G/C	49	174	167	0	16	9	24.2424	15.5172	20	18	20	33	RFXANK	ENSG00000064490	145	E/Q	missense_variant	YES	-		tolerated(0.29)	benign(0.038)	-	-	-	neutral(0.374)	1	0	0
s3130	19	36003677	G/C	68	216	177	0	14	14	21.2121	24.1379	0	0	0	0	DMKN	ENSG00000161249	148	H/D	missense_variant	YES	-		deleterious(0.02)	possibly_damaging(0.801)	-	-	-	deleterious(0.891)	1	0	0
s3130	19	39406275	C/A	114	330	287	0	16	10	24.2424	17.2414	11	9	18	11	SARS2	ENSG00000104835	512	G/W	missense_variant	YES	-		deleterious_low_confidence(0.02)	possibly_damaging(0.781)	-	-	-	deleterious(0.881)	1	0	0
s3130	19	39439303	C/T	65	239	201	0	16	9	24.2424	15.5172	6	14	0	0	CTC-360G5.8	ENSG00000269547	27	W/*	stop_gained	YES	-		-	-	-	-	-	-	1	0	0
s3130	19	39439303	C/T	65	239	201	0	16	9	24.2424	15.5172	6	14	0	0	FBXO17	ENSG00000269190	122	W/*	stop_gained	YES	-		-	-	-	-	-	-	1	0	0
s3130	19	42525529	G/T	57	191	134	0	15	10	22.7273	17.2414	1	0	0	0	GRIK5	ENSG00000105737	599	P/T	missense_variant	YES	-		tolerated(0.41)	possibly_damaging(0.886)	-	-	-	deleterious(0.738)	1	0	0
s3130	19	43015764	C/T	46	94	77	0	17	6	25.7576	10.3448	13	15	0	0	CEACAM1	ENSG00000079385	465	D/N	missense_variant	YES	rs762437836		tolerated(0.12)	benign(0.068)	-	-	-	deleterious(0.474)	1	0	0
s3130	19	45648495	G/A	145	408	378	0	17	10	25.7576	17.2414	41	64	20	17	PPP1R37	ENSG00000104866	425	D/N	missense_variant	YES	-		deleterious(0)	probably_damaging(0.96)	-	-	-	deleterious(0.980)	1	0	0
s3130	19	46032457	C/G	73	184	162	0	12	11	18.1818	18.9655	0	1	0	0	OPA3	ENSG00000125741	134	E/Q	missense_variant	YES	rs766535284		deleterious(0.02)	possibly_damaging(0.675)	-	-	-	deleterious(0.828)	1	0	0
s3130	19	49259679	G/T	81	215	157	0	17	10	25.7576	17.2414	0	0	0	0	FGF21	ENSG00000105550	62	E/D	missense_variant	YES	-		deleterious(0.02)	possibly_damaging(0.867)	-	-	-	deleterious(0.923)	1	0	0
s3130	19	49398262	T/A	56	161	123	0	16	15	24.2424	25.8621	0	0	0	0	TULP2	ENSG00000104804	169	Q/H	missense_variant	YES	rs761365713		tolerated(0.06)	possibly_damaging(0.762)	-	-	-	deleterious(0.851)	1	0	0
s3130	19	53209458	C/G	208	740	607	0	13	9	19.697	15.5172	5	10	0	10	ZNF611	ENSG00000213020	284	E/Q	missense_variant	YES	-		deleterious(0.05)	probably_damaging(0.995)	-	-	-	deleterious(0.972)	1	0	0
s3130	19	54678089	G/T	100	257	177	0	21	9	31.8182	15.5172	51	100	20	25	MBOAT7	ENSG00000125505	356	H/Q	missense_variant	YES	rs562677457		deleterious(0)	probably_damaging(1)	A:0.0002	A:0	-	deleterious(1.000)	1	0	0
s3130	20	43058192	C/A	60	186	152	0	20	11	30.303	18.9655	0	0	0	0	HNF4A	ENSG00000101076	438	P/T	missense_variant	YES	-		tolerated_low_confidence(0.06)	probably_damaging(0.998)	-	-	-	deleterious(0.969)	1	0	0
s3130	22	22569237	C/T	86	233	217	0	18	7	27.2727	12.069	0	26	0	0	IGLV10-54	ENSG00000211642	14	S/F	missense_variant	YES	rs767890919		tolerated_low_confidence(0.16)	benign(0.003)	-	-	-	neutral(0.421)	1	0	0
s3130	22	32108707	C/G	119	284	245	0	13	12	19.697	20.6897	4	7	0	57	PRR14L	ENSG00000183530	1706	K/N	missense_variant	YES	-		tolerated(0.07)	probably_damaging(0.997)	-	-	-	deleterious(0.964)	1	0	0
s3130	22	39711502	C/T	102	244	167	0	31	16	46.9697	27.5862	687	762	30	26	RPL3	ENSG00000100316	187	G/E	missense_variant	YES	-		deleterious(0)	probably_damaging(1)	-	-	-	deleterious(1.000)	1	0	0
s3130	22	40066893	C/G	160	356	375	0	16	13	24.2424	22.4138	0	3	0	0	CACNA1I	ENSG00000100346	1491	I/M	missense_variant	YES	-		deleterious(0)	benign(0.308)	-	-	-	deleterious(0.654)	1	0	0
s3130	22	41968142	C/T	93	253	231	0	21	11	31.8182	18.9655	3	7	0	0	CSDC2	ENSG00000172346	58	S/L	missense_variant	YES	-		deleterious(0)	probably_damaging(0.993)	-	-	-	deleterious(0.996)	1	0	0
s3130	22	43206853	C/T	60	156	147	0	12	7	18.1818	12.069	10	36	0	14	ARFGAP3	ENSG00000242247	388	E/K	missense_variant	YES	-		tolerated(0.09)	benign(0.184)	-	-	-	deleterious(0.547)	1	0	0
s3130	22	50552940	G/C	106	295	244	0	20	8	30.303	13.7931	0	0	0	0	MOV10L1	ENSG00000073146	339	E/Q	missense_variant	YES	rs547986602		tolerated(0.36)	benign(0.093)	C:0.0002	C:0	-	neutral(0.366)	1	0	0
s3130	22	50693668	C/T	151	389	372	0	20	8	30.303	13.7931	6	6	17	0	MAPK12	ENSG00000188130	328	D/N	missense_variant	YES	-		tolerated(0.13)	benign(0)	-	-	-	neutral(0.435)	1	0	0
s3130	22	50705705	G/A	74	189	191	0	20	16	30.303	27.5862	4	8	0	25	MAPK11	ENSG00000185386	143	S/L	missense_variant	YES	rs748111329,COSM3781484,COSM3781485		deleterious(0)	probably_damaging(0.999)	-	-	-	deleterious(1.000)	1	0	0
s3130	22	50966102	C/G	107	290	276	0	17	9	25.7576	15.5172	76	94	3	5	TYMP	ENSG00000025708	187	Q/H	missense_variant	YES	COSM388732		deleterious(0)	probably_damaging(0.996)	-	-	-	deleterious(0.998)	1	0	0
s3130	X	16881108	C/T	81	196	180	0	19	13	28.7879	22.4138	107	118	40	20	RBBP7	ENSG00000102054	137	D/N	missense_variant	YES	-		tolerated(0.15)	benign(0.318)	-	-	-	deleterious(0.584)	1	0	0
s3130	X	48674903	G/C	103	268	207	0	15	12	22.7273	20.6897	7	11	71	27	HDAC6	ENSG00000094631	552	E/Q	missense_variant	YES	-		tolerated(0.38)	benign(0.168)	-	-	-	neutral(0.394)	1	0	0
s3130	X	49061752	C/G	100	216	198	0	25	8	37.8788	13.7931	0	1	0	0	CACNA1F	ENSG00000102001	1927	D/H	missense_variant	YES	-		deleterious(0)	benign(0.144)	-	-	-	deleterious(0.572)	1	0	0
s3130	X	50054366	C/T	227	597	505	0	17	10	25.7576	17.2414	0	0	0	0	CCNB3	ENSG00000147082	1066	S/F	missense_variant	YES	-		tolerated(0.3)	benign(0.089)	-	-	-	neutral(0.394)	1	0	0
s3130	X	53576133	C/A	162	397	347	0	20	12	30.303	20.6897	20	20	0	0	HUWE1	ENSG00000086758	3274	K/N	missense_variant	YES	-		-	benign(0.403)	-	-	-	-	1	0	0
s3130	X	69517019	T/C	73	78	76	0	28	17	42.4242	29.3103	0	0	0	0	KIF4A	ENSG00000090889	136	L/P	missense_variant	YES	-		deleterious(0)	probably_damaging(0.988)	-	-	-	deleterious(0.994)	1	0	0
s3130	X	84510646	C/T	103	186	183	0	27	17	40.9091	29.3103	1	1	100	100	ZNF711	ENSG00000147180	154	S/F	missense_variant	YES	-		deleterious(0.05)	probably_damaging(0.926)	-	-	-	deleterious(0.938)	1	0	0
s3130	X	89177223	C/A	122	252	248	0	28	13	42.4242	22.4138	0	0	0	0	TGIF2LX	ENSG00000153779	47	P/T	missense_variant	YES	rs754143244		tolerated(1)	benign(0.284)	-	-	-	neutral(0.142)	1	0	0
s3130	X	100537339	C/A	53	123	99	0	24	17	36.3636	29.3103	0	1	0	0	TAF7L	ENSG00000102387	214	E/*	stop_gained	YES	-		-	-	-	-	-	-	1	0	0
s3130	X	129058931	G/C	147	361	339	0	20	13	30.303	22.4138	14	19	14	21	UTP14A	ENSG00000156697	503	Q/H	missense_variant	YES	-		deleterious(0)	probably_damaging(0.954)	-	-	-	deleterious(0.977)	1	0	0
s3130	X	132838260	G/C	76	158	140	0	33	12	50	20.6897	10	22	0	0	GPC3	ENSG00000147257	358	F/L	missense_variant	YES	-	YES	tolerated_low_confidence(0.65)	benign(0)	-	-	-	neutral(0.175)	1	0	0
s3161	1	27692806	G/A	26	33	27	0	12	0	18.1818	0	8	14	0	0	MAP3K6	ENSG00000142733	95	P/S	missense_variant	YES	-		tolerated(0.38)	benign(0.119)	-	-	-	neutral(0.369)	0	1	0
s3161	1	173802514	A/G	49	164	136	0	12	18	18.1818	25	7	14	29	14	DARS2	ENSG00000117593	165	K/E	missense_variant,splice_region_variant	YES	-		tolerated(0.1)	benign(0.082)	-	-	-	deleterious(0.491)	1	0	0
s3161	1	211486067	C/A	39	132	138	0	17	33	25.7576	45.8333	17	28	24	7	RCOR3	ENSG00000117625	361	R/S	missense_variant	YES	COSM463886,COSM4027876		deleterious(0)	benign(0.098)	-	-	-	deleterious(0.549)	1	0	0
s3161	2	96076723	G/A	214	605	526	0	15	27	22.7273	37.5	5	9	0	22	FAHD2A	ENSG00000115042	212	D/N	missense_variant	YES	rs755571148		deleterious(0.02)	possibly_damaging(0.7)	-	-	-	deleterious(0.840)	1	0	0
s3161	2	96619713	C/A	137	339	281	0	9	11	13.6364	15.2778	1	1	0	0	ANKRD36C	ENSG00000174501	393	E/*	stop_gained,NMD_transcript_variant	YES	rs62154617		-	-	-	-	-	-	1	0	0
s3161	2	206921348	G/A	110	228	222	0	17	27	25.7576	37.5	2	5	0	0	INO80D	ENSG00000114933	180	R/C	missense_variant	YES	rs768132373,COSM3718588,COSM3718587		tolerated(0.05)	benign(0.006)	-	-	-	deleterious(0.478)	1	0	0
s3161	3	30769846	G/A	52	130	134	0	22	34	33.3333	47.2222	0	0	0	0	GADL1	ENSG00000144644	485	P/L	missense_variant	YES	rs745494042		deleterious(0)	probably_damaging(0.942)	-	-	-	deleterious(0.971)	1	0	0
s3161	3	178917478	G/A	36	102	89	0	31	47	46.9697	65.2778	1	11	0	64	PIK3CA	ENSG00000121879	118	G/D	missense_variant,splice_region_variant	YES	COSM751,COSM246588	YES	tolerated(0.05)	possibly_damaging(0.704)	-	-	-	deleterious(0.827)	1	0	0
s3161	3	178952085	A/G	116	271	258	0	34	45	51.5152	62.5	13	22	31	41	PIK3CA	ENSG00000121879	1047	H/R	missense_variant	YES	rs121913279,COSM776,COSM775,COSM249874,COSM94987,COSM94986	YES	tolerated(0.11)	possibly_damaging(0.529)	-	-	pathogenic	deleterious(0.710)	1	0	0
s3161	3	194118726	C/T	82	183	182	0	25	46	37.8788	63.8889	0	2	0	0	GP5	ENSG00000178732	96	D/N	missense_variant	YES	-		tolerated(0.2)	probably_damaging(0.917)	-	-	-	deleterious(0.859)	1	0	0
s3161	4	780305	T/A	39	106	71	0	18	38	27.2727	52.7778	5	7	40	43	CPLX1	ENSG00000168993	130	D/V	missense_variant	YES	-		deleterious(0)	probably_damaging(0.999)	-	-	-	deleterious(1.000)	1	0	0
s3161	4	185691567	C/G	31	109	91	0	17	22	25.7576	30.5556	7	53	0	8	ACSL1	ENSG00000151726	327	E/Q	missense_variant	YES	-		deleterious(0)	probably_damaging(0.992)	-	-	-	deleterious(0.996)	1	0	0
s3161	4	185691598	C/G	27	76	69	0	17	22	25.7576	30.5556	7	58	0	7	ACSL1	ENSG00000151726	316	L/F	missense_variant	YES	-		tolerated(0.48)	benign(0.074)	-	-	-	neutral(0.297)	1	0	0
s3161	5	453708	G/C	114	311	291	0	19	38	28.7879	52.7778	11	23	18	30	EXOC3	ENSG00000180104	196	Q/H	missense_variant	YES	-		deleterious(0.01)	probably_damaging(0.986)	-	-	-	deleterious(0.988)	1	0	0
s3161	5	56161271	-/A	41	120	84	0	18	23	27.2727	31.9444	4	16	50	31	MAP3K1	ENSG00000095015	380	L/LX	frameshift_variant	YES	-	YES	-	-	-	-	-	-	1	0	0
s3161	5	56168490	A/-	36	85	92	0	28	34	42.4242	47.2222	1	14	0	50	MAP3K1	ENSG00000095015	482	K/X	frameshift_variant	YES	-	YES	-	-	-	-	-	-	1	0	0
s3161	6	7240824	A/G	47	140	124	0	16	34	24.2424	47.2222	5	33	20	15	RREB1	ENSG00000124782	1321	H/R	missense_variant	YES	-		tolerated(0.15)	benign(0.013)	-	-	-	neutral(0.431)	1	0	0
s3161	6	159146587	G/T	80	209	170	0	23	26	34.8485	36.1111	1	8	0	25	SYTL3	ENSG00000164674	258	C/F	missense_variant	YES	-		tolerated(0.7)	benign(0.001)	-	-	-	neutral(0.150)	1	0	0
s3161	7	933596	G/A	55	133	148	0	15	21	22.7273	29.1667	17	31	6	19	GET4	ENSG00000239857	295	G/R	missense_variant	YES	rs753974181		tolerated(0.1)	benign(0.348)	-	-	-	deleterious(0.624)	1	0	0
s3161	7	123509076	G/A	51	165	133	0	25	41	37.8788	56.9444	0	0	0	0	HYAL4	ENSG00000106302	250	W/*	stop_gained	YES	-		-	-	-	-	-	-	1	0	0
s3161	7	151884444	-/A	74	214	192	0	22	31	33.3333	43.0556	7	14	29	21	KMT2C	ENSG00000055609	1637-1638	-/X	frameshift_variant	YES	-	YES	-	-	-	-	-	-	1	0	0
s3161	8	56436194	G/A	103	279	225	0	31	36	46.9697	50	0	0	0	0	XKR4	ENSG00000206579	454	R/H	missense_variant	YES	-		deleterious(0.02)	probably_damaging(0.975)	-	-	-	deleterious(0.978)	1	0	0
s3161	10	55826575	A/C	94	179	176	0	25	27	37.8788	37.5	0	0	0	0	PCDH15	ENSG00000150275	721	L/R	missense_variant	YES	-		deleterious(0)	possibly_damaging(0.459)	-	-	-	deleterious(0.730)	1	0	0
s3161	10	106022830	G/A	28	75	59	0	16	32	24.2424	44.4444	36	26	3	23	GSTO1	ENSG00000148834	154	E/K	missense_variant	YES	-		deleterious(0.01)	probably_damaging(0.98)	-	-	-	deleterious(0.985)	1	0	0
s3161	10	123596292	G/A	55	108	79	0	21	19	31.8182	26.3889	2	5	0	0	ATE1	ENSG00000107669	400	Q/*	stop_gained	YES	-		-	-	-	-	-	-	1	0	0
s3161	11	122928980	GATAATTTC/-	32	40	48	0	23	38	34.8485	52.7778	190	333	25	42	HSPA8	ENSG00000109971	579	EIIX/X	frameshift_variant	YES	-		-	-	-	-	-	-	1	0	0
s3161	12	26275001	A/G	34	90	73	0	0	11	0	15.2778	11	24	0	0	BHLHE41	ENSG00000123095	483	*/R	stop_lost	YES	-		-	-	-	-	-	-	0	0	1
s3161	14	23771779	G/A	46	171	171	0	28	31	42.4242	43.0556	1	1	0	0	PPP1R3E	ENSG00000235194	3	R/C	missense_variant	YES	-		deleterious_low_confidence(0)	benign(0.228)	-	-	-	deleterious(0.614)	1	0	0
s3161	16	22319473	C/G	104	340	271	0	17	21	25.7576	29.1667	13	27	23	30	POLR3E	ENSG00000058600	31	P/R	missense_variant	YES	-		deleterious(0)	probably_damaging(1)	-	-	-	deleterious(1.000)	1	0	0
s3161	16	67063718	-/T	38	60	46	0	25	20	37.8788	27.7778	7	12	0	8	CBFB	ENSG00000067955	-	-	splice_donor_variant	YES	-	YES	-	-	-	-	-	-	1	0	0
s3161	17	882836	G/A	29	69	36	0	0	11	0	15.2778	13	7	0	0	NXN	ENSG00000167693	28	A/V	missense_variant	YES	-		deleterious(0.01)	benign(0)	-	-	-	deleterious(0.495)	0	0	1
s3161	19	18001748	C/T	60	133	137	0	24	36	36.3636	50	0	0	0	0	SLC5A5	ENSG00000105641	569	R/W	missense_variant	YES	rs201835225,COSM1129954		deleterious(0.02)	benign(0.006)	T:0.0006	T:0.001	-	deleterious(0.493)	1	0	0
s3161	19	55147987	G/C	27	81	85	0	12	11	18.1818	15.2778	1	4	0	0	LILRB1	ENSG00000104972	566	E/Q	missense_variant	YES	rs41308744,COSM162161,COSM1129714		tolerated(1)	benign(0.009)	A:0.0050	-	-	neutral(0.004)	1	0	0
s3161	19	55147988	A/C	27	82	87	0	13	10	19.697	13.8889	1	4	0	0	LILRB1	ENSG00000104972	566	E/A	missense_variant	YES	rs202204734,COSM3835733		deleterious(0.01)	benign(0.026)	C:0.0138	C:0.005	-	deleterious(0.508)	1	0	0
s3161	20	30363786	G/C	36	101	76	0	10	28	15.1515	38.8889	1	2	0	0	TPX2	ENSG00000088325	242	G/A	missense_variant	YES	rs745616280		deleterious(0.01)	probably_damaging(0.933)	-	-	-	deleterious(0.962)	1	0	0
s3280	1	11986000	C/A	21	19	32	0	0	19	0	20	NA	NA	NA	NA	KIAA2013	ENSG00000116685	99	A/S	missense_variant	YES	-		tolerated(0.11)	benign(0.169)	-	-	-	deleterious(0.529)	0	0	1
s3280	1	145367800	G/A	33	49	43	0	18	14	21.6867	14.7368	NA	NA	NA	NA	NBPF10	ENSG00000163386	3466	D/N	missense_variant	YES	rs201525063,COSM895153		-	probably_damaging(0.992)	-	-	-	-	1	0	0
s3280	1	151789268	C/T	135	206	304	0	16	19	19.2771	20	NA	NA	NA	NA	RORC	ENSG00000143365	57	R/Q	missense_variant	YES	COSM2156485,COSM2156486		deleterious(0)	probably_damaging(1)	-	-	-	deleterious(1.000)	1	0	0
s3280	1	153656269	G/T	133	146	161	0	11	17	13.253	17.8947	NA	NA	NA	NA	NPR1	ENSG00000169418	485	G/C	missense_variant	YES	rs748205295		tolerated(0.08)	benign(0.001)	-	-	-	neutral(0.461)	1	0	0
s3280	1	173010507	C/G	100	150	126	0	38	47	45.7831	49.4737	NA	NA	NA	NA	TNFSF18	ENSG00000120337	200	*/Y	stop_lost	YES	rs769421281		-	-	-	-	-	-	1	0	0
s3280	1	237863681	T/G	115	110	144	0	29	35	34.9398	36.8421	NA	NA	NA	NA	RYR2	ENSG00000198626	3094	I/S	missense_variant	YES	-		-	probably_damaging(0.953)	-	-	-	-	1	0	0
s3280	1	241936231	G/T	102	105	126	0	12	8	14.4578	8.42105	NA	NA	NA	NA	WDR64	ENSG00000162843	800	E/*	stop_gained,splice_region_variant	YES	-		-	-	-	-	-	-	1	0	0
s3280	2	36583452	G/T	37	22	31	0	27	0	32.5301	0	NA	NA	NA	NA	CRIM1	ENSG00000150938	6	G/V	missense_variant	YES	rs371393144		deleterious_low_confidence(0)	probably_damaging(0.99)	-	-	-	deleterious(0.995)	0	1	0
s3280	2	79971700	G/A	175	170	190	0	10	32	12.0482	33.6842	NA	NA	NA	NA	CTNNA2	ENSG00000066032	97	R/H	missense_variant	YES	rs376745664	YES	deleterious(0.02)	benign(0.025)	-	-	-	deleterious(0.502)	1	0	0
s3280	2	165946668	G/C	68	76	88	0	25	43	30.1205	45.2632	NA	NA	NA	NA	SCN3A	ENSG00000153253	1999	Q/E	missense_variant	YES	rs746768438		tolerated_low_confidence(0.22)	benign(0.09)	-	-	-	neutral(0.435)	1	0	0
s3280	3	4687093	C/A	72	55	56	0	11	0	13.253	0	NA	NA	NA	NA	ITPR1	ENSG00000150995	216	T/K	missense_variant	YES	rs373911976		deleterious(0)	probably_damaging(0.999)	-	-	-	deleterious(1.000)	0	1	0
s3280	3	51458124	C/T	252	188	224	0	20	45	24.0964	47.3684	NA	NA	NA	NA	VPRBP	ENSG00000145041	338	R/H	missense_variant	YES	rs377440352		deleterious(0)	possibly_damaging(0.884)	-	-	-	deleterious(0.942)	1	0	0
s3280	3	98030840	C/A	46	45	54	0	11	43	13.253	45.2632	NA	NA	NA	NA	OR5H8P	ENSG00000232535	28	F/L	missense_variant	YES	-		deleterious_low_confidence(0.01)	possibly_damaging(0.535)	-	-	-	deleterious(0.762)	1	0	0
s3280	3	98312290	C/T	29	28	38	0	0	11	0	11.5789	NA	NA	NA	NA	CPOX	ENSG00000080819	20	G/D	missense_variant	YES	-		tolerated_low_confidence(0.14)	benign(0.002)	-	-	-	neutral(0.431)	0	0	1
s3280	3	178922364	G/A	99	113	103	0	58	73	69.8795	76.8421	NA	NA	NA	NA	PIK3CA	ENSG00000121879	378	C/Y	missense_variant	YES	rs397514565,COSM21450,COSM1041479,COSM1041478	YES	tolerated(0.86)	benign(0.358)	-	-	pathogenic	neutral(0.249)	1	0	0
s3280	3	178952085	A/G	213	194	212	0	54	67	65.0602	70.5263	NA	NA	NA	NA	PIK3CA	ENSG00000121879	1047	H/R	missense_variant	YES	rs121913279,COSM776,COSM775,COSM249874,COSM94987,COSM94986	YES	tolerated(0.11)	possibly_damaging(0.529)	-	-	pathogenic	deleterious(0.710)	1	0	0
s3280	3	195510638	G/C	334	468	417	0	12	16	14.4578	16.8421	NA	NA	NA	NA	MUC4	ENSG00000145113	2605	Q/E	missense_variant	YES	-	YES	-	benign(0.002)	-	-	-	-	1	0	0
s3280	4	89442873	G/A	71	57	92	0	33	23	39.759	24.2105	NA	NA	NA	NA	PIGY	ENSG00000255072	23	S/L	missense_variant	YES	-		tolerated(0.12)	benign(0.022)	-	-	-	neutral(0.451)	1	0	0
s3280	4	90171008	T/C	224	238	321	0	29	36	34.9398	37.8947	NA	NA	NA	NA	GPRIN3	ENSG00000185477	85	N/S	missense_variant	YES	rs139275830		tolerated(0.6)	benign(0.022)	-	-	-	neutral(0.211)	1	0	0
s3280	4	164506934	G/C	120	79	116	0	34	51	40.9639	53.6842	NA	NA	NA	NA	MARCH1	ENSG00000145416	130	F/L	missense_variant	YES	COSM733209,COSM1149880		deleterious(0.01)	probably_damaging(0.995)	-	-	-	deleterious(0.992)	1	0	0
s3280	5	11236815	T/G	83	110	153	0	35	43	42.1687	45.2632	NA	NA	NA	NA	CTNND2	ENSG00000169862	583	K/N	missense_variant	YES	-	YES	deleterious(0.04)	benign(0.414)	-	-	-	deleterious(0.687)	1	0	0
s3280	5	98216847	C/A	56	51	35	0	0	11	0	11.5789	NA	NA	NA	NA	CHD1	ENSG00000153922	998	R/I	missense_variant	YES	-		tolerated(0.26)	probably_damaging(0.94)	-	-	-	deleterious(0.840)	0	0	1
s3280	5	179021873	G/C	132	160	238	0	36	45	43.3735	47.3684	NA	NA	NA	NA	RUFY1	ENSG00000176783	474	E/Q	missense_variant	YES	-		deleterious(0.01)	probably_damaging(0.995)	-	-	-	deleterious(0.992)	1	0	0
s3280	5	179223355	C/G	46	33	46	0	45	67	54.2169	70.5263	NA	NA	NA	NA	LTC4S	ENSG00000213316	138	A/G	missense_variant	YES	-		tolerated(0.22)	unknown(0)	-	-	-	-	1	0	0
s3280	6	107955999	G/A	35	38	49	0	11	0	13.253	0	NA	NA	NA	NA	SOBP	ENSG00000112320	651	D/N	missense_variant	YES	-		tolerated_low_confidence(0.18)	probably_damaging(0.995)	-	-	-	deleterious(0.907)	0	1	0
s3280	6	150005533	C/T	301	295	330	0	49	65	59.0361	68.4211	NA	NA	NA	NA	LATS1	ENSG00000131023	231	G/E	missense_variant	YES	-	YES	deleterious_low_confidence(0.02)	possibly_damaging(0.816)	-	-	-	deleterious(0.898)	1	0	0
s3280	7	24727128	G/C	62	60	74	0	62	69	74.6988	72.6316	NA	NA	NA	NA	MPP6	ENSG00000105926	506	L/F	missense_variant	YES	-		tolerated(0.09)	benign(0.158)	-	-	-	deleterious(0.534)	1	0	0
s3280	7	91708554	-/ACATCAAT	161	129	169	0	15	17	18.0723	17.8947	NA	NA	NA	NA	AKAP9	ENSG00000127914	2369-2370	-/TSX	frameshift_variant	YES	-	YES	-	-	-	-	-	-	1	0	0
s3280	7	91708563	G/A	164	132	155	0	20	23	24.0964	24.2105	NA	NA	NA	NA	AKAP9	ENSG00000127914	2372	M/I	missense_variant	YES	-	YES	-	benign(0)	-	-	-	-	1	0	0
s3280	7	143657876	G/C	210	178	243	0	13	0	15.6627	0	NA	NA	NA	NA	OR2F1	ENSG00000213215	271	E/D	missense_variant	YES	-		tolerated(0.91)	benign(0.074)	-	-	-	neutral(0.082)	0	1	0
s3280	7	150746492	G/C	188	192	220	0	48	58	57.8313	61.0526	NA	NA	NA	NA	ASIC3	ENSG00000213199	174	E/Q	missense_variant	YES	COSM3942122,COSM300933,COSM300934,COSM3942121		tolerated(0.35)	benign(0.237)	-	-	-	neutral(0.444)	1	0	0
s3280	8	9590803	T/C	110	46	53	0	11	0	13.253	0	NA	NA	NA	NA	TNKS	ENSG00000173273	721	L/P	missense_variant	YES	rs762827816		deleterious(0)	probably_damaging(1)	-	-	-	deleterious(1.000)	0	1	0
s3280	8	86038959	G/C	137	157	113	0	14	32	16.8675	33.6842	NA	NA	NA	NA	LRRCC1	ENSG00000133739	436	K/N	missense_variant	YES	-		deleterious(0.01)	possibly_damaging(0.52)	-	-	-	deleterious(0.755)	1	0	0
s3280	8	139160904	T/A	86	85	80	0	15	0	18.0723	0	NA	NA	NA	NA	FAM135B	ENSG00000147724	1103	K/*	stop_gained	YES	COSM403866,COSM403867		-	-	-	-	-	-	0	1	0
s3280	9	33385854	G/A	56	53	53	0	11	0	13.253	0	NA	NA	NA	NA	AQP7	ENSG00000165269	179	T/I	missense_variant	YES	rs775225196		deleterious(0)	probably_damaging(1)	-	-	-	deleterious(1.000)	0	1	0
s3280	9	37541420	G/A	285	312	412	0	85	97	102.41	102.105	NA	NA	NA	NA	FBXO10	ENSG00000147912	116	R/C	missense_variant	YES	rs749588764		tolerated(0.22)	benign(0)	-	-	-	neutral(0.390)	1	0	0
s3280	9	124062153	G/A	20	12	25	0	0	16	0	16.8421	NA	NA	NA	NA	GSN	ENSG00000148180	5	R/H	missense_variant	YES	rs749593959		deleterious_low_confidence(0.03)	benign(0.128)	-	-	-	deleterious(0.549)	0	0	1
s3280	9	139230551	G/A	89	113	112	0	46	75	55.4217	78.9474	NA	NA	NA	NA	GPSM1	ENSG00000160360	140	G/E	missense_variant	YES	-		tolerated(0.09)	probably_damaging(0.987)	-	-	-	deleterious(0.949)	1	0	0
s3280	9	139324141	G/-	54	69	52	0	26	19	31.3253	20	NA	NA	NA	NA	INPP5E	ENSG00000148384	641	R/X	frameshift_variant	YES	rs765521242		-	-	-	-	-	-	1	0	0
s3280	10	26581481	G/A	100	88	100	0	18	15	21.6867	15.7895	NA	NA	NA	NA	GAD2	ENSG00000136750	492	E/K	missense_variant	YES	-		tolerated(0.27)	benign(0.006)	-	-	-	neutral(0.368)	1	0	0
s3280	10	64966498	C/G	120	101	114	0	14	0	16.8675	0	NA	NA	NA	NA	JMJD1C	ENSG00000171988	1644	R/T	missense_variant	YES	-		deleterious(0)	probably_damaging(0.998)	-	-	-	deleterious(0.999)	0	1	0
s3280	10	98138808	C/G	112	177	176	0	23	13	27.7108	13.6842	NA	NA	NA	NA	TLL2	ENSG00000095587	746	E/Q	missense_variant	YES	COSM3442288		tolerated(0.08)	benign(0.213)	-	-	-	deleterious(0.567)	1	0	0
s3280	11	9494280	G/A	113	87	89	0	54	89	65.0602	93.6842	NA	NA	NA	NA	ZNF143	ENSG00000166478	57	D/N	missense_variant	YES	rs767564563,COSM1703590		deleterious(0)	probably_damaging(1)	-	-	-	deleterious(1.000)	1	0	0
s3280	11	55872714	C/T	224	189	201	0	44	35	53.012	36.8421	NA	NA	NA	NA	OR8H2	ENSG00000181767	66	H/Y	missense_variant	YES	COSM322422		deleterious(0.03)	probably_damaging(0.939)	-	-	-	deleterious(0.954)	1	0	0
s3280	11	60635158	G/A	135	165	151	0	8	32	9.63855	33.6842	NA	NA	NA	NA	ZP1	ENSG00000149506	42	D/N	missense_variant	YES	rs762724638		tolerated(0.1)	benign(0.116)	-	-	-	deleterious(0.508)	1	0	0
s3280	11	61674143	T/C	142	179	142	0	36	33	43.3735	34.7368	NA	NA	NA	NA	RAB3IL1	ENSG00000167994	151	Q/R	missense_variant	YES	-		deleterious(0.02)	probably_damaging(0.992)	-	-	-	deleterious(0.986)	1	0	0
s3280	11	65809998	G/A	124	136	111	0	37	69	44.5783	72.6316	NA	NA	NA	NA	GAL3ST3	ENSG00000175229	426	R/C	missense_variant	YES	-		deleterious_low_confidence(0.01)	benign(0.34)	-	-	-	deleterious(0.665)	1	0	0
s3280	11	67771470	C/A	30	38	33	0	11	0	13.253	0	NA	NA	NA	NA	UNC93B1	ENSG00000110057	15	G/V	missense_variant	YES	-		deleterious_low_confidence(0)	benign(0.439)	-	-	-	deleterious(0.720)	0	1	0
s3280	11	77907550	C/T	23	31	35	0	0	11	0	11.5789	NA	NA	NA	NA	USP35	ENSG00000118369	87	R/C	missense_variant	YES	-		tolerated(0.06)	unknown(0)	-	-	-	-	0	0	1
s3280	11	106888508	C/T	19	26	20	0	50	65	60.241	68.4211	NA	NA	NA	NA	GUCY1A2	ENSG00000152402	92	E/K	missense_variant	YES	-		deleterious(0.01)	possibly_damaging(0.833)	-	-	-	deleterious(0.911)	1	0	0
s3280	11	113270531	G/C	154	199	232	0	33	25	39.759	26.3158	NA	NA	NA	NA	ANKK1	ENSG00000170209	614	E/Q	missense_variant	YES	-		tolerated(0.09)	benign(0.385)	-	-	-	deleterious(0.647)	1	0	0
s3280	11	120732822	G/T	46	80	52	0	0	12	0	12.6316	NA	NA	NA	NA	GRIK4	ENSG00000149403	300	G/V	missense_variant	YES	-		deleterious(0.05)	probably_damaging(0.983)	-	-	-	deleterious(0.966)	0	0	1
s3280	12	29640725	C/T	117	128	94	0	30	33	36.1446	34.7368	NA	NA	NA	NA	OVCH1	ENSG00000187950	265	G/S	missense_variant	YES	-		tolerated(0.42)	benign(0.034)	-	-	-	neutral(0.307)	1	0	0
s3280	12	43822065	C/T	151	138	133	0	48	81	57.8313	85.2632	NA	NA	NA	NA	ADAMTS20	ENSG00000173157	1308	W/*	stop_gained	YES	-		-	-	-	-	-	-	1	0	0
s3280	12	49717859	G/C	160	148	156	0	14	12	16.8675	12.6316	NA	NA	NA	NA	TROAP	ENSG00000135451	126	E/Q	missense_variant	-	-		-	unknown(0)	-	-	-	-	1	0	0
s3280	12	51115117	C/G	193	187	154	0	47	80	56.6265	84.2105	NA	NA	NA	NA	DIP2B	ENSG00000066084	1035	S/C	missense_variant	YES	-		tolerated(0.24)	benign(0.026)	-	-	-	neutral(0.393)	1	0	0
s3280	12	64199144	G/T	90	76	66	0	11	0	13.253	0	NA	NA	NA	NA	TMEM5	ENSG00000118600	292	D/Y	missense_variant	YES	-		tolerated(0.08)	benign(0.047)	-	-	-	deleterious(0.484)	0	1	0
s3280	12	105446598	C/A	123	122	94	0	59	84	71.0843	88.4211	NA	NA	NA	NA	ALDH1L2	ENSG00000136010	467	D/Y	missense_variant	YES	-		deleterious(0)	probably_damaging(0.987)	-	-	-	deleterious(0.994)	1	0	0
s3280	12	110385062	GC/-	64	92	77	0	0	31	0	32.6316	NA	NA	NA	NA	GIT2	ENSG00000139436	547	A/X	frameshift_variant,splice_region_variant	YES	-		-	-	-	-	-	-	0	0	1
s3280	12	111856403	G/T	29	27	38	0	0	11	0	11.5789	NA	NA	NA	NA	SH2B3	ENSG00000111252	152	G/W	missense_variant	YES	rs749162265	YES	tolerated(0.09)	probably_damaging(1)	-	-	-	deleterious(0.955)	0	0	1
s3280	12	124235744	C/T	112	125	85	0	50	64	60.241	67.3684	NA	NA	NA	NA	ATP6V0A2	ENSG00000185344	675	H/Y	missense_variant	YES	rs75755543		tolerated(0.16)	possibly_damaging(0.811)	-	-	-	deleterious(0.826)	1	0	0
s3280	13	77640212	C/G	95	110	79	0	20	41	24.0964	43.1579	NA	NA	NA	NA	MYCBP2	ENSG00000005810	4118	R/P	missense_variant	YES	rs144934192,COSM948510,COSM948508,COSM948509		-	probably_damaging(0.99)	T:0.0002	T:0	-	-	1	0	0
s3280	13	103387964	T/C	149	137	111	0	13	10	15.6627	10.5263	NA	NA	NA	NA	CCDC168	ENSG00000175820	399	K/R	missense_variant	YES	-		tolerated(0.53)	possibly_damaging(0.486)	-	-	-	deleterious(0.478)	1	0	0
s3280	14	50886796	C/G	83	88	70	0	74	90	89.1566	94.7368	NA	NA	NA	NA	MAP4K5	ENSG00000012983	828	E/Q	missense_variant	YES	-		deleterious(0.05)	benign(0.239)	-	-	-	deleterious(0.595)	1	0	0
s3280	14	71555053	G/T	123	105	97	0	14	0	16.8675	0	NA	NA	NA	NA	PCNX	ENSG00000100731	1782	D/Y	missense_variant	YES	rs766646758		deleterious(0)	possibly_damaging(0.894)	-	-	-	deleterious(0.947)	0	1	0
s3280	14	77843969	G/C	197	133	164	0	71	94	85.5422	98.9474	NA	NA	NA	NA	SAMD15	ENSG00000100583	70	D/H	missense_variant	YES	-		deleterious(0.02)	benign(0.229)	-	-	-	deleterious(0.605)	1	0	0
s3280	14	77844855	G/C	132	107	135	0	64	95	77.1084	100	NA	NA	NA	NA	SAMD15	ENSG00000100583	365	R/T	missense_variant	YES	COSM3498225		tolerated(0.07)	possibly_damaging(0.482)	-	-	-	deleterious(0.706)	1	0	0
s3280	14	95590714	C/G	102	89	96	0	29	40	34.9398	42.1053	NA	NA	NA	NA	DICER1	ENSG00000100697	399	E/Q	missense_variant	YES	-	YES	tolerated(0.21)	possibly_damaging(0.603)	-	-	-	deleterious(0.697)	1	0	0
s3280	14	100808715	C/G	141	131	122	0	68	93	81.9277	97.8947	NA	NA	NA	NA	WARS	ENSG00000140105	131	R/T	missense_variant	-	-		tolerated_low_confidence(0.11)	benign(0)	-	-	-	neutral(0.445)	1	0	0
s3280	15	50535142	G/-	173	144	184	0	31	35	37.3494	36.8421	NA	NA	NA	NA	HDC	ENSG00000140287	435	P/X	frameshift_variant	YES	-		-	-	-	-	-	-	1	0	0
s3280	15	50875357	C/T	51	24	37	0	0	11	0	11.5789	NA	NA	NA	NA	TRPM7	ENSG00000092439	-	-	splice_acceptor_variant	YES	-		-	-	-	-	-	-	0	0	1
s3280	16	3071210	C/G	122	143	167	0	32	54	38.5542	56.8421	NA	NA	NA	NA	TNFRSF12A	ENSG00000006327	39	P/A	missense_variant,NMD_transcript_variant	-	rs375746285		-	unknown(0)	T:0.0006	T:0	-	-	1	0	0
s3280	16	4752187	C/T	196	234	317	0	35	45	42.1687	47.3684	NA	NA	NA	NA	ANKS3	ENSG00000168096	309	E/K	missense_variant	YES	-		tolerated(0.16)	benign(0.007)	-	-	-	neutral(0.423)	1	0	0
s3280	16	9015100	C/T	101	100	112	0	41	45	49.3976	47.3684	NA	NA	NA	NA	USP7	ENSG00000187555	146	D/N	missense_variant	YES	-		tolerated(0.26)	benign(0.003)	-	-	-	neutral(0.371)	1	0	0
s3280	16	10788709	G/C	146	137	196	0	39	46	46.988	48.4211	NA	NA	NA	NA	TEKT5	ENSG00000153060	8	Q/E	missense_variant	YES	-		tolerated(0.48)	benign(0.055)	-	-	-	neutral(0.288)	1	0	0
s3280	16	68853279	G/C	94	124	146	0	32	57	38.5542	60	NA	NA	NA	NA	CDH1	ENSG00000039068	554	E/D	missense_variant	YES	-	YES	tolerated(0.48)	benign(0.002)	-	-	-	neutral(0.261)	1	0	0
s3280	17	7578369	A/G	192	161	191	0	68	94	81.9277	98.9474	NA	NA	NA	NA	TP53	ENSG00000141510	-	-	splice_donor_variant	YES	CS114004,TP53_g.12549T>A,TP53_g.12549T>C,TP53_g.12549T>G,COSM46407,COSM44495,COSM45711,COSM99923,COSM1386785,COSM131543,COSM99920,COSM131544,COSM1386786,COSM131546,COSM99921,COSM1386788,COSM3723946,COSM3723945,COSM131545,COSM99922,COSM1386787	YES	-	-	-	-	-	-	1	0	0
s3280	17	34071893	C/G	200	234	218	0	35	32	42.1687	33.6842	NA	NA	NA	NA	GAS2L2	ENSG00000132139	875	E/Q	missense_variant	YES	-		deleterious(0.01)	possibly_damaging(0.783)	-	-	-	deleterious(0.887)	1	0	0
s3280	17	43910869	C/T	151	110	108	0	74	94	89.1566	98.9474	NA	NA	NA	NA	CRHR1	ENSG00000120088	328	R/W	missense_variant	YES	rs759910702		tolerated(0.07)	probably_damaging(0.999)	-	-	-	deleterious(0.965)	1	0	0
s3280	17	56274469	G/A	199	283	272	0	39	33	46.988	34.7368	NA	NA	NA	NA	EPX	ENSG00000121053	324	R/Q	missense_variant	YES	rs531762111		tolerated(0.12)	benign(0.055)	A:0.0002	A:0	-	neutral(0.468)	1	0	0
s3280	17	60768370	G/T	187	250	278	0	46	71	55.4217	74.7368	NA	NA	NA	NA	MRC2	ENSG00000011028	1358	G/V	missense_variant	YES	-		deleterious(0.02)	possibly_damaging(0.864)	-	-	-	deleterious(0.922)	1	0	0
s3280	17	74288323	G/A	393	596	529	0	35	32	42.1687	33.6842	NA	NA	NA	NA	QRICH2	ENSG00000129646	663	R/C	missense_variant	YES	rs762510570		tolerated(0.17)	possibly_damaging(0.785)	-	-	-	deleterious(0.807)	1	0	0
s3280	18	22804827	C/T	132	101	155	0	26	37	31.3253	38.9474	NA	NA	NA	NA	ZNF521	ENSG00000198795	1019	G/S	missense_variant	YES	COSM562972	YES	deleterious(0.01)	probably_damaging(0.999)	-	-	-	deleterious(0.994)	1	0	0
s3280	18	29039837	G/C	102	108	88	0	27	47	32.5301	49.4737	NA	NA	NA	NA	DSG3	ENSG00000134757	183	D/H	missense_variant	YES	COSM987593,COSM3525197		deleterious(0)	probably_damaging(1)	-	-	-	deleterious(1.000)	1	0	0
s3280	18	44560246	C/T	137	100	119	0	0	12	0	12.6316	NA	NA	NA	NA	TCEB3B	ENSG00000206181	464	D/N	missense_variant	YES	rs758518276		deleterious(0.02)	benign(0.254)	-	-	-	deleterious(0.617)	0	0	1
s3280	18	71814815	C/A	24	28	22	0	14	0	16.8675	0	NA	NA	NA	NA	FBXO15	ENSG00000141665	58	A/S	missense_variant,NMD_transcript_variant	-	-		-	unknown(0)	-	-	-	-	0	1	0
s3280	19	621504	G/A	24	32	29	0	12	0	14.4578	0	NA	NA	NA	NA	POLRMT	ENSG00000099821	732	P/S	missense_variant	YES	-		deleterious(0)	probably_damaging(0.995)	-	-	-	deleterious(0.998)	0	1	0
s3280	19	1854498	G/A	49	48	23	0	12	0	14.4578	0	NA	NA	NA	NA	KLF16	ENSG00000129911	240	A/V	missense_variant	YES	COSM993092		deleterious(0.02)	unknown(0)	-	-	-	-	0	1	0
s3280	19	3753906	C/T	262	200	215	0	70	92	84.3373	96.8421	NA	NA	NA	NA	APBA3	ENSG00000011132	290	A/T	missense_variant	YES	rs759204503		tolerated(0.07)	benign(0.183)	-	-	-	deleterious(0.556)	1	0	0
s3280	19	7976324	G/A	176	119	149	0	71	91	85.5422	95.7895	NA	NA	NA	NA	MAP2K7	ENSG00000076984	314	E/K	missense_variant	YES	-		deleterious(0)	probably_damaging(0.978)	-	-	-	deleterious(0.989)	1	0	0
s3280	19	10463627	C/T	155	270	242	0	46	54	55.4217	56.8421	NA	NA	NA	NA	TYK2	ENSG00000105397	1059	E/K	missense_variant	YES	-		deleterious(0)	possibly_damaging(0.774)	-	-	-	deleterious(0.887)	1	0	0
s3280	19	12297768	G/A	131	152	113	0	12	0	14.4578	0	NA	NA	NA	NA	ZNF136	ENSG00000196646	192	G/E	missense_variant	YES	rs747085446		deleterious(0.01)	probably_damaging(1)	-	-	-	deleterious(0.995)	0	1	0
s3280	19	18182096	C/A	28	52	50	0	0	12	0	12.6316	NA	NA	NA	NA	IL12RB1	ENSG00000096996	357	D/Y	missense_variant	-	-		deleterious_low_confidence(0.01)	benign(0.002)	-	-	-	deleterious(0.496)	0	0	1
s3280	19	53056963	G/T	106	137	168	0	42	44	50.6024	46.3158	NA	NA	NA	NA	ZNF808	ENSG00000198482	265	G/V	missense_variant	YES	-		deleterious(0.02)	probably_damaging(0.953)	-	-	-	deleterious(0.966)	1	0	0
s3280	20	56140446	C/G	105	154	188	0	38	46	45.7831	48.4211	NA	NA	NA	NA	PCK1	ENSG00000124253	485	F/L	missense_variant	YES	-		deleterious(0)	probably_damaging(0.986)	-	-	-	deleterious(0.993)	1	0	0
s3280	21	27284082	T/A	136	131	98	0	11	7	13.253	7.36842	NA	NA	NA	NA	APP	ENSG00000142192	627	D/V	missense_variant	YES	-		tolerated(0.14)	possibly_damaging(0.889)	-	-	-	deleterious(0.875)	1	0	0
s3280	21	43549886	G/C	164	134	107	0	37	54	44.5783	56.8421	NA	NA	NA	NA	UMODL1	ENSG00000177398	1380	G/R	missense_variant	YES	-		deleterious(0)	probably_damaging(1)	-	-	-	deleterious(1.000)	1	0	0
s3280	22	32011255	C/A	62	41	55	0	0	11	0	11.5789	NA	NA	NA	NA	SFI1	ENSG00000198089	1097	A/E	missense_variant	YES	-		tolerated(0.16)	benign(0.245)	-	-	-	deleterious(0.542)	0	0	1
s3280	22	32242923	C/T	166	134	157	0	59	96	71.0843	101.053	NA	NA	NA	NA	DEPDC5	ENSG00000100150	1033	S/F	missense_variant	YES	COSM3553661,COSM1033557,COSM3553663,COSM3553662,COSM1592980		tolerated(0.06)	probably_damaging(0.969)	-	-	-	deleterious(0.954)	1	0	0
s3280	22	32269245	C/T	128	97	106	0	60	93	72.2892	97.8947	NA	NA	NA	NA	DEPDC5	ENSG00000100150	1155	Q/*	stop_gained	YES	-		-	-	-	-	-	-	1	0	0
s3280	22	45601677	C/A	33	19	21	0	0	19	0	20	NA	NA	NA	NA	KIAA0930	ENSG00000100364	116	Q/H	missense_variant	YES	rs776680590		tolerated(0.54)	benign(0.042)	-	-	-	neutral(0.251)	0	0	1
s3280	X	15841314	G/T	49	78	50	0	55	88	66.2651	92.6316	NA	NA	NA	NA	ZRSR2	ENSG00000169249	466	R/S	missense_variant	YES	-	YES	tolerated_low_confidence(1)	unknown(0)	-	-	-	-	1	0	0
s3280	X	96354759	G/A	146	134	131	0	38	70	45.7831	73.6842	NA	NA	NA	NA	DIAPH2	ENSG00000147202	772	D/N	missense_variant	YES	-		tolerated(0.86)	benign(0.051)	-	-	-	neutral(0.096)	1	0	0
s3280	X	140335850	C/A	136	113	132	0	1	11	1.20482	11.5789	NA	NA	NA	NA	SPANXC	ENSG00000198573	32	D/Y	missense_variant	YES	rs56197524		tolerated(0.06)	benign(0.003)	-	-	-	deleterious(0.471)	1	0	0
s97	1	3679810	G/A	NA	39	43	NA	41	67	58.5714	101.515	NA	NA	NA	NA	CCDC27	ENSG00000162592	365	V/M	missense_variant	YES	rs374982967		tolerated(0.21)	benign(0.001)	-	-	-	neutral(0.044)	1	0	0
s97	1	11217347	T/A	NA	58	52	NA	26	42	37.1429	63.6364	4	7	50	14	MTOR	ENSG00000198793	1444	E/V	missense_variant,splice_region_variant	YES	rs760037186	YES	deleterious(0.05)	benign(0.225)	-	-	-	neutral(0.368)	1	0	0
s97	1	12351118	G/A	NA	22	28	NA	59	57	84.2857	86.3636	3	11	33	64	VPS13D	ENSG00000048707	1930	G/E	missense_variant	YES	rs370203957		-	probably_damaging(0.986)	-	-	-	-	1	0	0
s97	1	27638152	T/C	NA	42	38	NA	55	32	78.5714	48.4848	1	1	0	0	RP11-4K3__A.3	ENSG00000243659	-	-	splice_acceptor_variant,non_coding_transcript_variant	YES	rs572501290		-	-	-	-	-	-	1	0	0
s97	1	54262406	G/T	NA	33	24	NA	48	21	68.5714	31.8182	7	10	57	60	NDC1	ENSG00000058804	514	Q/K	missense_variant	YES	-		tolerated(0.63)	benign(0.006)	-	-	-	neutral(0.004)	1	0	0
s97	1	160099152	G/A	NA	41	41	NA	34	37	48.5714	56.0606	0	1	0	0	ATP1A2	ENSG00000018625	475	V/M	missense_variant	YES	-		deleterious(0.01)	probably_damaging(0.91)	-	-	-	deleterious(0.768)	1	0	0
s97	1	172411170	T/C	NA	63	83	NA	57	49	81.4286	74.2424	28	22	61	45	PIGC	ENSG00000135845	198	H/R	missense_variant	YES	rs749950443		deleterious(0)	probably_damaging(0.993)	-	-	-	deleterious(0.895)	1	0	0
s97	1	241959605	A/T	NA	47	37	NA	53	46	75.7143	69.697	NA	NA	NA	NA	WDR64	ENSG00000162843	1032	E/V	missense_variant	YES	-		deleterious(0.01)	possibly_damaging(0.634)	-	-	-	deleterious(0.628)	1	0	0
s97	1	246719979	T/C	NA	42	40	NA	48	40	68.5714	60.6061	10	19	50	47	TFB2M	ENSG00000162851	201	K/E	missense_variant	YES	rs754324520		deleterious(0)	possibly_damaging(0.627)	-	-	-	deleterious(0.663)	1	0	0
s97	2	166755243	T/C	NA	18	28	NA	83	32	118.571	48.4848	8	3	50	33	TTC21B	ENSG00000123607	968	Y/C	missense_variant	YES	rs574803644		deleterious(0)	probably_damaging(0.933)	-	-	-	deleterious(0.824)	1	0	0
s97	2	228398276	G/C	NA	45	27	NA	44	41	62.8571	62.1212	10	20	50	40	AGFG1	ENSG00000173744	300	A/P	missense_variant	YES	-		tolerated(0.1)	benign(0.11)	-	-	-	neutral(0.295)	1	0	0
s97	3	47036943	G/A	NA	17	11	NA	59	36	84.2857	54.5455	11	25	64	64	NBEAL2	ENSG00000160796	573	G/D	missense_variant	YES	-		tolerated(0.05)	possibly_damaging(0.682)	-	-	-	deleterious(0.589)	1	0	0
s97	3	48621362	C/T	NA	19	15	NA	63	53	90	80.303	1	3	0	67	COL7A1	ENSG00000114270	1417	G/S	missense_variant	YES	-		-	unknown(0)	-	-	-	-	1	0	0
s97	4	23816195	G/A	NA	45	47	NA	47	51	67.1429	77.2727	2	2	0	0	PPARGC1A	ENSG00000109819	304	A/V	missense_variant	YES	rs200841362		tolerated(0.12)	benign(0.149)	-	-	-	neutral(0.274)	1	0	0
s97	4	128722969	G/A	NA	36	38	NA	69	24	98.5714	36.3636	2	6	0	33	HSPA4L	ENSG00000164070	187	D/N	missense_variant	YES	-		deleterious(0)	probably_damaging(0.999)	-	-	-	deleterious(0.935)	1	0	0
s97	4	155720207	G/A	NA	16	27	NA	50	41	71.4286	62.1212	NA	NA	NA	NA	RBM46	ENSG00000151962	298	G/E	missense_variant	YES	-		deleterious(0)	probably_damaging(1)	-	-	-	deleterious(0.945)	1	0	0
s97	5	109202580	G/A	NA	48	61	NA	33	44	47.1429	66.6667	18	29	39	52	MAN2A1	ENSG00000112893	1106	V/I	missense_variant	YES	-		tolerated(0.45)	benign(0.036)	-	-	-	neutral(0.014)	1	0	0
s97	5	176887438	C/G	NA	32	26	NA	38	38	54.2857	57.5758	18	29	39	52	DBN1	ENSG00000113758	319	R/P	missense_variant	YES	rs34301370		deleterious(0)	probably_damaging(0.997)	-	-	-	deleterious(0.911)	1	0	0
s97	5	180627002	C/T	NA	47	34	NA	45	41	64.2857	62.1212	2	7	50	43	TRIM7	ENSG00000146054	233	R/Q	missense_variant	YES	rs141530115		deleterious(0.03)	benign(0.316)	-	-	-	neutral(0.464)	1	0	0
s97	6	30918688	C/T	NA	50	71	NA	30	24	42.8571	36.3636	NA	NA	NA	NA	DPCR1	ENSG00000168631	816	T/I	missense_variant	YES	-		deleterious(0.01)	benign(0.004)	-	-	-	neutral(0.406)	1	0	0
s97	6	97629859	T/C	NA	31	52	NA	19	27	27.1429	40.9091	1	0	0	0	MMS22L	ENSG00000146263	769	I/V	missense_variant	YES	rs781013763,COSM3876258		tolerated(0.32)	benign(0)	-	-	-	neutral(0.024)	1	0	0
s97	7	72745738	C/T	NA	52	42	NA	42	62	60	93.9394	NA	NA	NA	NA	FKBP6	ENSG00000077800	183	R/C	missense_variant	YES	CM057456		deleterious(0.03)	possibly_damaging(0.776)	-	-	-	deleterious(0.654)	1	0	0
s97	7	73929713	G/A	NA	19	15	NA	63	60	90	90.9091	0	1	0	0	GTF2IRD1	ENSG00000006704	102	E/K	missense_variant	YES	-		tolerated(1)	benign(0)	-	-	-	neutral(0.000)	1	0	0
s97	7	107432300	G/T	NA	45	37	NA	56	41	80	62.1212	NA	NA	NA	NA	SLC26A3	ENSG00000091138	119	F/L	missense_variant	YES	-		tolerated(1)	benign(0.019)	-	-	-	neutral(0.001)	1	0	0
s97	8	1904983	C/T	NA	31	36	NA	58	36	82.8571	54.5455	14	12	50	58	ARHGEF10	ENSG00000104728	1197	H/Y	missense_variant	YES	rs200779877	YES	tolerated(0.89)	benign(0.225)	-	-	-	neutral(0.022)	1	0	0
s97	8	48715929	C/T	NA	53	51	NA	49	61	70	92.4242	10	14	40	43	PRKDC	ENSG00000253729	3286	R/Q	missense_variant	YES	rs765440019		-	benign(0.121)	-	-	-	-	1	0	0
s97	9	100617283	C/G	NA	38	44	NA	42	45	60	68.1818	NA	NA	NA	NA	FOXE1	ENSG00000178919	363	P/A	missense_variant	YES	rs200556187		deleterious(0)	benign(0.002)	-	-	-	neutral(0.445)	1	0	0
s97	9	133223947	G/A	NA	4	11	NA	75	64	107.143	96.9697	0	2	0	50	HMCN2	ENSG00000148357	6	R/Q	missense_variant	-	-		tolerated(0.08)	benign(0.412)	-	-	-	neutral(0.433)	1	0	0
s97	10	8115750	C/T	NA	13	10	NA	31	10	44.2857	15.1515	669	443	50	29	GATA3	ENSG00000107485	367	R/*	stop_gained	YES	CM011940,rs104894164,COSM41680,COSM1561233	YES	-	-	-	-	pathogenic	-	1	0	0
s97	10	11805298	G/A	NA	38	37	NA	58	49	82.8571	74.2424	5	9	80	33	ECHDC3	ENSG00000134463	223	V/M	missense_variant	YES	rs375091889		deleterious(0)	probably_damaging(0.985)	-	-	-	deleterious(0.877)	1	0	0
s97	10	75884279	G/T	NA	33	20	NA	52	0	74.2857	0	8	20	13	0	AP3M1	ENSG00000185009	339	L/I	missense_variant	YES	rs777878319,COSM465977		tolerated(0.12)	benign(0.169)	-	-	-	neutral(0.276)	0	1	0
s97	10	96068455	C/T	NA	49	74	NA	41	62	58.5714	93.9394	16	1	0	0	PLCE1	ENSG00000138193	2001	S/L	missense_variant,splice_region_variant	YES	rs764074119		tolerated(0.61)	benign(0)	-	-	-	neutral(0.004)	1	0	0
s97	11	27720937	C/T	NA	38	72	NA	21	17	30	25.7576	NA	NA	NA	NA	BDNF	ENSG00000176697	6	E/K	missense_variant	-	-		tolerated_low_confidence(0.42)	unknown(0)	-	-	-	-	1	0	0
s97	11	34477557	G/A	NA	50	44	NA	46	25	65.7143	37.8788	4	7	25	0	CAT	ENSG00000121691	-	-	splice_acceptor_variant	YES	-		-	-	-	-	-	-	1	0	0
s97	11	55681129	A/T	NA	18	17	NA	44	41	62.8571	62.1212	NA	NA	NA	NA	OR5W2	ENSG00000187612	310	F/L	missense_variant	YES	-		deleterious(0)	benign(0.033)	-	-	-	neutral(0.446)	1	0	0
s97	12	4853681	A/G	NA	33	67	NA	27	55	38.5714	83.3333	NA	NA	NA	NA	GALNT8	ENSG00000130035	-	-	splice_acceptor_variant	YES	rs780437635		-	-	-	-	-	-	1	0	0
s97	12	4853681	A/G	NA	33	67	NA	27	55	38.5714	83.3333	NA	NA	NA	NA	RP11-234B24.6	ENSG00000255639	-	-	splice_acceptor_variant,NMD_transcript_variant	YES	rs780437635		-	-	-	-	-	-	1	0	0
s97	12	6646985	A/G	NA	71	65	NA	41	35	58.5714	53.0303	851	881	42	44	GAPDH	ENSG00000111640	254	K/R	missense_variant	YES	-		deleterious_low_confidence(0.03)	benign(0.006)	-	-	-	neutral(0.364)	1	0	0
s97	12	6936089	G/A	NA	23	22	NA	48	32	68.5714	48.4848	8	17	38	59	GPR162	ENSG00000250510	496	R/Q	missense_variant	YES	rs782105211		tolerated_low_confidence(0.26)	benign(0.005)	-	-	-	neutral(0.034)	1	0	0
s97	12	76741975	A/G	NA	11	15	NA	18	27	25.7143	40.9091	2	5	50	40	BBS10	ENSG00000179941	55	L/P	missense_variant	YES	CM104172		deleterious(0)	probably_damaging(1)	-	-	-	deleterious(0.945)	1	0	0
s97	13	42486194	A/G	NA	24	20	NA	17	55	24.2857	83.3333	5	3	60	67	VWA8	ENSG00000102763	118	S/P	missense_variant	YES	-		tolerated(0.22)	possibly_damaging(0.673)	-	-	-	neutral(0.281)	1	0	0
s97	14	22102592	T/C	NA	82	90	NA	41	28	58.5714	42.4242	NA	NA	NA	NA	OR10G2	ENSG00000255582	136	H/R	missense_variant	YES	COSM3746347		tolerated(1)	benign(0)	-	-	-	neutral(0.000)	1	0	0
s97	15	42145936	G/C	NA	25	27	NA	92	100	131.429	151.515	10	5	100	100	SPTBN5	ENSG00000137877	3275	A/G	missense_variant	YES	COSM4148758		-	possibly_damaging(0.886)	-	-	-	-	1	0	0
s97	15	50931635	G/A	NA	27	25	NA	59	44	84.2857	66.6667	9	12	44	75	TRPM7	ENSG00000092439	216	L/F	missense_variant	YES	rs756270947		deleterious(0.01)	probably_damaging(0.999)	-	-	-	deleterious(0.896)	1	0	0
s97	15	89836228	G/C	NA	39	39	NA	46	44	65.7143	66.6667	11	1	45	100	FANCI	ENSG00000140525	742	C/S	missense_variant	YES	COSM1179764,COSM1179763		tolerated(0.39)	benign(0.008)	-	-	-	neutral(0.016)	1	0	0
s97	16	1440676	G/A	NA	24	37	NA	83	84	118.571	127.273	12	22	67	82	UNKL	ENSG00000059145	345	P/L	missense_variant	YES	rs769958409		tolerated(0.71)	benign(0.015)	-	-	-	neutral(0.002)	1	0	0
s97	16	71773190	G/T	NA	21	16	NA	19	12	27.1429	18.1818	5	13	0	23	AP1G1	ENSG00000166747	688	P/H	missense_variant	YES	-		deleterious(0.04)	benign(0.247)	-	-	-	neutral(0.374)	1	0	0
s97	16	88964557	C/G	NA	9	30	NA	44	80	62.8571	121.212	7	9	100	78	CBFA2T3	ENSG00000129993	103	R/P	missense_variant	YES	COSM435927	YES	tolerated_low_confidence(0.06)	benign(0.005)	-	-	-	neutral(0.323)	1	0	0
s97	17	9674858	C/T	NA	38	71	NA	50	51	71.4286	77.2727	NA	NA	NA	NA	DHRS7C	ENSG00000184544	296	A/T	missense_variant	YES	rs199841658		tolerated(0.14)	benign(0.081)	-	-	-	neutral(0.256)	1	0	0
s97	19	5867549	C/G	NA	16	15	NA	56	73	80	110.606	NA	NA	NA	NA	FUT5	ENSG00000130383	63	R/P	missense_variant	YES	-		tolerated(0.28)	benign(0.001)	-	-	-	neutral(0.032)	1	0	0
s97	19	6833940	C/A	NA	75	42	NA	39	24	55.7143	36.3636	5	5	0	0	VAV1	ENSG00000141968	585	Q/K	missense_variant	YES	-	YES	tolerated(0.89)	benign(0.001)	-	-	-	neutral(0.000)	1	0	0
s97	19	19240970	T/C	NA	19	20	NA	58	50	82.8571	75.7576	9	18	33	67	TMEM161A	ENSG00000064545	197	E/G	missense_variant	YES	-		deleterious(0.01)	benign(0.12)	-	-	-	neutral(0.415)	1	0	0
s97	19	33616017	G/A	NA	39	26	NA	46	46	65.7143	69.697	6	7	67	43	GPATCH1	ENSG00000076650	843	R/H	missense_variant	YES	rs201671494,COSM1392650		deleterious_low_confidence(0.02)	possibly_damaging(0.723)	-	-	-	deleterious(0.645)	1	0	0
s97	19	41939268	G/A	NA	7	18	NA	71	61	101.429	92.4242	17	30	65	57	ATP5SL	ENSG00000105341	175	L/F	missense_variant	YES	rs373150933		deleterious(0.04)	benign(0.315)	-	-	-	neutral(0.448)	1	0	0
s97	19	43259184	T/G	NA	430	575	NA	47	45	67.1429	68.1818	NA	NA	NA	NA	PSG8	ENSG00000124467	315	Q/P	missense_variant	YES	-		tolerated(0.19)	benign(0.003)	-	-	-	neutral(0.050)	1	0	0
s97	19	50164018	C/T	NA	31	34	NA	45	62	64.2857	93.9394	33	49	39	47	IRF3	ENSG00000126456	356	V/I	missense_variant	YES	-		tolerated(0.28)	benign(0)	-	-	-	neutral(0.032)	1	0	0
s97	19	58757748	T/C	NA	80	73	NA	20	41	28.5714	62.1212	8	18	88	44	CTD-3138B18.4	ENSG00000269545	39	Y/H	missense_variant,NMD_transcript_variant	YES	-		deleterious(0.01)	probably_damaging(0.972)	-	-	-	deleterious(0.820)	1	0	0
s97	19	58757748	T/C	NA	80	73	NA	20	41	28.5714	62.1212	8	18	88	44	ZNF544	ENSG00000198131	39	Y/H	missense_variant	YES	-		deleterious(0.01)	probably_damaging(0.951)	-	-	-	deleterious(0.800)	1	0	0
s97	20	2375972	C/T	NA	42	69	NA	26	36	37.1429	54.5455	NA	NA	NA	NA	TGM6	ENSG00000166948	105	P/L	missense_variant	YES	-		deleterious(0.04)	possibly_damaging(0.601)	-	-	-	deleterious(0.557)	1	0	0
s97	20	2637809	C/T	NA	23	18	NA	52	72	74.2857	109.091	49	60	59	55	NOP56	ENSG00000101361	455	A/V	missense_variant	YES	rs148253797		tolerated(0.09)	possibly_damaging(0.483)	-	-	-	neutral(0.457)	1	0	0
s97	X	17744979	G/A	NA	48	59	NA	42	42	60	63.6364	7	9	0	11	NHS	ENSG00000188158	897	S/N	missense_variant	YES	rs148795520		tolerated(0.25)	benign(0.011)	-	-	-	neutral(0.037)	1	0	0
s97	X	55247853	G/C	NA	57	89	NA	33	35	47.1429	53.0303	NA	NA	NA	NA	PAGE5	ENSG00000158639	33	R/T	missense_variant	YES	COSM4154993		deleterious(0.02)	probably_damaging(0.914)	-	-	-	deleterious(0.749)	1	0	0
